# Supplementary material for: New Agilent platform DNA microarrays for transcriptome analysis of Plasmodium falciparum and Plasmodium berghei for the malaria research community
Source: Malar J. 2012 Jun 8;11:187. doi: 10.1186/1475-2875-11-187 (PMC3411454; doi:10.1186/1475-2875-11-187)
Supplement: Additional file 1 — Excel file of P. falciparum v7.1 8x15K microarray probes. [file 1475-2875-11-187-S1.xlsx]

## Sheet: Summary
On the Array	P.falciparum v7.1
Design ID (AMADID)	037237
Annotated Transcripts	5579
Additional ncRNAs **	266
Exogenous Genes	15
Total Transcripts	5860
By Gene
Genes with 1+ unique probes	5752 (97.7%)
Genes with no unique probes	98 (1.7%)
Genes with no probes*	36 (0.6%)
By Probe
Unique Probes	14353 (97.1%)
Non-unique Probes	434 (2.9%)
Hand-picked	54
Repeated Probes	345 (23x15)
Random Duplicates to fill array	22
Agilent QC Grid	536
Total Probes	15744

## Sheet: All Probes
OligoID	GeneID	Uniqueness	Sequence
1396.PRE-TRNA-MET-1_v7.1_P1/1	1396.pre-tRNA-Met-1	UNIQUE	GGTAATTGGCGCAGTTGGTTAGCGCGCGGGTCTCATAATCCCGAGGTCGTGAGTTCGATC
1396.PRE-TRNA-PRO-1_v7.1_P1/1NU	1396.pre-tRNA-Pro-1	NOT_UNIQUE	GGCTACTTAGTCTAGTGGTATGATTCTCTCTTAGGGTGGGAGAGGTCCCGGGTTCGATTC
1399.PRE-TRNA-GLY-1_v7.1_P1/1	1399.pre-tRNA-Gly-1	UNIQUE	GGCGTCAATAGTCTAACGGCCATGATACCTGCCTTCCAAGCAGGTGACCCGGGTTCGACT
1399.PRE-TRNA-LEU-1_v7.1_P1/1	1399.pre-tRNA-Leu-1	UNIQUE	TCAAGATCTGATGAACGTAAGTTCGCATGGGTTCGAACCCCATTTCGTGCATATTTAAAA
1400.PRE-TRNA-GLN-1_v7.1_P1/1	1400.pre-tRNA-Gln-1	UNIQUE	GTAGTGGTTAGCACTGCAGACTCTGACTCTGCAAACCTGGGTTCAAATCCCAGCAGAACC
2277.PRE-TRNA-GLU-1_v7.1_P1/1	2277.pre-tRNA-Glu-1	UNIQUE	GGTTTCGTAGTGTAGTGGTTAGCACTGAGGACTTTGAATCCTCCAACCCGGGTTCGAGTC
2277.PRE-TRNA-PRO-1_v7.1_P1/1	2277.pre-tRNA-Pro-1	UNIQUE	GGCTACTTGATCTAGTGGTATGATTCTTGCTTCGGGTGCAAGACGTCCCGGGTTCGATTC
2277.PRE-TRNA-VAL-1_v7.1_P1/1NU	2277.pre-tRNA-Val-1	NOT_UNIQUE	ATGGTCTAGTGGCTATGACGCCTGCCTAACACGCAGGAGATCCCGAGTTCGATCCTCGGT
A-type_18S_p	A-type_18S:rRNA	UNIQUE	CCGATTGAAAGATATGATGAATTGTTTGGACAAGAAAAATTGAATTATATTCTTTTTTTT
A-type_28S_p	A-type_28S:rRNA	UNIQUE	AAAGGAGGGAACGGCTTTGTAACTTGGTTTCTTCTGATTCCATTTTGCTTTGCTTATACT
A-type_5.8S_p	MAL5/7_5.8S:rRNA	UNIQUE	TGAATCATCAGAATGCTGAATGTAAACTACACCAATTCCCTTCGGGGAATAGTGGTACTC
BSD_v7.1_P1/1	BSD	UNIQUE	TCTCAAGAAGAATCCACCCTCATTGAAAGAGCAACGGCTACAATCAACAGCATCCCCATC
CSA_v7.1_P1/1	CsA	UNIQUE	CAAATAGGATTAAAATGTTACCTTTTTATATATTTTCTGAATTAAAATAATTTCTTTCCC
DSRED_v7.1_P1/1	DsRed	UNIQUE	TTCATAAGGCTCTGAAGCTGAAAGACGGTGGTCATTACCTAGTTGAATTCAAAAGTATTT
EGFP_MUT_v7.1_P1/1	eGFP_mut2	UNIQUE	CATTGTGTGAGTTATAGTTGTATTCCAATTTGTGTCCAAGAATGTTTCCATCTTCTTTAA
FKBP_v7.1_P1/1	FKBP	UNIQUE	AAAGAAATTTGATTCCTCTCGGGACAGAAACAAGCCTTTTAAGTTTACACTAGGCAAGCA
FLUCIFERASE_v7.1_P1/2	Fluciferase	UNIQUE	GAAAGGGCTGCAAAAGATCCTCAACGTGCAAAAGAAGCTACCGATCATACAAAAGATCAT
FLUCIFERASE_v7.1_P2/2	Fluciferase	UNIQUE	TATAAGATTCAATCTGCCCTGCTGGTGCCCACACTATTTAGCTTCTTCGCTAAGAGCACT
HSDHFR_v7.1_P1/1	HsDHFR	UNIQUE	AATTAGCAAATAAAGTAGACATGGTCTGGATAGTTGGTGGCAGTTCTGTTTATAAGGAAG
mal_mito_1_v6.4_P1/1	mal_mito_1	UNIQUE	GCTAGTGCATCATGTATGACTGCATGTTTACAAGTATTTATAGAAAAAGGAATGAGTTTT
mal_mito_2_v6.4_P1/2	mal_mito_2	UNIQUE	AGCTGTAGATGTAATAATTTTTGGTTTATTAGTATCTGGAGTCGCTAGTATTATGTCTTC
mal_mito_2_v6.4_P2/2	mal_mito_2	UNIQUE	ATTATTGCAGAAATCTATTTGGTAATCAATCTATGATACTTGCTATGGGATGTATAGCTG
mal_mito_3_v6.4_P1/2	mal_mito_3	UNIQUE	GATTTTATTTATGATATTTATTGTAACTGCTTTCGTTGGTTATGTCTTACCATGGGGTCA
mal_mito_3_v6.4_P2/2	mal_mito_3	UNIQUE	ATTCTGTTCCTATTATATGGTTTATGTGTGCATTCTATGCTTTATTATGGATTGGATGTC
mal_rna_10:rRNA_v6.4_P1/1	mal_rna_10:rRNA	UNIQUE	TTACCATACAAGAGATCGCGTACTTTGGACCGAATAAAGCTGTGAGGAAACTACATTAAA
mal_rna_11:rRNA_v6.4_P1/1	mal_rna_11:rRNA	UNIQUE	AATATTTGATCCATACAGTCCCAGCGACAGCGGTTATACTTTGGAAGAGTCGAGTATTAT
mal_rna_14:rRNA_v6.4_P1/1	mal_rna_14:rRNA	UNIQUE	AAAACATGTGATCTAATTACAGAACAGGAAAATAATAGACCGAACCTTGGACTCTTAAAA
mal_rna_15:rRNA_v6.4_P1/1	mal_rna_15:rRNA	UNIQUE	TGGAAGTAGAAATCGTTATTAAGCGTCAGGAAGTCCTGGACGTTGAATCCAATAGCATTG
mal_rna_17:rRNA_v6.4_P1/1	mal_rna_17:rRNA	UNIQUE	CATTGTCGCTAGTGTGAGACTCCTAATAAATAGAATTATCCATGAATATGTGGAATCATA
mal_rna_18:rRNA_v6.4_P1/1	mal_rna_18:rRNA	UNIQUE	TCTGTAAGGTTACAACACAAGTCACTGATAATTCTGATGAATATTTCAAGTTACTGACAT
mal_rna_19:rRNA_v6.4_P1/1	mal_rna_19:rRNA	UNIQUE	ACTCTACAAAGTTGAACATAGGCTGAGTCTCTATGCCTTGAATGGAGCACTGGATTGGAT
mal_rna_9:rRNA_v6.4_P1/1	mal_rna_9:rRNA	UNIQUE	AGAACTCCAGGCGTTAACCTGTAGAGTTGAGATGGAAACAGCCGGAAAGGTAATTTTACG
MAL1_18S_v7.1_P1/3NU	MAL1_18s	NOT_UNIQUE	GTTCGTAGTTGAATATTAAAGAATCCGATGTTTCATTTAAACTGGTTTGGGAAAACCAAA
MAL1_18S_v7.1_P2/3NU	MAL1_18s	NOT_UNIQUE	TTGTTACTTTGAGTAAAATTAAGTGTTCATAACAGACGGGTAGTCATGATTGAGTTCATT
MAL1_18S_v7.1_P3/3NU	MAL1_18s	NOT_UNIQUE	TTTTTAGTTCGTGAATATGATTTGTCTGGTTAATTCCGATAACGAACGAGATCTTAACCT
MAL1_28S_v7.1_P1/4	MAL1_28s	UNIQUE	CATATATCATTTCGTGGGCTTTGGAGTATTTATATTTTACTGAGTAGTGTTCTTTGAGAT
MAL1_28S_v7.1_P2/4	MAL1_28s	UNIQUE	TATTCCTGTGCCATAAGTAATAAGAGTGCAAACAGAGATGGTAACATACATATAAATGAA
MAL1_28S_v7.1_P3/4	MAL1_28s	UNIQUE	TTTTGGGGTTCTTTGAATTCCTTATTATTTTTGCAATATTCTTAATACTTGTACGAGCGT
MAL1_28S_v7.1_P4/4	MAL1_28s	UNIQUE	AGCCAGAACCCATGCTGATTAGACAATTCTAAATTTGATCTTTTTGTTAAACGATAAAAA
MAL1_5.8S_v7.1_P1/1NU	MAL1_5.8s	NOT_UNIQUE	CAAAACGCGATAAGCAATGAAAATTGCAATTACTGTAAATCATCAGAATGCTGAATGTAA
MAL1_ITS1_v7.1_P1/1	MAL1_ITS1	UNIQUE	ATAAAAGGTGTAATAATAATATTTTAGATATTGTTATACTAATTTATAAAAATTGTACGA
MAL1_ITS2_v7.1_P1/1	MAL1_ITS2	UNIQUE	TTTTTTAGTATTCCGGTACTCCTATTTTTATTGTACTGAAGGCAAGTTATTTTCATGTCC
MAL11_RRNA_v7.1_P1/7NU	MAL11_rRNA	NOT_UNIQUE	TTGTTACTTTGAGTAAAATTAAGTGTTCATAACAGACGGGTAGTCATGATTGAGTTCATT
MAL11_RRNA_v7.1_P2/7NU	MAL11_rRNA	NOT_UNIQUE	AACTCACTAGTTTAAGACAAGAGTAGGATTGACAGATTAATAGCTCTTTCTTGATTTCTT
MAL11_RRNA_v7.1_P3/7	MAL11_rRNA	UNIQUE	TTCTCACTGAATAAATAAGTTTTTACTTTGATTGGTTCTAGAGGAGAGAAAGTTTATATG
MAL11_RRNA_v7.1_P4/7	MAL11_rRNA	UNIQUE	TTCTGTTTACTGAGGAAAGAGGTAAACAATAGTGTGAACTAAGAATGGGATATTTCTTTT
MAL11_RRNA_v7.1_P5/7	MAL11_rRNA	UNIQUE	TAATATTCCTGTGCCAAATAGAAGTAAGGGTGTGAATAAAGAAAGATGGTAACATACATA
MAL11_RRNA_v7.1_P6/7	MAL11_rRNA	UNIQUE	GAAGGGATCGAAAATTAATTCGATCTTTATGTTTTTGTACACAAATGAAATACCACTACT
MAL11_RRNA_v7.1_P7/7	MAL11_rRNA	UNIQUE	TCGATCCTTTATTTTTGCAAAATGTATTAATAACATTCTGACTGTGCATATAAAGGTGTC
MAL13_5.8SRRNA_v7.1_P1/1NU	MAL13_5.8SrRNA	NOT_UNIQUE	TGAATGTAAACTATACCATATTTACCCTTATGGGCAAATTAACGTGGTATTCCTACAGAA
MAL13_TRNA_ARG1_v7.1_P1/1	MAL13_tRNA_Arg1	UNIQUE	CCTCTGTGGCGCAATTGGATAGCGCGTTGGACTTCTAATCCAAAGGCTGCGGGTTCGAAT
MAL13_TRNA_ARG2_v7.1_P1/1	MAL13_tRNA_Arg2	UNIQUE	GGCCGGTAGTTCAGTTGGATAGAATGCCCGACTACGGATCGGGAGGTCGTGGGTTCGACT
MAL13_TRNA_ARG3_v7.1_P1/1	MAL13_tRNA_Arg3	UNIQUE	TAATTGGATAGCGCAATGCCTTCCTAAGGCAAAGGTTATGGGTTCGAGTCCCATCTGGTG
MAL13_TRNA_CYS1_v7.1_P1/1	MAL13_tRNA_Cys1	UNIQUE	CGTGTAGCTCAGCGGTAGAGCAGCTGACTGCAGATCAGCGGGTCCATGGTTCAAATCCGT
MAL13_TRNA_GLY1_v7.1_P1/1	MAL13_tRNA_Gly1	UNIQUE	GCATCTGTGGTCTAGTGGTAGAATACTTCGTTGCCATCGAAGTGACCCGGGTTCGATTCC
MAL13_TRNA_MET1_v7.1_P1/1	MAL13_tRNA_Met1	UNIQUE	CAGCGTAGCTCAGAGGAAGAGTGGGGGGCTCATAACCCCCAGGACCGTGGATCGAAACCA
MAL13_TRNA_PRO1_v7.1_P1/1NU	MAL13_tRNA_Pro1	NOT_UNIQUE	GGCTACTTAGTCTAGTGGTATGATTCTCGCTTTGGGTGCGAGAGGTCCCGGGTTCAATTC
MAL13_TRNA_SER1_v7.1_P1/1	MAL13_tRNA_Ser1	UNIQUE	TGGTTAAGGAGGTTGACTCGAAATCAACTGGGCTCTGCCCGCACAGGTTCAAATCCTGTA
MAL13_TRNA_THR1_v7.1_P1/1	MAL13_tRNA_Thr1	UNIQUE	GCCATCTTAGCACAGTTGGTAATGCGTTTGATTCGTAATCAAAAGATCGTGGGTTCGACT
MAL13_TRNA_TRP1_v7.1_P1/1	MAL13_tRNA_Trp1	UNIQUE	GGGCCTATGGCGCAACGGTAGCGCGTCTGACTCCAGATCAGAAGGCTGGGGGTTCGAATC
MAL13_U6_SNRNA_v7.1_P1/1	MAL13_U6_snRNA	UNIQUE	TTGTTAAAATTGGAACGATACAGAGAAGATTAGCATGGCCCCTGCGCAAGGATGACACAT
MAL13P1.1_v7.1_P1/7NU	MAL13P1.1	NOT_UNIQUE	TAGGATAGGGAAACAAGTGTACGAAACAGTGAAAAATGAAGCTGAAAATTATATTAGTGA
MAL13P1.1_v7.1_P2/7NU	MAL13P1.1	NOT_UNIQUE	AATTGATGGAAACTGGGAAGAACAAAAGTATGAAGAAGGATGCGAAAACTATTTAATGAA
MAL13P1.1_v7.1_P3/7NU	MAL13P1.1	NOT_UNIQUE	GAAAAAGAAAATTTTAGTGGAGATTTTGGTCCAAGAATTAGTCCTTATGTGACTCTTGAA
MAL13P1.1_v7.1_P4/7	MAL13P1.1	UNIQUE	CGGATGTTGAAACAAGTGGAAAAAAATTGCACACAACATGGTAAAAAACAATATAGTGGG
MAL13P1.1_v7.1_P5/7	MAL13P1.1	UNIQUE	TTGTAAAAATGGTAAATGCGATAATGATAAAGGAGGGGATTGCAATGGTATAAAGACTAT
MAL13P1.1_v7.1_P6/7NU	MAL13P1.1	NOT_UNIQUE	TCCCCAAAAGTGATTATGATATACCGACAAAACTTTCACCCAATAGATATATACCTTATA
MAL13P1.1_v7.1_P7/7NU	MAL13P1.1	NOT_UNIQUE	TTATTTGGAATAAATCATAAAAAACATACAACAATTAACCGTTTCGCCAAACCTGCACGT
MAL13P1.100_v7.1_P1/2	MAL13P1.100	UNIQUE	GATATTGTAAAAGAAGACTTTGAAAATAAAGCAGACAGAAATGTGTCCATATATAAATTA
MAL13P1.100_v7.1_P2/2	MAL13P1.100	UNIQUE	GTGCATTACACTCATACAAACTAAATGCACCATTAAATAACATAGACAGCAATAAATCCA
MAL13P1.102_v7.1_P1/3	MAL13P1.102	UNIQUE	GCATGCACCTAGTAAAATAAAAGATTCAACAATGAATATGAAATCAAACAATCCAAGCTC
MAL13P1.102_v7.1_P2/3	MAL13P1.102	UNIQUE	TAATCTAAATGTTAGAGATAGAGTACTAAACAAGCTGGAAAAAGAAGTCAGTTCAGTTGA
MAL13P1.102_v7.1_P3/3	MAL13P1.102	UNIQUE	CGTACGTAATGATATCCTTATCAAACAATATGAAGAACGAAACAAAGAATTACAAAAGGA
MAL13P1.103_v7.1_P1/4	MAL13P1.103	UNIQUE	ATTTTAAAAGAAGACGAGAATTTGAATTTAACAGAGGAAGAAGGACATGAAGAATTAGAC
MAL13P1.103_v7.1_P2/4	MAL13P1.103	UNIQUE	GAAGAAGATTCAAATGCACATCTTACAGAAAAGAATATAGAAATTAACAAGAATGTAAAC
MAL13P1.103_v7.1_P3/4	MAL13P1.103	UNIQUE	AGAAATACCATCTGTGGATGTTATTGATGGAAGTAAAATTGTTGTGCAGAATGAAAAGAA
MAL13P1.103_v7.1_P4/4	MAL13P1.103	UNIQUE	AAATATATGATATAAGAAAGAGGAAATTAAACGCTATGTCCCAAAGAATAGAAGAGGCCA
MAL13P1.105_v7.1_P1/3	MAL13P1.105	UNIQUE	AAATAATTGATGGAATGCAATCCCCTGATTGTAAGATACGTCTGAGATATATAAAAGAGT
MAL13P1.105_v7.1_P2/3	MAL13P1.105	UNIQUE	ATTAAAGATTTATTAACCAATATATGTAATGATGATAGCTGGAGAGTAAGAGCGGAACTC
MAL13P1.105_v7.1_P3/3	MAL13P1.105	UNIQUE	TTTTTAGCGGACAAATTAAATTATTTATCACAAGATACTGACCAGGATGTGCTATTAGCA
MAL13P1.106_v7.1_P1/1	MAL13P1.106	UNIQUE	CAATGAGCGACATATCTAGAAAAATGAATACAGATAGTGGAAGAAAAGTTAGAATAGCTA
MAL13P1.107_v7.1_P1/5	MAL13P1.107	UNIQUE	AACGAATGTAGAAGAAACGCTTTTGAAAATTCTGATTGGATTATGTATCAAATTAGGATA
MAL13P1.107_v7.1_P2/5	MAL13P1.107	UNIQUE	TAAAAGTAATCATAATTATAGGAGCAATAATAACATCGATGTTGTGAGAAAAGAGGTTCC
MAL13P1.107_v7.1_P3/5	MAL13P1.107	UNIQUE	TGTGGAGGAAAGTATAAAAATCGTATATAATAAAAATGTGGAAAATAATAAGGCTCAGGG
MAL13P1.107_v7.1_P4/5	MAL13P1.107	UNIQUE	GGAAATTGATTTTTTTACCTCTGATGATGCTATTTATTGTGAGGCTCAATATGTAAACGA
MAL13P1.107_v7.1_P5/5	MAL13P1.107	UNIQUE	CTTGTTATTTTGCCCCATGGCATATGCCTACGAATTTATTTATCACCTTAATGTATTTTA
MAL13P1.11_v7.1_P1/1NU	MAL13P1.11	NOT_UNIQUE	ATTAAGGGGTAACAATGGAAAGGTTGAATTAAAAAATAATATAGCTTTCAGTTCAGAAGG
MAL13P1.111_v7.1_P1/1	MAL13P1.111	UNIQUE	TTATACTATCAACATGGAAATCAAAAGCAGAAAAATACTGTCAAGAACTGCAACAAAACG
MAL13P1.112_v7.1_P1/2	MAL13P1.112	UNIQUE	AAAAGGGAATAAGAAGAACAGAAAAGTGTGATTCTTTAAAAACAAAGGATGATGATGAGA
MAL13P1.112_v7.1_P2/2	MAL13P1.112	UNIQUE	TGTAGATATATTAACACAGAAAAAAGGAAAAGAATTTAGTGACCATTGGATATTGTCGGC
MAL13P1.113_v7.1_P1/1	MAL13P1.113	UNIQUE	AAAAATAATGACAATTATAAGACCTCCCTAAATACAAAAACACCGTCACAAAGAAAAGGG
MAL13P1.114_v7.1_P1/10	MAL13P1.114	UNIQUE	TTACAAAAAATGTTCATCGAAAGGCAACGAATACAAAAGAGGACAAAAGTGCGTATAAAA
MAL13P1.114_v7.1_P10/10	MAL13P1.114	UNIQUE	TTGTACATTTTTAACTGATCGAACTCAAATATCCCAGTATGATCTGGTATTAAGCATAGA
MAL13P1.114_v7.1_P2/10	MAL13P1.114	UNIQUE	TAATAGAATTATGTGTATGGTTCTAACTGACCCCAAAAGATTGGAAAATCGTTTTATCCT
MAL13P1.114_v7.1_P3/10	MAL13P1.114	UNIQUE	AAAGGAAAATTAGATAATAGTAACATGGGTGATAGTGACGAAAAATTAAAAGATGATATG
MAL13P1.114_v7.1_P4/10	MAL13P1.114	UNIQUE	AAAGGAAAATTAGATAATAGTAACATGGGTGATAGTGACGAAAAATTAAAAGATGATATG
MAL13P1.114_v7.1_P5/10	MAL13P1.114	UNIQUE	AACATATCAGATGTACACTCAGAACCCATAATTAGTCAAAGAGATAGAAATTTCCAAGAT
MAL13P1.114_v7.1_P6/10	MAL13P1.114	UNIQUE	GTTGAAGAAGGAAAATGTAATAATTTTAAAGGAAGTTCCGTGTATATGGCACCTGAAAAA
MAL13P1.114_v7.1_P7/10	MAL13P1.114	UNIQUE	AAAATATGGAGCAAACAAGTGAAAAACATAATATTACCATGAATAAGAAGCGTGAAAGGG
MAL13P1.114_v7.1_P8/10	MAL13P1.114	UNIQUE	TTTTTCCGTTAAGAGAAAATAATGAAGATACGTTTGGAACGATTATAGAGAGATGTATGC
MAL13P1.114_v7.1_P9/10	MAL13P1.114	UNIQUE	CTATAGGAAGTATAGTAAAAGGTTTAATAAAAAACGACGATATAATGATTTCAAAGGGTC
MAL13P1.115_v7.1_P1/1	MAL13P1.115	UNIQUE	AAAGGAGGAAAATCTCAATTAAAAGCAAACAAGGAAGCTTTAAATGTAACTTGCAAGGTA
MAL13P1.116_v7.1_P1/10	MAL13P1.116	UNIQUE	CTGGTACATTAGAAAATATAGGATCATACAAAATAAATGGAAATAAGAACAACAGAGATA
MAL13P1.116_v7.1_P10/10	MAL13P1.116	UNIQUE	GAAATATAGACGTACATGGAAAAATATTATGAACGAATTATTGTCGTTCAATCATACACC
MAL13P1.116_v7.1_P2/10	MAL13P1.116	UNIQUE	TAAAAATGAACAGAATTATCCAAGTATCGAAGAATGCTATGAACGTTTGGAACTCACAAA
MAL13P1.116_v7.1_P3/10	MAL13P1.116	UNIQUE	GATTATCTTGATCCAGAATATGGAAATAAAAATGAAATTGCCTTAAAAGATGAAACAATA
MAL13P1.116_v7.1_P4/10	MAL13P1.116	UNIQUE	TGAATAATATCAGTGTGTGTAATTCATCAGAAAAAAGGGGATCAAATGATAATGCATTAG
MAL13P1.116_v7.1_P5/10	MAL13P1.116	UNIQUE	CGCATAAGCAAGTCGATCATTCCTTTTTTGCATTTTTATTACGAATGTGTTTTATGTCAT
MAL13P1.116_v7.1_P6/10	MAL13P1.116	UNIQUE	ATAAAGAAGGAAAACCGGATAAATCATGATAACTCGTGTGTAACTAGCTCCAATAAAAAA
MAL13P1.116_v7.1_P7/10	MAL13P1.116	UNIQUE	CCAAGTTAAATTCTTCATATCATGTATCTTCAAATATGTATTATTTCTGTACAGGTAGTA
MAL13P1.116_v7.1_P8/10	MAL13P1.116	UNIQUE	CCAAAACGGTGAGTAATTTGGTGTGTCTTTTAGATTTATATATGTATAATAAGAATGAAG
MAL13P1.116_v7.1_P9/10	MAL13P1.116	UNIQUE	GAAAGAAAATATTCATAAAATAGATAAGAGGGTATTATTACCACCAGCATCTTTCATGAG
MAL13P1.117_v7.1_P1/1	MAL13P1.117	UNIQUE	ATATTTCCAAATAGATAGTTCCTTTTGTTTAACCGTTGCTCTTGTTTCCCTGACAATTTT
MAL13P1.118_v7.1_P1/4	MAL13P1.118	UNIQUE	GAAAAGAATGTAGGGAATAGAAGAAGGTCTAATAGTAATACGATCAATGATCAAAATGAG
MAL13P1.118_v7.1_P2/4	MAL13P1.118	UNIQUE	TGAATGTATGTCTTATGTACTTTTCTCTTTAATGGTTGCTTTATGGGGTCTATGGAATAT
MAL13P1.118_v7.1_P3/4	MAL13P1.118	UNIQUE	TACAAAAGTCATTTTGGAATTAGAGAACGAGACGGATACAAATTTCAATGTTCATACGAA
MAL13P1.118_v7.1_P4/4	MAL13P1.118	UNIQUE	ACTATTGTTGGTGTCAGAGAGTTTTATCTGAATTTTATACGCAAGGAGATGAAGAATTAA
MAL13P1.119_v7.1_P1/3	MAL13P1.119	UNIQUE	AGATTTTTTCTCCTCATAACACATCTGAGCTCTCTTATATTTATGTATTCCATATGTTTG
MAL13P1.119_v7.1_P2/3	MAL13P1.119	UNIQUE	TTATGGATGTGAATAGGAACAAAACCCTGTCAGAAAATAAAGAACCATTCAAAGATGTAA
MAL13P1.119_v7.1_P3/3	MAL13P1.119	UNIQUE	GATTTGTCGCATAATTGTGTAGATTGGAGTGAACATTATCAATGGGTAAAAAGATTAGTA
MAL13P1.12_v7.1_P1/1	MAL13P1.12	UNIQUE	GGATTTTTCTCTGAGGTTGTTTTAATGCTTATATGTTTTCTATGGACATTTTTTGGGACT
MAL13P1.120_v7.1_P1/3	MAL13P1.120	UNIQUE	GAACAGCTTTTGGAAAATAAAGACAATAAGAAGGAGGGGAAAAATACAAATTCCTCTAAA
MAL13P1.120_v7.1_P2/3	MAL13P1.120	UNIQUE	GATGTTAAAAAATCGACCAATAAAAATACAATCATCTCAGGCAGAAAAAAATAGAGCAGC
MAL13P1.120_v7.1_P3/3	MAL13P1.120	UNIQUE	TAAAGCAACAGCAAATGGCAAAAAATATAAACACTGAAGAGGAAGAACAAGATAATGAGA
MAL13P1.121_v7.1_P1/2	MAL13P1.121	UNIQUE	CTACACCTGGATTGGTATATATATTGAACAGATATTTTTCTGGTGAAAAAGAAGATTTCC
MAL13P1.121_v7.1_P2/2	MAL13P1.121	UNIQUE	ATGTCCTCTTACCATAGAAGAAATAAGAAAGGTTGTTAGACCTGAATCAAACATAGAAAA
MAL13P1.122_v7.1_P1/8	MAL13P1.122	UNIQUE	AGGGAAAGAAACATATCCCCAAGTAGATATTGAATTGTATAACAAAAAAATGAATCCACG
MAL13P1.122_v7.1_P2/8	MAL13P1.122	UNIQUE	AAAGAAAAGAATAGAACGAAACAAACAAGAAATAGAAGATCATCGAAGAGAACAAGATGG
MAL13P1.122_v7.1_P3/8	MAL13P1.122	UNIQUE	TATAAATATAGAACAACAGAAAAACACACAAAAATCTGCATCGGATGGTATCATAGAGCA
MAL13P1.122_v7.1_P4/8	MAL13P1.122	UNIQUE	TTAAAAAAGGATCTGCTTCGAGATGAGCCTCACCATAATAATTACGATAAAATCTTAGAA
MAL13P1.122_v7.1_P5/8	MAL13P1.122	UNIQUE	GTTAATGATATGAATACATCTGAACGAAAGAAAAAGAAAAGTTGTGAAAGCAGAGGAAGT
MAL13P1.122_v7.1_P6/8	MAL13P1.122	UNIQUE	ATGCAGAATCAACAATTGACCGATAATTTTGTAGAGGATAATATGAAATACAAGCAAGAA
MAL13P1.122_v7.1_P7/8	MAL13P1.122	UNIQUE	GAAAACGCGAATTTGAAAAAAGGCTAGAAGTATATCAAGAAGAAAGTAAGAAGACAGATA
MAL13P1.122_v7.1_P8/8	MAL13P1.122	UNIQUE	ATGGATAAAAGAAAATCATGGATCAAAGATGAAAACATGTATAGAAATTAGGAGTAAGGC
MAL13P1.124_v7.1_P1/10	MAL13P1.124	UNIQUE	TTATTACAAAGAGAATTAGCTAAAGGTACTTTAGGAGGTGGTGTTGTTGAAAAGAATACA
MAL13P1.124_v7.1_P10/10	MAL13P1.124	UNIQUE	ACGTTTCTCACAAAACGGCGAATAGTATAAAACCAAAAACGCACTTAGAAAATACAAAAA
MAL13P1.124_v7.1_P2/10	MAL13P1.124	UNIQUE	CAAGTTTCTAATGCATGTATGGAATGTTTAACTAAAGCTATTTCGGTCTATAATATCGAT
MAL13P1.124_v7.1_P3/10	MAL13P1.124	UNIQUE	GGATACAATGATGACCATTTAAATAGTCCTAAGAATCAATTTGAAGATTCTAGTGCAAAG
MAL13P1.124_v7.1_P4/10	MAL13P1.124	UNIQUE	AAAGGATATGGATAGGCAACACAATCACATAAATGATATGGCAACACGTAATATTAACAT
MAL13P1.124_v7.1_P5/10	MAL13P1.124	UNIQUE	CAACTATGTTTAGTGACAAACCACACATAATTAACAGGAGCTTATCATTTTTTAAGGATT
MAL13P1.124_v7.1_P6/10	MAL13P1.124	UNIQUE	AATAAAAAAGGATGTGGAAGACCACGTAAATGGGTTTAATAAGGATGTGGAAGAAATATT
MAL13P1.124_v7.1_P7/10	MAL13P1.124	UNIQUE	ATTATTTTGTTGAAGGGAGCAAACTATGCGTTGAGATATTTATTTCGTGAGAATTTTGAG
MAL13P1.124_v7.1_P8/10	MAL13P1.124	UNIQUE	TTATGAAGAGATAGAAGTAGGTGTGGAAAGGAAAAATGTGATACGTGAATATAGTAAAGA
MAL13P1.124_v7.1_P9/10	MAL13P1.124	UNIQUE	ACACATAAAAATGTGGAAGAAAAAGTACGGGAGGAAAATTTCGTGCATGAAGAATTAAAA
MAL13P1.125_v7.1_P1/2	MAL13P1.125	UNIQUE	AAACACGAGCATATCCAAGAATGATTCTGATAAAGAAAGAGATAACAATACAAAGAAGGA
MAL13P1.125_v7.1_P2/2	MAL13P1.125	UNIQUE	CATGACAAATTTAAAAAGTGTCTCGTCCTCTAATAATTCAGAAGATATAAAGAATGAACC
MAL13P1.126_v7.1_P1/2	MAL13P1.126	UNIQUE	CCAGTTTCTAAATAGTAAGCAGGTATATAGGATATGTCAAAAGAAGGCAAATCGAAATAT
MAL13P1.126_v7.1_P2/2	MAL13P1.126	UNIQUE	TTGGGATATTCCACCTATAGAATTCACAGAAATTAATATGAACATGTTATGTCCTACATG
MAL13P1.127_v7.1_P1/1	MAL13P1.127	UNIQUE	TTTAAACAAAATATACATGACAGCACTTGGCAAAAAAAGAGACGTAACTATTGATGATGA
MAL13P1.128_v7.1_P1/1	MAL13P1.128	UNIQUE	ACAGGAACCTTTTGTAGAACATTACTCCCGTTATTTATACCACTATCGATTTATCAATAT
MAL13P1.129_v7.1_P1/1	MAL13P1.129	UNIQUE	ACACAAAGGTTGTAGAAAAACATTTAAGAGAAGATTATGGAGATAGAGATGTAGAGGTTT
MAL13P1.13_v7.1_P1/8	MAL13P1.13	UNIQUE	CATGATAAGAATGAAAAGGATGTTACCGAAAAGAGTGAATTATTACAAGAATTAGGGTTG
MAL13P1.13_v7.1_P2/8	MAL13P1.13	UNIQUE	TATATATTCAATTAAGATTTTGATAATCCTCCTGTCCGATACAAACATTCGGGATTCTCT
MAL13P1.13_v7.1_P3/8	MAL13P1.13	UNIQUE	ATAAAAACCTCAAATCTAACCCGTCGGATAACAAAGGAACGAATAATTCAGAAATAGTAA
MAL13P1.13_v7.1_P4/8	MAL13P1.13	UNIQUE	AAACTTGGTTTTATTTTAACGTGTTGGTTGAATGTATATGTGACTATTTTATGACGTCCC
MAL13P1.13_v7.1_P5/8	MAL13P1.13	UNIQUE	AGAAATTAACGTTTCCAAAAAAGTTACAAGATGGTTTTTTATCGTGCACATATGACCATC
MAL13P1.13_v7.1_P6/8	MAL13P1.13	UNIQUE	ATATAATTCCTCTGATATCAGTGATTTTCTTGGTGAAGATCAACCTTCCAACTTTTCTAA
MAL13P1.13_v7.1_P7/8	MAL13P1.13	UNIQUE	ACCTTTTCATCAGATTGTAGAAAGTATGGTTATAGTCGTTCCTTATTTGAGCGTTTATTA
MAL13P1.13_v7.1_P8/8	MAL13P1.13	UNIQUE	GAAATACGATTACAATGATGGGGTACATACCAAAAAATGGATATCTTCTAAAATGCCTAA
MAL13P1.130_v7.1_P1/1	MAL13P1.130	UNIQUE	ATGCCTTTAGTACTTTTTAGTATAGGTGGATTTTTAATGGGTACTCTTCTTATTATGTCC
MAL13P1.131_v7.1_P1/2	MAL13P1.131	UNIQUE	AGAAGAAGTATGATAAGAAGAAAACAAACGAAAACATGAATTATGTAGGTACGAAGCATG
MAL13P1.131_v7.1_P2/2	MAL13P1.131	UNIQUE	CTACCTTTTGCAAATGATTTATTCATGTGGGCTTACCTTTTTATGGATAACTTTATCTAC
MAL13P1.132_v7.1_P1/2	MAL13P1.132	UNIQUE	AAAATAAAAATTTAGGGGGAGATAATCAGGAAAGGATAAGAAGCAGAAGAAGAGAAGTAA
MAL13P1.132_v7.1_P2/2	MAL13P1.132	UNIQUE	CAAAAGTATTGCAAGTAAGAAGAGGAAAATTTGGAAAACAAGGACAATCCAAATATACAC
MAL13P1.133_v7.1_P1/16	MAL13P1.133	UNIQUE	AAAAAGGTTCCTTTCGTTAATCTTTAACAAGCACGCAAATGAGGATGACAATAATAAAAC
MAL13P1.133_v7.1_P10/16	MAL13P1.133	UNIQUE	ATCATAATAGGTTTGATACGAACCACCTTCATATAAAAGATAGAAGACAACATAAGGAAA
MAL13P1.133_v7.1_P11/16	MAL13P1.133	UNIQUE	CACAGAAAAACAAACATACCACGTAACGTTTATTCATTTAAAAATTAGCATATGCAAAGG
MAL13P1.133_v7.1_P12/16	MAL13P1.133	UNIQUE	GCGAAATGATTTACATAATCAAAAAGACAATGGACGAGGCAAAAAACAAAAACGAACATA
MAL13P1.133_v7.1_P13/16	MAL13P1.133	UNIQUE	AAACGTTTAAGTGTAATGTGATCTCTCCAAAAAATGTGTGTAACGAATCTCATATAGTAC
MAL13P1.133_v7.1_P14/16	MAL13P1.133	UNIQUE	AAAAATGGAAGTTCCTTAAATATTAGTTCATCACATGATACTTCTTATGAACATTCGTAT
MAL13P1.133_v7.1_P15/16	MAL13P1.133	UNIQUE	TTATTACAAAATAAAAGGAACATCAGTGAACATGAACAAATCTACACATCTGCAGATGCT
MAL13P1.133_v7.1_P16/16	MAL13P1.133	UNIQUE	TTCAAAACCTTCCACTATACAACTACATAATCCTCAATTATCTGTATGACAAAAAAGAAG
MAL13P1.133_v7.1_P2/16	MAL13P1.133	UNIQUE	ATATGAGTGAGCATCATGAACGTATGATTAAACATGAAGAGGGAGAAAACAAAATGAATT
MAL13P1.133_v7.1_P3/16	MAL13P1.133	UNIQUE	CATAGGAATAAGAGATCAAAGAAGTGTTAATCAATACAATGTCGAGAATACTTATAAGGA
MAL13P1.133_v7.1_P4/16	MAL13P1.133	UNIQUE	GTAGAAAAAGAAGTAAAGAACTTTCAAATGATGGGAATACATATAAGAACCTTCCTTGTG
MAL13P1.133_v7.1_P5/16	MAL13P1.133	UNIQUE	TATGATTAAAAAGGAACATGTGGAACATACTAAAGGATATGAATCGAAGGGTTTTTCTTC
MAL13P1.133_v7.1_P6/16	MAL13P1.133	UNIQUE	ACAAATATGTGTGGACAATTTGTTAAATAATAATGTGGAATATTTCTATGATAAGTTATA
MAL13P1.133_v7.1_P7/16	MAL13P1.133	UNIQUE	AACAAATTGGTACAGTTTGAAAGGTATATAAAAAGGTTAAATAGGAATATCTTATCATCA
MAL13P1.133_v7.1_P8/16	MAL13P1.133	UNIQUE	TTATTTTAATTTTAACGATATATATACAGACCATCTTGGTTATAGAGGGATATCCCCTGC
MAL13P1.133_v7.1_P9/16	MAL13P1.133	UNIQUE	AGATAAGAACCAAAAAATAGATACAAAACCATTATATATCTTTCCAGTATTAAGAGAAAA
MAL13P1.134_v7.1_P1/4	MAL13P1.134	UNIQUE	CATAAAAGAAAACATAGAATTAAAAAGTACAGAACCCGATTGGGTAAAAGAAAGCGTGAT
MAL13P1.134_v7.1_P2/4	MAL13P1.134	UNIQUE	ACGACTGTTGCAAGAACAGTAAATGTAAATACAAAGAAATATATAACGAAAAGATGAGCG
MAL13P1.134_v7.1_P3/4	MAL13P1.134	UNIQUE	AAGAAAGAGTTGTTTATGAATGATTGGGATGATAGTAAAGATCAAGATGTCAACGATGTA
MAL13P1.134_v7.1_P4/4	MAL13P1.134	UNIQUE	TTTTTATACAAATCAAATGTCATCCTGTGGTTTTAATTTTCAGCCTATTAGTCAGGACCT
MAL13P1.135_v7.1_P1/1	MAL13P1.135	UNIQUE	ATTAGTGTCCTAGTACTTTCAACTTCGTCTTATCCATTAAGAATTGCTTTTTCGTTAATC
MAL13P1.137_v7.1_P1/10	MAL13P1.137	UNIQUE	AAGAGCATCATACATAAACATTATAGTGAAGGTGCCAAGATGGAGAGGAAATATATAAAT
MAL13P1.137_v7.1_P10/10	MAL13P1.137	UNIQUE	TATACTAACGGGAAAACAAAATCTAAACACCGCATTAAAACATAAAATCACAATCTCCAC
MAL13P1.137_v7.1_P2/10	MAL13P1.137	UNIQUE	TATGAACAAACAATAGAAGAAGATATGCTTGATGATTACGAACATCCTGACGATTTAGAA
MAL13P1.137_v7.1_P3/10	MAL13P1.137	UNIQUE	GCACAAGTCTCAAAAATACGCATCAGATCTCGAAAAAAAGAAGCACACAAAAAATAATAT
MAL13P1.137_v7.1_P4/10	MAL13P1.137	UNIQUE	AATGTAGAGGAGGGGAAAATAAATATCTCTTTAAATGAAGAGAAGGAAAAAAGGAATGAG
MAL13P1.137_v7.1_P5/10	MAL13P1.137	UNIQUE	GCGAGATCGATGAAACAAACACTATAAAAGACGAGATTAAAGATAAATCTAAACATGAAG
MAL13P1.137_v7.1_P6/10	MAL13P1.137	UNIQUE	TAACGAACTACAAAATCAATGTTGTAATAACCTAACGGGTCTTCAAAATGTAACAAAGAA
MAL13P1.137_v7.1_P7/10	MAL13P1.137	UNIQUE	GAAGAGAAAAATGATAGGTTCATAAGCATACAAGAAAATGATCATACGAATAAAAAGAAT
MAL13P1.137_v7.1_P8/10	MAL13P1.137	UNIQUE	CCATGGTGAGGAATACCATCACAGTGGCGATATTATAAATAAAAATATACTATTTACAGA
MAL13P1.137_v7.1_P9/10	MAL13P1.137	UNIQUE	AGAAGGTACAAAATAATAATGAAGACAAGGATGTAGACATAGTAAAAAACATACACACGG
MAL13P1.138_v7.1_P1/2	MAL13P1.138	UNIQUE	TGAGGATAAAAAGTATAACCAAACGGACAAAATTTCTAGTACGCATGAAGAAGATAAAGA
MAL13P1.138_v7.1_P2/2	MAL13P1.138	UNIQUE	TATAACATCTCTACATAGGGAAGACATTTTGGAAGAACTAAACAACATGTACCTAAACAA
MAL13P1.139_v7.1_P1/1	MAL13P1.139	UNIQUE	ATGGTTTAATTGGTGCTTTGTTAGTTGCACTCACAGCTTGTGGTTTATATTTATCTTTTA
MAL13P1.139A_v7.1_P1/1	MAL13P1.139a	UNIQUE	CGTTGCATATATACAACGCCACAAAATACTCCAAGAAATCAATGAATCATAGATTGTTTT
MAL13P1.14_v7.1_P1/5	MAL13P1.14	UNIQUE	GAAACGATTTCTTGACAAAATGGAATACCTAAAGGAAGAAAAAAATGTACAACTAACCGA
MAL13P1.14_v7.1_P2/5	MAL13P1.14	UNIQUE	CAAAGAACATATTGATAAAGTTAGGGCATCTCTTCCAGTATTAGATTATGAACAAGAACT
MAL13P1.14_v7.1_P3/5	MAL13P1.14	UNIQUE	TACTACTGTCAATATTCCAACACAAAAGGTACAAGTTATAGATCATTTCCTTTCCTATAC
MAL13P1.14_v7.1_P4/5	MAL13P1.14	UNIQUE	TAATACCATACCTCTAGCAGCATTATTAGTATCCTGTTTATACCTTGAATCCATTTTTTC
MAL13P1.14_v7.1_P5/5	MAL13P1.14	UNIQUE	TCAAAACAGACCTTATCCTAAATACATCCTGTACAACTACATTACGAAAAATAGAAACTC
MAL13P1.140_v7.1_P1/8	MAL13P1.140	UNIQUE	ACCTGGTAGAAAAAACATAAAAACCAAGGATGCACAAGATTACTTCTTCAATAATGAGAA
MAL13P1.140_v7.1_P2/8	MAL13P1.140	UNIQUE	AATAATCTGCCAGGTGCTGAACCTTTAAACATTATTGAAGTTGAAAATAGACAACTGAAA
MAL13P1.140_v7.1_P3/8	MAL13P1.140	UNIQUE	TACAAACAGAAGGAATCAATGAAGAAAATGTACAAATCCACAAAAATACAATAAATAATG
MAL13P1.140_v7.1_P4/8	MAL13P1.140	UNIQUE	ACAAATGATGTTCAAAGAAATGATAAAGGTGTTGTTACTAATATGTGTGGGGTACATGAT
MAL13P1.140_v7.1_P5/8	MAL13P1.140	UNIQUE	ATAAGAAAAATGTGCACAGCCAAGGAGGAAATAATTCAAATAGAGATGTAGAATCGTTAA
MAL13P1.140_v7.1_P6/8	MAL13P1.140	UNIQUE	TAACGAGAAAAGTGAATGTAATTATAATGTGTGCTTTGATGAGGGAAAACGGAAAAATGA
MAL13P1.140_v7.1_P7/8	MAL13P1.140	UNIQUE	TGAAATAATGATTGAGGAATACCGTACATGTCTTCATGAGAACAAAAGGATGAATATACT
MAL13P1.140_v7.1_P8/8	MAL13P1.140	UNIQUE	GTCATCACCATCACCATCACGTATTTCATCAAATAGCATTTTTCATTTTAAACAAACAGA
MAL13P1.141_v7.1_P1/1	MAL13P1.141	UNIQUE	CAAGAGAGTGACGTTTCATATATAGGAGAAAATATAGACGCGGGAAATATAGATTATAAA
MAL13P1.142_v7.1_P1/1	MAL13P1.142	UNIQUE	ATCTTCTTATTTATCTTATCCCATTTTTTCGTTCGACTCAAATTTTGTATTATCGGGTGG
MAL13P1.144_v7.1_P1/2	MAL13P1.144	UNIQUE	TAGAGAATAACGTATGGGTGTGTATTGACAAGAATAGTAAAGTTGTGAGTATTAAAGATT
MAL13P1.144_v7.1_P2/2	MAL13P1.144	UNIQUE	ATTGAAAAATATGAAGGGGACGATGAAATTGAGGAAGGAAAAAGAGAAAATCTAATGTTG
MAL13P1.145_v7.1_P1/6	MAL13P1.145	UNIQUE	GTATATGTTAGATGCAAAAAAGGAGATAACAAATAAATTACGGTTTGACGATACCTCTGA
MAL13P1.145_v7.1_P2/6	MAL13P1.145	UNIQUE	ATGATAACAAGAGTAAGACACAAAACGGAGATAATAATGTATATATAAATAGGCAAATGT
MAL13P1.145_v7.1_P3/6	MAL13P1.145	UNIQUE	AGAGCAAGAAAGAAAAAAACATTTGTACAACATGAATACTAGTAGTCATATAAGACGTGG
MAL13P1.145_v7.1_P4/6	MAL13P1.145	UNIQUE	TAGTAAATGTATTATGGTCCTTATGTTTAATTGAAGTCCCTTGTTCAGAATTCTTAAAGG
MAL13P1.145_v7.1_P5/6	MAL13P1.145	UNIQUE	ATCTAGTAAGTAGTTACAAAAAAGGAATGACTAACAGAAGTCTAAGTGTAGAAAATAGAC
MAL13P1.145_v7.1_P6/6	MAL13P1.145	UNIQUE	TGGATACTTAGGAGAACATAATCATGATATAACAAGTGACACAAATAATAGCCCTGAAAT
MAL13P1.146_v7.1_P1/2	MAL13P1.146	UNIQUE	CGGTTACCTAATAAAAATGATGGTCATAAAACTGTTCCTCAAAAAGAAAAAGGATGGAAT
MAL13P1.146_v7.1_P2/2	MAL13P1.146	UNIQUE	GACGGACAATTATATCGAAGGAAGATACTTAGCGGAAATTACAAAAAAGCAAATTAAGAA
MAL13P1.147_v7.1_P1/1	MAL13P1.147	UNIQUE	ATAAATGAAGAAAAATGCTTAGAAGGCGATGATATAAAATATGAGAAACCTGATACTCAC
MAL13P1.148_v7.1_P1/7	MAL13P1.148	UNIQUE	TTGCTAAACATGTTCAACCTATAAAATCTAAAAGTCCCCACATTTTCGCTACTTCAAATA
MAL13P1.148_v7.1_P2/7	MAL13P1.148	UNIQUE	GTTATAAAACCATAGTGGCGAATAACGAACATTACAAAAAACCTGTTAATTCAAATGTGG
MAL13P1.148_v7.1_P3/7	MAL13P1.148	UNIQUE	GTATATGATCCCGTTTGTGGTGATGCTAATGAAGAAGAGGAAAAAAACAATTTATTCATA
MAL13P1.148_v7.1_P4/7	MAL13P1.148	UNIQUE	CATATAGACAAAATTATTATGCAAGTAAAATACAAGCAACGTGGAAGGCTTACAAAGAAC
MAL13P1.148_v7.1_P5/7	MAL13P1.148	UNIQUE	TGTAGGGAAGACCAGTTTGTTAGAAGATTTATTTGTACGTTTAGGTGATGAAGATAATTT
MAL13P1.148_v7.1_P6/7	MAL13P1.148	UNIQUE	ACAAATCCAAAAGGAATACGCACAGTTATATGTCTTCATATCATGAGGAATCTTTAAAAG
MAL13P1.148_v7.1_P7/7	MAL13P1.148	UNIQUE	AAATAGTGGTCAAGTATATCAGAAAATTAAAGTAGAGAGTGAAATAAGAGCCCTCGAAAT
MAL13P1.149_v7.1_P1/2	MAL13P1.149	UNIQUE	TATGAATAAGAAAGAGCATAAAGAAGTAGATGACATGATCCATAATATGGTCAAAATATT
MAL13P1.149_v7.1_P2/2	MAL13P1.149	UNIQUE	CTCTTGTCGATCTGCTAAAAATTATAATCGACGAGAATGAAAATAGGAATGAACTATGTA
MAL13P1.15_v7.1_P1/1	MAL13P1.15	UNIQUE	CGAAAGGTTGTTCTTGGTGTAAAAGTGTGAGCTTTCGTAAATATTTTAGTGAAGATTATT
MAL13P1.150_v7.1_P1/2	MAL13P1.150	UNIQUE	CTCTTGGGAACTTATATAATGAAGAATATAAACAAAAGTGGTCTGGAAGCCTTTCATATT
MAL13P1.150_v7.1_P2/2	MAL13P1.150	UNIQUE	ATGGGGAGAATTAATCTTTGCTTATGTCGCTTCAAAAATTACAGAACCTATAAGAATTGT
MAL13P1.151_v7.1_P1/7	MAL13P1.151	UNIQUE	TAAAGGAATAATAAGGACGCGAAGATTTTTAAAACTTGTTGATAAGACAGGACACAAATA
MAL13P1.151_v7.1_P2/7	MAL13P1.151	UNIQUE	AGATCAAGATAAAAGAAATAACCAAAAAAGGAATTTAAAGTCTGGATTAAAGAACAAAAC
MAL13P1.151_v7.1_P3/7	MAL13P1.151	UNIQUE	CGATTTTAGTAAATTATCCTAGTAGTAGTATAAGAAACAGTGTTTCATTTGAGGGTGATG
MAL13P1.151_v7.1_P4/7	MAL13P1.151	UNIQUE	GAATCCAGATTATAAGCCTTCAGAATCTAGAAAACTGGGAGAAAAATTTTTGCAAAAAAG
MAL13P1.151_v7.1_P5/7	MAL13P1.151	UNIQUE	AAATCGAAAGACGAAGTCGATGCTAACAATAACTCTGTTAATAAAGGAAGATATATGATG
MAL13P1.151_v7.1_P6/7	MAL13P1.151	UNIQUE	ATTTTAATAGTTTTGATTCCAAAAAATCAATGGATTGCAACGACCCTTCATCATCATCCA
MAL13P1.151_v7.1_P7/7	MAL13P1.151	UNIQUE	AACCAGTGATACATCTATGTCTAGTGCCTTCAAAATGGCTACTTCTGTTTTTAAAAAATT
MAL13P1.152_v7.1_P1/3	MAL13P1.152	UNIQUE	GAAGAAGCAATATTCTGAGTGACAGAAAAAATGAATATGGTAAAGATGACGTGAATGAAT
MAL13P1.152_v7.1_P2/3	MAL13P1.152	UNIQUE	TTTGCACGTATTATTTCGGACTCTGCATTTTACCTATTTGCTAGTGATTATCACTATTTA
MAL13P1.152_v7.1_P3/3	MAL13P1.152	UNIQUE	AAGAAAAAGTAAAGAACAAAAATATGCATTTACATATGGAGATGAAAGGCTAATAAATGA
MAL13P1.153_v7.1_P1/1	MAL13P1.153	UNIQUE	TGAGTAACATAAACGGCGAAACATGGAACAATACTGATAAATTAAAACGAAAATTGAGTG
MAL13P1.154_v7.1_P1/1	MAL13P1.154	UNIQUE	CTAGTAACTTGGAACCTTTTCCATCATACAAAGTAAAAGCAAAAAGAGGAGATGATTATA
MAL13P1.155_v7.1_P1/4	MAL13P1.155	UNIQUE	ACGATGCGCAGAAATTCAATAAAGAAAATAAGAAGGGTATGAATAAAAATGTTCCTGTTG
MAL13P1.155_v7.1_P2/4	MAL13P1.155	UNIQUE	GTGATGATAACACATCCAATTCTGATTTATCGTTATTAGATGATGATGATAATTATAAGG
MAL13P1.155_v7.1_P3/4	MAL13P1.155	UNIQUE	CAAATGTAGGAAATATCCTAGATTTTTTAAGTGAACATTATACATGGTATTATGAAATGG
MAL13P1.155_v7.1_P4/4	MAL13P1.155	UNIQUE	CACAGCAATTTTTTCTCGCTTTAAAAATCTTGTTTTCTATATCAGCCTTTCTTTTTATGA
MAL13P1.156_v7.1_P1/2	MAL13P1.156	UNIQUE	CACGCGATTTTTTCTGTTTGCGTCTTTTTTGATGGTTTTATTTATGTGCGAGAATTTTTT
MAL13P1.156_v7.1_P2/2	MAL13P1.156	UNIQUE	ATATGTTATTAAATTTTGACGAGTACAAAGATCAAGTTACTACGTTTTCCGTCCTCGATT
MAL13P1.157_v7.1_P1/4	MAL13P1.157	UNIQUE	TTAGGAGTGTGTATTTTCTGGAACAAGTACAAAAGAAATTTATCAGGGAGGAAGAATATT
MAL13P1.157_v7.1_P2/4	MAL13P1.157	UNIQUE	AATTTTACAAACACCTCTTCTCCACTTTCATCAATAAATATGAATTGCCTGTTTTACGCA
MAL13P1.157_v7.1_P3/4	MAL13P1.157	UNIQUE	GATAATATGGATAGCTACTCAATGGTTACGTGTCCAAAAAATGAAACATTTTGTTCTTTC
MAL13P1.157_v7.1_P4/4	MAL13P1.157	UNIQUE	TTATTTACAAGAATTCATTTATACAGCACCAAAGGAAAAGGATGACCATATAAAATGTTC
MAL13P1.158_v7.1_P1/2	MAL13P1.158	UNIQUE	AGCTAGCTCTGTTTTATTTAAGAACCTGAACAAGTCATGTAACTTTTTGAATGAGAAATG
MAL13P1.158_v7.1_P2/2	MAL13P1.158	UNIQUE	TTCATAAATGAAAGAAAACATCAATATGCATGGTCCCGATCTTATCAAGATCAAATGGTT
MAL13P1.159_v7.1_P1/1	MAL13P1.159	UNIQUE	AGAAAAATTCTCAAATCCTATGATAACAGATTGTCTCCTGATAACTGTGAAAGTGATGTT
MAL13P1.16_v7.1_P1/1	MAL13P1.16	UNIQUE	TATAATTTATGGCTTAATAGCTAGAGAAAAGACTGTGTTAGCAGAATATACCGAATATGG
MAL13P1.160_v7.1_P1/1	MAL13P1.160	UNIQUE	TGAAGAGGATATGCAAGAATTAAGAGAAGAAGAGTTGAAAAGAAAATCGGGAGAAATTTT
MAL13P1.161_v7.1_P1/1	MAL13P1.161	UNIQUE	AGGACGGACGAGTAAAGACAAGTAACAATTTAGAAGGCAGGTGGTATTTCAATAATTATT
MAL13P1.162_v7.1_P1/1	MAL13P1.162	UNIQUE	TCATCCTGATAGAAACCCAAATAATAGAAAAGAATCGGAACAAAAATTCCGAGAAATTAC
MAL13P1.163-A_v7.1_P1/1	MAL13P1.163-a	UNIQUE	TGTTGGTTTTTGGGTTGTCATTATGCAAATCGTTCAACTTGTTTTAATGGGAGATTTTAT
MAL13P1.164_v7.1_P1/2	MAL13P1.164	UNIQUE	TTACGAAGAGTGATAAATTGAAGCACACATTTGAACGGTTAAACCTAATGATGGAAAAAA
MAL13P1.164_v7.1_P2/2	MAL13P1.164	UNIQUE	AAGAAGGAGGAAGAAAAAACCCTTTCTCTTCATATTATAGACCACAAGCATATATAAGAA
MAL13P1.165_v7.1_P1/2	MAL13P1.165	UNIQUE	GTAACACAAAGAAAATACAGAATGGAGATAAGACGAAGAGAAAGAAGTACACGTATTTAT
MAL13P1.165_v7.1_P2/2	MAL13P1.165	UNIQUE	TACTATTCCTTTTTGTTCTTATTCCACTTTCATATTTTCCTTTATCCTGTGCCTCTTTTC
MAL13P1.166_v7.1_P1/4	MAL13P1.166	UNIQUE	TATATGAACCATGGAAATAACGAGGAATTTGTATCAAATGAAAACACGCATTGTAAAAGT
MAL13P1.166_v7.1_P2/4	MAL13P1.166	UNIQUE	AGACGCCAATGTGTATGAAAGCAAAACGAAACTTCAACGAATAAAATACCTGTATAAAAT
MAL13P1.166_v7.1_P3/4	MAL13P1.166	UNIQUE	ATCAAATTTTTTAAGGCAAAACGTGTAGAAGGCAACACAAATGACGATGACCAAAATAAT
MAL13P1.166_v7.1_P4/4	MAL13P1.166	UNIQUE	GAATTGTTTTCTTATGTACAGTCAGCGTCAAGTATAATGGAGTTCATTTTTAATTACTCC
MAL13P1.167_v7.1_P1/1	MAL13P1.167	UNIQUE	ATGTTTATTACTTAACGCATTGATGATATGGAAACTTTTGGTAGTATTCACAGGATGTGA
MAL13P1.168_v7.1_P1/1	MAL13P1.168	UNIQUE	GTTATCTTTTCTACTCTTTGAATATACTCAACTTGCGTTTTAACATTCTCGCATCCTTAA
MAL13P1.169_v7.1_P1/1	MAL13P1.169	UNIQUE	TATTTTTAACGACAAAACGTCTGAAATAGAAGAGCTGACATACGAAGTAAAACAAACCAT
MAL13P1.17_v7.1_P1/1	MAL13P1.17	UNIQUE	TGGAAGCTCAAAATAGAGCATTTATGGAAACATTTGTTAAGGCGAAAAGAAAAAATTTGG
MAL13P1.170_v7.1_P1/3	MAL13P1.170	UNIQUE	GAAGAAGAATCAGAACAAGTGAAAGAAGCAAAACAAGATCTTCACAATGCTTTAAAAAAG
MAL13P1.170_v7.1_P2/3	MAL13P1.170	UNIQUE	ATGCAAATGTTGAACATGGAATACATAACAAAGAATATGAAGCAAGAGATAGGAATACCA
MAL13P1.170_v7.1_P3/3	MAL13P1.170	UNIQUE	GAAAACATTCGAATAATTTCCATTTCCCATATATTCCTAATGTCGATGAACAAAGCCATA
MAL13P1.171_v7.1_P1/1	MAL13P1.171	UNIQUE	AAGTATATTTCGAAATTAAATATGGAACTGAAGCTAGAGATTATGCACAAGTAGCCAAGA
MAL13P1.172_v7.1_P1/1	MAL13P1.172	UNIQUE	CATATGATTATGATGCTTACGAATTAAAAGGTTGTATAGGTTGTTTAGCCGATGTAGATA
MAL13P1.173_v7.1_P1/1	MAL13P1.173	UNIQUE	CGTTTTTGAAAATGCAACCAACTTATTAGATACTTTACAGATGAAACTTAAGAGAGTTCC
MAL13P1.174_v7.1_P1/1	MAL13P1.174	UNIQUE	AAAAGTCATTAAAAGGGGAATCAGAAGATAATACAAAACTTCAAGTAACCAAAGTCCAAG
MAL13P1.175_v7.1_P1/1	MAL13P1.175	UNIQUE	TGGATAATTTTACCATGAACGAAAATGAATACGAAATAGTTAAAAAGTTGGTTAATATGG
MAL13P1.176_v7.1_P1/10NU	MAL13P1.176	NOT_UNIQUE	GGTAAAGAAGAAGTTGAGGTTTTTTCTATATGGGGTAGTAATAGCGTTTTAGATCATATA
MAL13P1.176_v7.1_P10/10	MAL13P1.176	UNIQUE	GAGAATGAATCTAAAGAATATGAATCCCAAACAGAACAAACACATGAAGAAGGAATTATG
MAL13P1.176_v7.1_P2/10NU	MAL13P1.176	NOT_UNIQUE	ACCCTCAAAAACCTATTGATCCAAAAGCAAATCTGGATTCAGAAGTAGTAAAATTACAAA
MAL13P1.176_v7.1_P3/10NU	MAL13P1.176	NOT_UNIQUE	GTTCAAATAACTCAATATATTCCTTATGAAGATAAAACAATAAGTGAACTTGAGCAAGAA
MAL13P1.176_v7.1_P4/10NU	MAL13P1.176	NOT_UNIQUE	TCGAAAAGGAAAAAGATAGTTGGGTTCATTTTAAAAGTACTATAGATAGTTTATATGTGG
MAL13P1.176_v7.1_P5/10NU	MAL13P1.176	NOT_UNIQUE	CCGTTCATTAAAAGGGGTAAAATATGAAAAAGTTAGGAAACAAGCAAGAAATGCAATTGA
MAL13P1.176_v7.1_P6/10NU	MAL13P1.176	NOT_UNIQUE	GGTATTATTGTAATGTCTGATACAAATACGGAAATAACTCCAGAAAATCCTTTAGAAGAT
MAL13P1.176_v7.1_P7/10NU	MAL13P1.176	NOT_UNIQUE	TTAAAGGAGATTGCAATGATTTAGTAAAGGATTGTAAAGAATTACGTGAATTGTCTACGG
MAL13P1.176_v7.1_P8/10NU	MAL13P1.176	NOT_UNIQUE	CAAGTATTGTCGAAATAAATGAAGATACAGAAATGAATTCTTTAGAAGAGACACAAGACA
MAL13P1.176_v7.1_P9/10	MAL13P1.176	UNIQUE	AAATAATAAATGAAGCATTGGTAAAGGGGGATAAAATACTAGAAGGAAGTGATCAGAGAA
MAL13P1.177_v7.1_P1/2	MAL13P1.177	UNIQUE	CGATTTGGAAAATATAGTTGTTGTTGATTTTCCTCCTTTACCTTTAAAGAATACAGAAGT
MAL13P1.177_v7.1_P2/2	MAL13P1.177	UNIQUE	TAGGCCAGAAAAGTTATTTTAAATACATGGCAAAAGTAGCAGGATACGTTGAAGATATTA
MAL13P1.178_v7.1_P1/2	MAL13P1.178	UNIQUE	CGATTTAAATAATAGAGAGGAATTAAAGAAAGAAAACTATAGCAAATCAACTATAGATGA
MAL13P1.178_v7.1_P2/2	MAL13P1.178	UNIQUE	AACCGTACAATTACCTAAGGGCCTTTTTTATTTTAAGTGGTCCTATTTCATAAGATATAA
MAL13P1.179_v7.1_P1/2	MAL13P1.179	UNIQUE	CTTTATTACCACAAATAAATATCAACACTGTAAATACTACACAGAATAAATCACAGGAAG
MAL13P1.179_v7.1_P2/2	MAL13P1.179	UNIQUE	ATGAAGAGGATATAACACAATTGAAAAGTACAACATCCGAAATATGTATGAACCTTGAAG
MAL13P1.18_v7.1_P1/3	MAL13P1.18	UNIQUE	ATATTATGAGTTGGGTAGCGAAGACAATATAACAAGTGCAAATGTGTACTTAGGAAAAAA
MAL13P1.18_v7.1_P2/3	MAL13P1.18	UNIQUE	TACCGACTATAGACACGGAATCGGAACTTATAATTAAAATGAGCTTAACATACTTAGATA
MAL13P1.18_v7.1_P3/3	MAL13P1.18	UNIQUE	GCTCAAAAGGCATGTATTATAAACCCACAAAATGTGAAAGCTATATATTGGAAAAATATG
MAL13P1.180_v7.1_P1/1	MAL13P1.180	UNIQUE	ATAGAAACTCGGAATCTAGTTATAAAAGTATGGTTGATGAGAATATACCAAAGGATCCTT
MAL13P1.181_v7.1_P1/1	MAL13P1.181	UNIQUE	TCTTATAATATTTTACGGTTTCTTCTCATTTACATCTACTATATTAACTCTTACCTTATT
MAL13P1.182_v7.1_P1/1	MAL13P1.182	UNIQUE	GAAATTATGAACAACAAAATAGAAGAAGCCATAGAACATATCAACAATCTAGACAAAGGA
MAL13P1.183_v7.1_P1/1	MAL13P1.183	UNIQUE	TATAAGCAAGCTCCTAGAAATCCTAGATATAAATCTCAATTCATTACTATGTACACAGCA
MAL13P1.184_v7.1_P1/3	MAL13P1.184	UNIQUE	TTATAGAACACATTTGAGGGGAACCATTTTTAAGCGAAACTATTTTTGGGAAAAGGTAAA
MAL13P1.184_v7.1_P2/3	MAL13P1.184	UNIQUE	TTATTCTTTGAAATATAAATGGCTAGAGGAAAATGCTGACCAATGTTCATTTGTGTACAC
MAL13P1.184_v7.1_P3/3	MAL13P1.184	UNIQUE	TTGGATTATTATCAGGAAAATAAAGAGGACAAATACACATCAAGGAGCTCTCAATTTAAC
MAL13P1.185_v7.1_P1/1	MAL13P1.185	UNIQUE	TGTTAATATATGACCCTAACTACAGAATATCATCAAAAGAAGCTTTGAAGCATCCTTGTT
MAL13P1.186_v7.1_P1/4	MAL13P1.186	UNIQUE	AGCATGCTTGTTCGATATAGGAAATGATGATAATAGAAATACGACATATGGCTATAATGT
MAL13P1.186_v7.1_P2/4	MAL13P1.186	UNIQUE	CCGAGTGGCAAGTGAAGAATAAAGAAAAATATGGAAATGGAGATATAGAAATAAGTGATA
MAL13P1.186_v7.1_P3/4	MAL13P1.186	UNIQUE	GGTTAAAATTAGTGAGCGTTATCCAAATAATGTATATGATGTAGGTATAGCAGAACAACA
MAL13P1.186_v7.1_P4/4	MAL13P1.186	UNIQUE	ATTTGAAAAGAGCTCTTAGGTTTGCTTATTTAGATAAGGACCATTCTGTGTATATACGTA
MAL13P1.188_v7.1_P1/2	MAL13P1.188	UNIQUE	CAAAAAATAAAAGACTACAAATCGCAGCAGAAGTAAATGTAAAAAGTGCTGATGAATACC
MAL13P1.188_v7.1_P2/2	MAL13P1.188	UNIQUE	CTGATTTACAGTGGGCAGATATGAAGAAAAATGCTTATCAAAGACTTGAGAGAAATATAT
MAL13P1.189_v7.1_P1/2	MAL13P1.189	UNIQUE	CTCTATGTTTTGGGTGTTAATATTTGAAGCTTATGTGCTTGTCCCCTTTTCTTATTTTTA
MAL13P1.189_v7.1_P2/2	MAL13P1.189	UNIQUE	AGTTACTTAGATAACATAGACGAGAGTGAATTAAACAAAGAGAGTTTTGATGAAAACATG
MAL13P1.19_v7.1_P1/26	MAL13P1.19	UNIQUE	CTGAAAACACAGAGCATAAAAAAGAATGTAAGACTAACCATTTAATAAATGTACCTTCCA
MAL13P1.19_v7.1_P10/26	MAL13P1.19	UNIQUE	TTTAACGGGTAAGGAGAAAAATCGAAGAAATAAAAAGGAGATATCAAAAATGGGTAGGAT
MAL13P1.19_v7.1_P11/26	MAL13P1.19	UNIQUE	ATGAAAAGATGTCGTTGAATATTCTTGCTCAAAGTTATCCTGTGGTAAATAAGAGGAAAT
MAL13P1.19_v7.1_P12/26	MAL13P1.19	UNIQUE	ATGGATTAATGAAACGAGGTAGTAGAAATATTAGAAAGGTTGATTTGAGGAAAAGTGTAC
MAL13P1.19_v7.1_P13/26	MAL13P1.19	UNIQUE	CCTGTGCATGATGATGATATGAGAGATATTATATGTTGTGACTACAATAAATTGAGAGAT
MAL13P1.19_v7.1_P14/26	MAL13P1.19	UNIQUE	TCTTCCATTAATAATGTTGGTATTAGCCCCCTTCGTAATATCCCCTTTTTAAATAACATA
MAL13P1.19_v7.1_P15/26	MAL13P1.19	UNIQUE	ATGATAGTAAAGTTTTGATGTTCTTGAGTACGAAACTTTTTTCACACGCGACCATAAATT
MAL13P1.19_v7.1_P16/26	MAL13P1.19	UNIQUE	AGAAGAAATATTCATGAGGGATATAACAGCGGATGGTTTTGAAGGCAACATAATATATAA
MAL13P1.19_v7.1_P17/26	MAL13P1.19	UNIQUE	CATATATATGATTTGCATAACACATCATTGAAACAATCCCATGTGAGAAATAAAAATCTT
MAL13P1.19_v7.1_P18/26	MAL13P1.19	UNIQUE	TACTAGTCTAGATACCGATGATACATTAAGAAAAGGTGTGCATAAAAGGAATGAAAGTTA
MAL13P1.19_v7.1_P19/26	MAL13P1.19	UNIQUE	AAAAATGAAAGGGGTGAAAAGATTAAATGGCCTAATAAAACTCCAGAAAGATATGAACAT
MAL13P1.19_v7.1_P2/26	MAL13P1.19	UNIQUE	TACAAATGATTGTATTTGTTTGGAGTTGGAGGGTATTCATAGACAAGAACTTAATGAGAA
MAL13P1.19_v7.1_P20/26	MAL13P1.19	UNIQUE	TTTTTTATTGTTCGAAACATTTCGGGATGTATGAAATTTGTAGATATATATTGCAAGCGT
MAL13P1.19_v7.1_P21/26	MAL13P1.19	UNIQUE	CATGCTCATAGAAGTATAGAGTTAATTAAGGAAGATGTTATTGAACAAAAGAATGTCAGG
MAL13P1.19_v7.1_P22/26	MAL13P1.19	UNIQUE	GAATTCTTGTAATGTTCAACAATATGAACCCCCCAAAAATGATGCCATAGACAATATTAA
MAL13P1.19_v7.1_P23/26	MAL13P1.19	UNIQUE	TATAAACAAAGAAACGGAAGACCAAAGGTATGTACAAGAAATGAAAAATGTGCAGGATAA
MAL13P1.19_v7.1_P24/26	MAL13P1.19	UNIQUE	GGACATTGGGAACTCCGAAATACATATAAACGAAATTATGCAGAATGTAACTAACAATAT
MAL13P1.19_v7.1_P25/26	MAL13P1.19	UNIQUE	ATGTTCTCTTGCCAAAATGATTTAGTGTGTGAGACAAAGAACTCAAATCGTGAAAATATT
MAL13P1.19_v7.1_P26/26	MAL13P1.19	UNIQUE	GATTGACATGACAAATATAGAAGGAGTAAAAGAAATAAAGAAGGGAGAAAACAATTCTTG
MAL13P1.19_v7.1_P3/26	MAL13P1.19	UNIQUE	AAATAGCTCAAGTGTATGTGCCAATTCATATCGTCAGAATAATCAAACCCAAAAGAATAA
MAL13P1.19_v7.1_P4/26	MAL13P1.19	UNIQUE	TCTTCAGATGTTTTACATCTTTTGCCCTTTTTTGATCATAATGGTCCTTTTGAATATGTG
MAL13P1.19_v7.1_P5/26	MAL13P1.19	UNIQUE	CCAATATCCTCAAATTTTTTATATCTTTCATGTGTTGGCATCTTTAAAACACACCAGTGT
MAL13P1.19_v7.1_P6/26	MAL13P1.19	UNIQUE	CTGGACATGGTGGTGTTATAATAGAAAATTACTTGAAAAATGCAAATGATAAGAAGATCC
MAL13P1.19_v7.1_P7/26	MAL13P1.19	UNIQUE	ATGATGTAATGAGTAAACCGAATGAGGATACAATAATAATGGATGGACAAAAAACAGATG
MAL13P1.19_v7.1_P8/26	MAL13P1.19	UNIQUE	GAAATGGTACAGGATAAACTAGATAGCGAAATTAACATAAAACGAGGTTTAAGAAATGAG
MAL13P1.19_v7.1_P9/26	MAL13P1.19	UNIQUE	TAAAAAACATGACGCAAAACCATGAGAATGTGTATGATGAAGAGGAATATATAGATACTG
MAL13P1.190_v7.1_P1/2	MAL13P1.190	UNIQUE	GTAGAATATGCCGAGAAGGATGTTGAAATAAAAGAAATTGAGAAAGATGATGGAGATAAT
MAL13P1.190_v7.1_P2/2	MAL13P1.190	UNIQUE	TAGCTGTACAATTAGATTATAGTGAAGCACACAGAAAAATAACACAAGCCTTAAGAAAAG
MAL13P1.191_v7.1_P1/2	MAL13P1.191	UNIQUE	GAGAGATCAAATGAGGTAATGATTAATATGACTGATGGTGAAATGTCAGAAGAAGATTTA
MAL13P1.191_v7.1_P2/2	MAL13P1.191	UNIQUE	CGAAATGGTAAACATGAACAAAGCAGGAAATAACATATCGCATATAACAAACGTAATACA
MAL13P1.192_v7.1_P1/3	MAL13P1.192	UNIQUE	AAATACGGACAAAAAATATGTGTAATCGGAGAAACAGATACACCAAAAAATGTTATGCTC
MAL13P1.192_v7.1_P2/3	MAL13P1.192	UNIQUE	ATAAATTCTACAACACACTATGACACACAGTTTTCTTGTTACCTTGCCCCTATATTAACA
MAL13P1.192_v7.1_P3/3	MAL13P1.192	UNIQUE	ATTCTTTTCAACTACTTGTCTTATTAAGGTCATTAATATATTCCAATTTTACCAACCCAC
MAL13P1.193_v7.1_P1/3	MAL13P1.193	UNIQUE	GTGAGCGATAAACAAGAGAAGGATAAAAATTGTCCTAAATTAACACATGGTATAAAGAAA
MAL13P1.193_v7.1_P2/3	MAL13P1.193	UNIQUE	ATGAATGGGATGATCCATTAAATTGTTTATGGAGAAAAAGAACAGAAGAAGTTATCAGAG
MAL13P1.193_v7.1_P3/3	MAL13P1.193	UNIQUE	GATGAATTAGACAAATTAAGAAATGCTAACAAAACATCCAAGGACAAACGGGTTAATGTA
MAL13P1.194_v7.1_P1/2	MAL13P1.194	UNIQUE	AAAGATGTAAAAGACGTAATATTACCAAAAAGGAATCATCCAATGTGAAATCCAGAGGTA
MAL13P1.194_v7.1_P2/2	MAL13P1.194	UNIQUE	TTTACCTACACAAGTACCAAAAAGATGGTTAAGTAGGAATCCAGCAGATATAGAATATTT
MAL13P1.195_v7.1_P1/2	MAL13P1.195	UNIQUE	TACTAACGAATTTGAAAAAATGAAGCAAAAAATGGAAGACCATAGTGAGATATGCTATCC
MAL13P1.195_v7.1_P2/2	MAL13P1.195	UNIQUE	AATGATATACACTCAAATTAGTGTTGACCATCTTGAGGAACACGGAAAAAAGAAATATAC
MAL13P1.196_v7.1_P1/3	MAL13P1.196	UNIQUE	ATGAACAAAAACACTTGGCTAGCTATTCATCAAAATTAGAGAGAACTACAAATGGAAATA
MAL13P1.196_v7.1_P2/3	MAL13P1.196	UNIQUE	CTATGAAAGAAAAGTTGGGTACTGGGTCTTATGGAGAAATATGGTATGCTATAAATATAA
MAL13P1.196_v7.1_P3/3	MAL13P1.196	UNIQUE	TTTATCTGAGCTCTGTTTAACTCCTTGGGTAAAGAAATCTACACATAATTTGATACGTTT
MAL13P1.197_v7.1_P1/1	MAL13P1.197	UNIQUE	TATGTCGGGGTATAGAAACTACACTCAAAAATAAACAGGGATTAACAAAATTAGAGAGTA
MAL13P1.2_v7.1_P1/1	MAL13P1.2	UNIQUE	CTCTACATGAAAGTGCTATGAACCTGCTTAATAATTACTGTAATTTCAACGGAAATCTAA
MAL13P1.20_v7.1_P1/1	MAL13P1.20	UNIQUE	TAGATTTTGTGAAGGTTCCATGTATACCTTTATGTGTTTTACCTGGTTTATCCTTTTTGT
MAL13P1.200_v7.1_P1/1	MAL13P1.200	UNIQUE	TAAAAGTATTTGCAATAGTGAGGTCATTGAAAAACCGGATTCGTTTTTAATTCGAGGAAA
MAL13P1.201_v7.1_P1/2	MAL13P1.201	UNIQUE	GATATATGTATTATAGATCACATTGTTATGAATGATTTGGTAAGTACCTTTGGTGTTAAT
MAL13P1.201_v7.1_P2/2	MAL13P1.201	UNIQUE	GATAAACGGTGAGAAGAAATATGTGAAAGAACAAAATGGAAAGACCAATAAATTGACACA
MAL13P1.202_v7.1_P1/6	MAL13P1.202	UNIQUE	ACAAAACAAGGTGTGCGAGGTAAAGATATTACTAGATGCTTCTTTAGAAAAAGAAAAAAC
MAL13P1.202_v7.1_P2/6	MAL13P1.202	UNIQUE	AAAGGGTTCGAGAATGAAAAAGAAGATATAATAAAAAGGTTGGAGAATGAGAAAGAAGAT
MAL13P1.202_v7.1_P3/6	MAL13P1.202	UNIQUE	CTGATTCAACAAATGATCAAGATGACAAAACTAATGAGAACCATAAAAGAGATGACACAA
MAL13P1.202_v7.1_P4/6	MAL13P1.202	UNIQUE	TCTGTCCCTTCTTTTAAGAAATGAGGAAAATATAAAGACACAACACCCTCTTAACAATAT
MAL13P1.202_v7.1_P5/6	MAL13P1.202	UNIQUE	AGAAAACAATGGAAAAGTAATATCTAAAGACAACCTACCCAAGAACAACATGAACATAAA
MAL13P1.202_v7.1_P6/6	MAL13P1.202	UNIQUE	CAAAAACAAACAAATCGCAACTCTGAACAATGGAAACGATGATAATAACACGAACAATAA
MAL13P1.203_v7.1_P1/2	MAL13P1.203	UNIQUE	TGGTAACACTTTAAAAGTTAGTAAGGATGAATTAATGAAGCGTATAGTTCAGGATGTATC
MAL13P1.203_v7.1_P2/2	MAL13P1.203	UNIQUE	GATTTGAATCATGAATATATCGATGAAGAAGGGAAACTAATAAAGTTGAGTGGATACGTT
MAL13P1.204_v7.1_P1/1	MAL13P1.204	UNIQUE	TAGAAATAAATAAAAACATTCTTGTGTCAGGTGATGGGAGTAGTAGTGTAATAAATGAAG
MAL13P1.205_v7.1_P1/1	MAL13P1.205	UNIQUE	TAAAAGGAAGGTGACATATGAACAAGGCGCAAACTTTGCAAGAGAAAATAATTTATTCTT
MAL13P1.206_v7.1_P1/2	MAL13P1.206	UNIQUE	TCAAATGAAACTCAATTAACCCAAGCACATAATAACACATCTAATGGAACAAAGCAAAAC
MAL13P1.206_v7.1_P2/2	MAL13P1.206	UNIQUE	TTATTTAGAACAGTTTTTCTTTCTTGGATACTTACTGTAGTTTTTTCAGCTACTGTGACC
MAL13P1.209_v7.1_P1/1	MAL13P1.209	UNIQUE	GCACTTAAAAATGTCGGTAGAATAAAAAAACATGGAAGGAAACACTTGGTTTCTAAAAAC
MAL13P1.21_v7.1_P1/3	MAL13P1.21	UNIQUE	ATACAAAATAAAGATGGGACTAATAAAAAGACGATAGAAGTGAACAAGAATATGAGGAGG
MAL13P1.21_v7.1_P2/3	MAL13P1.21	UNIQUE	AGAACCGATTCTAAAGATACAGATGATGTCGATAAAGAAGATGGTGATGGTAATTTATAT
MAL13P1.21_v7.1_P3/3	MAL13P1.21	UNIQUE	ACAAAAGAGCAACACAAATGACTCATTATGTGAATATCAAACCGAAAAGGATAACCAAAT
MAL13P1.210_v7.1_P1/3	MAL13P1.210	UNIQUE	TGTAGGACATCCTCGCATTCCTTTGAATGCTTGTTTAATATATGGGGTGTATATTTTTTA
MAL13P1.210_v7.1_P2/3	MAL13P1.210	UNIQUE	TATTCTTTAGCTCCTTGTCTGTTATATTTCGTCCAAACGCTTTAGTATTTTGGTTATCTT
MAL13P1.210_v7.1_P3/3	MAL13P1.210	UNIQUE	ATACATAACAGATCACCTGAACATGTAGCCTCTTATTTTAGAAACTTAGAAACGAAAGAT
MAL13P1.211_v7.1_P1/1	MAL13P1.211	UNIQUE	AAATATAATAGGGAATCCATTCATAATGACAACAAGACAATAAAAAGGGCCTTGTTGGTA
MAL13P1.212_v7.1_P1/1	MAL13P1.212	UNIQUE	CCTTAAATACATATGTCAGAAAAGATGATGTGGAAGATGATTCAAAAAACGAGATTGTTG
MAL13P1.213_v7.1_P1/1	MAL13P1.213	UNIQUE	ATTGTGGATCAAAAATTTTCTTCAAGAAGAGAAGTAGAAGAGTTATGCAATATGAAGCTC
MAL13P1.214_v7.1_P1/1	MAL13P1.214	UNIQUE	AAAAATTAAAGATAGCAAGAGGAAAATGCAAAGATGGGGTTATTTTAAGGCCACCAAAAA
MAL13P1.215_v7.1_P1/1	MAL13P1.215	UNIQUE	TAGATAAGACACCATCAGGAAATATGAAAGATAGAGTAAAAGGTCGATATAAAGATGAAC
MAL13P1.216_v7.1_P1/5	MAL13P1.216	UNIQUE	TAATAAGTTACGAAATATCCCCTAAGTCTACAAAAAGGTCCTATTCACCTATGTATACAT
MAL13P1.216_v7.1_P2/5	MAL13P1.216	UNIQUE	TGTATACAAGGGAAAACCCACCTGAATATACTAAAAAGTTGGAACGACAAAAAAGTAATA
MAL13P1.216_v7.1_P3/5	MAL13P1.216	UNIQUE	AAAATTAGAAGAAAGTAGTGATTATGAAAATGCAGATGATGACATACGGAATAGAGAACC
MAL13P1.216_v7.1_P4/5	MAL13P1.216	UNIQUE	ATAAAAATTCGATTCAATCAGTTGCAGTGTGGAAATTAAGAGGAGAAAGAAATTGGTGTT
MAL13P1.216_v7.1_P5/5	MAL13P1.216	UNIQUE	TTACAAATACATCAAAGTAAACAATATACAGCTAACCAAATTTTGACCCAAGAGGGAAAT
MAL13P1.217_v7.1_P1/1	MAL13P1.217	UNIQUE	ACGGAACTATAATGAACATTGAAGAGGATAGACCACCATTTGATAAAAAATTGGAAGAAA
MAL13P1.218_v7.1_P1/2	MAL13P1.218	UNIQUE	AAATCAAGTTTCTGTTTTATTCTTAGCTGGAGGATTAGGTTCTAGGCTTGGATTAAATAA
MAL13P1.218_v7.1_P2/2	MAL13P1.218	UNIQUE	TTTGATATTTTCAAATATGCTCGTAATATCCTATCCCTAGAAGTTAATAGGCAGAAGGAA
MAL13P1.219_v7.1_P1/1	MAL13P1.219	UNIQUE	TATATATTCCAGTAAAATGTAATGAGAGTATCAAGAAAAGGTGCGAATTATGTTTTGACG
MAL13P1.22_v7.1_P1/3	MAL13P1.22	UNIQUE	GTCTGAAGCATATAGTAGAACGGAAAGTAGTATAAAGAAGGATTTACAACAAATTGAAGA
MAL13P1.22_v7.1_P2/3	MAL13P1.22	UNIQUE	ATAGGATCAAATTCACAACAGAAGAAAAGGGAAGTCATAAAGAAATTGTTAGTAAGTGCT
MAL13P1.22_v7.1_P3/3	MAL13P1.22	UNIQUE	ATGCAGATGATAAAGGTATTGGTTTAAGGTTTCCTCGATTTTTACGTTTAAGAGAAGATA
MAL13P1.220_v7.1_P1/2	MAL13P1.220	UNIQUE	ATATAGGTACAGCAACTATTATGTTATTGGGTGATACATGTACAAGGGGTTGTAAATTTT
MAL13P1.220_v7.1_P2/2	MAL13P1.220	UNIQUE	ATATTGATTATGTTGTTTTAACTTCTGTTGATAGAGATGATTTACCAGATGGTGGAGCTA
MAL13P1.221_v7.1_P1/2	MAL13P1.221	UNIQUE	ACTGCAATTGTTGTGATCACCATATTGATTGTGGGGGTTTTTGTTTATATGATTATAAGA
MAL13P1.221_v7.1_P2/2	MAL13P1.221	UNIQUE	CCCTCTTCCAAGAGTTAACGAAATAAAAGTTGAAGTAGATAGTAATCCAAAAAGTGTTTA
MAL13P1.222_v7.1_P1/5	MAL13P1.222	UNIQUE	CAAATGTATTAGGAGACACAAGAAAATAAAGCCATATGAAAGATCGAATAAGGAGAATTG
MAL13P1.222_v7.1_P2/5	MAL13P1.222	UNIQUE	TACCTAATAAGCGTAAAGAACTGAACAGTGGTGATAATCATGAAATTGTTATGTGTAATA
MAL13P1.222_v7.1_P3/5	MAL13P1.222	UNIQUE	AATGATCAAAACGAAAAAAGAAGTGACAACTATTCAGATTATTCTAGTGATAAACAAGGT
MAL13P1.222_v7.1_P4/5	MAL13P1.222	UNIQUE	AATCAACAGTTATATAACAATAGCCCAATAAAGTCACCAACTAATACACCAATTCGTAGT
MAL13P1.222_v7.1_P5/5	MAL13P1.222	UNIQUE	GCAACCAAGATAATTATAGCGTTGATGAACAAAATCATGTAAATCAGAATATAGAAAGTG
MAL13P1.224_v7.1_P1/1	MAL13P1.224	UNIQUE	AAAAGATAATCAGAATGTTATGTGCAATTTTGGAGGTACAGGGGATTACTACTGTAAATA
MAL13P1.225_v7.1_P1/1	MAL13P1.225	UNIQUE	CAAAAATATTACGGAAAGCGCATATACTTATTAAAGGTTGACCTAGACAAAAATGAATCA
MAL13P1.226_v7.1_P1/5	MAL13P1.226	UNIQUE	ACCGATAAAGTAAATGACGAGGATAAAGAGGAAAATTATGATGTCAAAGATAGTAATAAG
MAL13P1.226_v7.1_P2/5	MAL13P1.226	UNIQUE	ATAGCAAACGTATATTGTGTTCCAGCAGTTATTAGTCCAGATATCAGAGGTTTTAATTTA
MAL13P1.226_v7.1_P3/5	MAL13P1.226	UNIQUE	AGTGAATTTGAAAAAAGTATGGCAAGAAGTGAATATGAAAGAGGTGAAGATAAGAAGGAA
MAL13P1.226_v7.1_P4/5	MAL13P1.226	UNIQUE	ATTTTACAAATGATAATGCTCATAAGGAAGCAGATGTTATGGAATCAAATTCGTTGACTG
MAL13P1.226_v7.1_P5/5	MAL13P1.226	UNIQUE	AAGATATTAGTGAGTTAGACACTCCAACAAATTCAGAAGTTTTTAAAGGCTTTAGGAAAG
MAL13P1.227_v7.1_P1/1	MAL13P1.227	UNIQUE	GAGAATAAAAATTTGCAGGGTAAAGAATTGAAGCCTTCAAGAACGGTAGAAAAACATATA
MAL13P1.228_v7.1_P1/2	MAL13P1.228	UNIQUE	ACGTAGGGTTGATAGAAAACGTAAAGAGGCTAATAAAAAGTCAAATTCATTAAATGGTTC
MAL13P1.228_v7.1_P2/2	MAL13P1.228	UNIQUE	TTAAACAAGAATCCTTACCAACTAAATTACACTATTCCCAAAATGGTAGAAGCCAAATGT
MAL13P1.229_v7.1_P1/1	MAL13P1.229	UNIQUE	GCAACTCTTGTTTTGAAAAATGGGATATATGAAGTAATTGAAACGAACCCACGTATTAAT
MAL13P1.23-A_v7.1_P1/2	MAL13P1.23-a	UNIQUE	CATTATAAGAAGGTACATGACAATGGGGATTGTTTATCTAGGAAGGAAAATTCAATAAAC
MAL13P1.23-A_v7.1_P2/2	MAL13P1.23-a	UNIQUE	TCTTTACGTTACCAGCCTTGTGATTGTATTATGTTTGATGACTGTAATTATGTCTGTTTA
MAL13P1.230_v7.1_P1/2	MAL13P1.230	UNIQUE	ATGAAGGACGAAATAGAAGAAGGAGATGAAAAAAAGGAAAATTTTCAAAATAGACAGAGG
MAL13P1.230_v7.1_P2/2	MAL13P1.230	UNIQUE	TTACTAGAATTGAAAAAGTTCTAGGTATTGATAAAATGTCCATGTTACCATATGATGATC
MAL13P1.231_v7.1_P1/2	MAL13P1.231	UNIQUE	ATTGTTACTAGTGGTATGGTTATGCAATTATTGGCCGGTTCTAAGATTATAGATGTTGAT
MAL13P1.231_v7.1_P2/2	MAL13P1.231	UNIQUE	CTAAAGATGTAGCAAAACAATTAAGAGATCAACAAATTGGAATGAGAGGATTCAGAGATA
MAL13P1.232_v7.1_P1/1	MAL13P1.232	UNIQUE	GGACATACCTAACAATTATTTGGATGCTTCAAGATTTAGAATAATTCCTGACAATCAAGA
MAL13P1.233_v7.1_P1/1	MAL13P1.233	UNIQUE	AGCACAAAGAGTGATACAAAATTAGAAAACGAGATTAGAATTAGTTACAAGAGTGATGCA
MAL13P1.234_v7.1_P1/17	MAL13P1.234	UNIQUE	TGTCAAAATAACGACGAGATGTCAACACAAGCAAATTCAAATGCAGAAAATAAAACATTG
MAL13P1.234_v7.1_P10/17	MAL13P1.234	UNIQUE	CTGAGAAGGTATCTAATGGGTTAAGAAAAAATGCCAAAAAGGAAATAGACCATTATAATG
MAL13P1.234_v7.1_P11/17	MAL13P1.234	UNIQUE	ATAAATGGGATGAGAAAAAGAAAAAGGTAGAAAAGGGATTCATTCAAAGGGAGAATGTTA
MAL13P1.234_v7.1_P12/17	MAL13P1.234	UNIQUE	TATATACAAAAGGTTGTGAAAATGATGATGCTAATGAGGATGTCAATGATGAAGAAGAAG
MAL13P1.234_v7.1_P13/17	MAL13P1.234	UNIQUE	ATAGAAAATGGATGGTCTGATATTTTTAGTTCTGATATATCTCAAGGGACGTATGTGAAA
MAL13P1.234_v7.1_P14/17	MAL13P1.234	UNIQUE	GTGATATGAAGAGATCGAATAGGATGTATGATAAACGAGGAGATCATAGAAAAGATTATA
MAL13P1.234_v7.1_P15/17	MAL13P1.234	UNIQUE	TTTAAAGATTAGAACATTCCATGATGATACGAGACATATGAAAATTCACGATGAAGAGAA
MAL13P1.234_v7.1_P16/17	MAL13P1.234	UNIQUE	AAATAGATTGTCAGTTGGAATCTTGTGAAAAGTGTGTGTTGTTAGCGAATAGGGGAATAA
MAL13P1.234_v7.1_P17/17	MAL13P1.234	UNIQUE	ATAAGACTAAAAGACACAGAAAACCAAGAATGCTATGGGGAGAATATGGAAAATTAAAAG
MAL13P1.234_v7.1_P2/17	MAL13P1.234	UNIQUE	CTTGGTGGTCTTGGGTAACAGGCAATAAAAAAGAAATTGAGAATAAAGTACAAAACATTT
MAL13P1.234_v7.1_P3/17	MAL13P1.234	UNIQUE	AGTCATAAGACAGCAATGAAAAAGTACAAGAGTAAAAATGTGAGTTTATCTGTGGAAAAG
MAL13P1.234_v7.1_P4/17	MAL13P1.234	UNIQUE	AAGATAATGATAATGTGGTAGAAATGAATAATAAAGGTATGCCAAAGGAAGAAGAGTCGT
MAL13P1.234_v7.1_P5/17	MAL13P1.234	UNIQUE	GATTCGAATCTGCTAAAGTGATGGATGATAATGTATACACAAATGGAAAACATAAAGGTT
MAL13P1.234_v7.1_P6/17	MAL13P1.234	UNIQUE	ACACAAAGGAAAATGAGGACACAAATGATATTGCAAAAAGAAGCTCAAAGGAATATATTC
MAL13P1.234_v7.1_P7/17	MAL13P1.234	UNIQUE	ATTAGATATAGAAAGTAAAGCTTGTGAAAATGGGGGTAGTAGTAATATAGAAGGGGAAAT
MAL13P1.234_v7.1_P8/17	MAL13P1.234	UNIQUE	CACCTGTAGCCATTATAACATTCCAATATATAAGTATGTCATTTCGTTTAGTTCTCTTAG
MAL13P1.234_v7.1_P9/17	MAL13P1.234	UNIQUE	TGAAGAAGACAATGAAAAACATTGGGTACAAAAAAAGAAGAAAATTATTCGACGTAGTAG
MAL13P1.235_v7.1_P1/1	MAL13P1.235	UNIQUE	GGATTAAAGAAGAAACCATTGTAAATGACAAATATTCCCGAAACGCCCTTATAAATTATG
MAL13P1.236_v7.1_P1/1	MAL13P1.236	UNIQUE	AATGATGAAGTTACATAATAATAGAGAATTAGAAACAAGAGAAGCAGGAAGAAGAGGTTG
MAL13P1.237_v7.1_P1/2	MAL13P1.237	UNIQUE	TTTTAGAAAGAACTGCTAGGGAATTATTAGCTGGAGGAACACGATATATTATATTAAGTG
MAL13P1.237_v7.1_P2/2	MAL13P1.237	UNIQUE	ACAAGAAAGAGAAAAATATGGGTATGGTATATGTTGTAGGACCAAAAGGAAAGAATTACA
MAL13P1.237A_v7.1_P1/1	MAL13P1.237a	UNIQUE	TGGATTACAGCCATTAAGGAAGAACACATAAGAAATCAAATGAAAAACTTCGACAGTATT
MAL13P1.238_v7.1_P1/1	MAL13P1.238	UNIQUE	TTCTTGATTATAAACCAATTAAAACGGATGAGAGAAGATGTGTTGAAGCCTTTTTTGAAG
MAL13P1.239_v7.1_P1/6	MAL13P1.239	UNIQUE	GTATGAAAGTACAAGGGTAGTATCAAAAAAAGAAGACGCCTCAAAAAATGAAACTAAGTA
MAL13P1.239_v7.1_P2/6	MAL13P1.239	UNIQUE	GTGGAATTCGTAATTTCTTTGCGAACTCTTTGTTGAGAAATAATTTTTTTGCCTCTCTTA
MAL13P1.239_v7.1_P3/6	MAL13P1.239	UNIQUE	GTACAAAAAATTCTCAATGAAAAATGGGAACATATAATATATACCAAAAGAAGTGGGAAG
MAL13P1.239_v7.1_P4/6	MAL13P1.239	UNIQUE	TAGTGTGAGTGAGAATGGACCTGTTTTATCCTCCCATTTTGAGCAAATTAATTTAAATAC
MAL13P1.239_v7.1_P5/6	MAL13P1.239	UNIQUE	GGATAATTTAGAATTAGAGGAGAATGTAGAAATGGACCAAAAGAATAATGCAGTACTTGA
MAL13P1.239_v7.1_P6/6	MAL13P1.239	UNIQUE	AGAGGAAAACGAATTACGGGATGGAAATAACAGTAAAAGGATATTAATGAATGAGAGTTA
MAL13P1.24_v7.1_P1/1	MAL13P1.24	UNIQUE	TAATTTTCAACTGTACCGAAATAATTATGAAACCACCTCGGCAACAAATATATTCACCAA
MAL13P1.240_v7.1_P1/4	MAL13P1.240	UNIQUE	CAAGTAGAAATTGATGATACGAAAAAAAGGTTGGATATGGCAAATAAGAAGATTGAAGAT
MAL13P1.240_v7.1_P2/4	MAL13P1.240	UNIQUE	GCACATGAAATATACAAACGATGACACTTTTAAGAATAACACAATACACAATATAGATAA
MAL13P1.240_v7.1_P3/4	MAL13P1.240	UNIQUE	CGTTAAAAAATGTAAAGACATGATCAAAACAATTAAAGTTCCCAAGAAAATTACAAATCT
MAL13P1.240_v7.1_P4/4	MAL13P1.240	UNIQUE	GGAAGATATTTTTAGAATTGATGTTAATGGGAGTATTGATTCATTTGGCTGTAGTACATG
MAL13P1.241_v7.1_P1/1	MAL13P1.241	UNIQUE	TAAGGATAAAAATAGAGCTTTCTGTGTTGAAATAGAAGATACGTCTGTTGATGTTGACAT
MAL13P1.242_v7.1_P1/1	MAL13P1.242	UNIQUE	TTAATCATAAGCATTTTCATCCAGGTAATATAAAAAATTTGGAGAGAGTATGGCTAGCTG
MAL13P1.243_v7.1_P1/4	MAL13P1.243	UNIQUE	GAGAAAAACATTGGGAAAATAAAATACTTGGATAGTAGAGAAGATGAACAGAAACGTCAA
MAL13P1.243_v7.1_P2/4	MAL13P1.243	UNIQUE	GTGGCCCTATATCTTTCCATAATGTATGACGATATAAGCAATAACATAGGACATAATTAT
MAL13P1.243_v7.1_P3/4	MAL13P1.243	UNIQUE	ACAATCAACTGTAGGAGTAACAGAATGTTCTCAAAAGAATCAAGACAATGATATAAATAA
MAL13P1.243_v7.1_P4/4	MAL13P1.243	UNIQUE	ATATGACAGATGAGGTTATGAAGGAAGATATTCAAGAGGAAAACAAAGATAATATGACGA
MAL13P1.244_v7.1_P1/1	MAL13P1.244	UNIQUE	TTTCATCCATACATATGTGCTGTCTTCTTAGTACATTGGTCAAAGCATTTACAAAAAATG
MAL13P1.245_v7.1_P1/2	MAL13P1.245	UNIQUE	AAAAGACAATTTGTATGCTTAGAGTTGAAAGAAAATGACGAGTATGCATATTTAGGCACA
MAL13P1.245_v7.1_P2/2	MAL13P1.245	UNIQUE	CATAATGTATACATGTAGTTATAATAGTGTTATGGCATGGCAGTTTTATGATAAGAAGGC
MAL13P1.246_v7.1_P1/6	MAL13P1.246	UNIQUE	TAGATTTTTTGGAGGCCCTATTTTTTTCCTTAATGGTAACTATCGGATGCATATGTCTTA
MAL13P1.246_v7.1_P2/6	MAL13P1.246	UNIQUE	GGAAGATAAAAATGAGATTGTTCAAGAATATAACGGAAACAAGGTGAATGTAGAAAAAAT
MAL13P1.246_v7.1_P3/6	MAL13P1.246	UNIQUE	GATACCTTGAGAAATCCTAGCCCTTCTTTCAAAATATTTAACAGGGATAATGATAAACAT
MAL13P1.246_v7.1_P4/6	MAL13P1.246	UNIQUE	ATAATGATGTTAAAAGGAAGGTATGTGAAGGGAAAGTTATGCGAATATTTATTAAGGGTC
MAL13P1.246_v7.1_P5/6	MAL13P1.246	UNIQUE	ACTATTTTGTTGGTCGTGTTTTTATTTGGTCATTTATTTATACCAGAAAATAAATGGATC
MAL13P1.246_v7.1_P6/6	MAL13P1.246	UNIQUE	GAAAAGATTGATGCATGATGTGAAGAAAGAAATTGTAATATCTGATGAAAAAGCAGATGG
MAL13P1.247_v7.1_P1/2	MAL13P1.247	UNIQUE	AAAATGAGCTTTTGTTTAAGTGTGAGGGGTGTCCTTTGATTAATGAATTAAGTTATTCAG
MAL13P1.247_v7.1_P2/2	MAL13P1.247	UNIQUE	TATGATAAAGGAAGACCAATCCATTATTTTATGTTTACACGGTTTGTCAACACTCGAAAA
MAL13P1.248_v7.1_P1/1	MAL13P1.248	UNIQUE	TCCAGACAGTTCCCCAATTAAATGAAGTGGAATTTATAACAAGAGTTTCGATAAATGATT
MAL13P1.249_v7.1_P1/10	MAL13P1.249	UNIQUE	GCTAGTGATGAGATAGAAAAAAACATAGTTAATGAATTGGAGAAGGAAGAAAAAGAAAGG
MAL13P1.249_v7.1_P10/10	MAL13P1.249	UNIQUE	AGTAAAGGAATGGCAATTATAAGCGGAGTAAATCAACATATCCAAGAAAAAACAAAATGG
MAL13P1.249_v7.1_P2/10	MAL13P1.249	UNIQUE	CCATAATACAAATCACAGTTCAAATCATAGTTCAAATCAAAATAAGAGCGTAAAAGGACT
MAL13P1.249_v7.1_P3/10	MAL13P1.249	UNIQUE	ATATCGATTTAGATATTGATAGAACGATATATAGTAATGCAGATTATTGTAGCAAGCTAA
MAL13P1.249_v7.1_P4/10	MAL13P1.249	UNIQUE	CTTGATATTAGATTTAGGATTATGCGTTTATTAGAGAGTTTACAGTTTCATGATTTATTT
MAL13P1.249_v7.1_P5/10	MAL13P1.249	UNIQUE	TCAGCACCTATTATAAATATAACAAATACTACTAGCACCAATCAAAATGATAGTAACAAC
MAL13P1.249_v7.1_P6/10	MAL13P1.249	UNIQUE	CTACCTTAATACCCATGTCCACATTTATCCTTTATTTTGTCATACATTTGTTTTATTCCT
MAL13P1.249_v7.1_P7/10	MAL13P1.249	UNIQUE	AATTGACGAAGAGGAAGATAATGAAATATATGTACAACAGAGTGATGAAAAAAGAGAGGA
MAL13P1.249_v7.1_P8/10	MAL13P1.249	UNIQUE	AATAAAAGATGACATGACATTAAACGATACATATGGGGATGAAGAAAAGGTTTTGGTACA
MAL13P1.249_v7.1_P9/10	MAL13P1.249	UNIQUE	AAGCTCTTTTTGAATATAAATGTCCTGTTGAATGGATTATTACACCCTTCTTAGAATTCC
MAL13P1.25_v7.1_P1/4	MAL13P1.25	UNIQUE	CAACAATTTTGGGAAAGAAAATTAGAACCATTTAAGAATGTACCAAAAGAAAGAAACAAT
MAL13P1.25_v7.1_P2/4	MAL13P1.25	UNIQUE	GGGAAACACATGCTTCAAATAATTATAATCAAAAGGTTCATAGTAACGATCTATCAAGTG
MAL13P1.25_v7.1_P3/4	MAL13P1.25	UNIQUE	AAATGTATTGATAATAATGATGCTATTAAGAATAACCACAGCAGACAGAATAACCTCACC
MAL13P1.25_v7.1_P4/4	MAL13P1.25	UNIQUE	TAAACATAAATCACTTAACTTCATGGGACCATTTTTTATCTATCGATTCTGAAATGGTCG
MAL13P1.250_v7.1_P1/1	MAL13P1.250	UNIQUE	ATATTTAAATAGGTCACACAACAATGAGGACGAAAAGCATACCCTTATGACAAGTAAAAA
MAL13P1.251_v7.1_P1/1	MAL13P1.251	UNIQUE	CTTTACGGCCATATAAATCCCTCATCTTGTATATTTTTTATAGTACAACACAATTCTTTG
MAL13P1.252_v7.1_P1/1	MAL13P1.252	UNIQUE	TGAAGATGTGCAGAGACAGAATGAGGAATTGAAAGAAAAAATAGAAGAGATTAATAAGGA
MAL13P1.253_v7.1_P1/1	MAL13P1.253	UNIQUE	GACCCAACCTATAAACCAAATATTTAGGTTTTTTACGAACAAAACGGTTGTACAAATATG
MAL13P1.254_v7.1_P1/1	MAL13P1.254	UNIQUE	AATAGGAATGAATGTAGTAATACCCCGTAATAAAGAGAGCAGAACAAAACGTGTAATAAA
MAL13P1.255_v7.1_P1/2	MAL13P1.255	UNIQUE	CCTTAAAAAGAATGGAAAGAAATAAATGGAGGATGCAAGACGAAAGGAAAGTAATACAAA
MAL13P1.255_v7.1_P2/2	MAL13P1.255	UNIQUE	GTAGTGGTAACTTAGGAATCGAATGTATATCAAGAGATGTAAAGAATGTAACTTTTGTAG
MAL13P1.256_v7.1_P1/6	MAL13P1.256	UNIQUE	CATATCCATATTTAAAAACAGTTTATGAGTCTAGTGGTTTTCCAAAAGCGAAGATTCAAG
MAL13P1.256_v7.1_P2/6	MAL13P1.256	UNIQUE	TAAACAAAATTTATCTCAAGGTAATGATCAAGGAAGGAAAGAAATATCAAAAGACCTGCC
MAL13P1.256_v7.1_P3/6	MAL13P1.256	UNIQUE	AATGAATAGTGAAAGTGTGAAAAAGAGAGAGATTAAACAGGAAAATGGGAAAATTGTGAG
MAL13P1.256_v7.1_P4/6	MAL13P1.256	UNIQUE	TTCCCATGTCACATATTTTTTAAGCCAAGGAAAATTGTGTGTACTCAATTTACTCAGATA
MAL13P1.256_v7.1_P5/6	MAL13P1.256	UNIQUE	ATAGGTTTAAAACGTAACGATAAGGAGGAGGAGTTTTTTAAGCATGGACAGATTAAAATT
MAL13P1.256_v7.1_P6/6	MAL13P1.256	UNIQUE	ATTACATGGACATATGAACTTTTCTTTTGCTCATAAAATGGTTATCAAGGATACTCTGAG
MAL13P1.257_v7.1_P1/1	MAL13P1.257	UNIQUE	TTTAACCAGGGATAATATCCAATTTCGAAAAACAGACATCTTAGAAATACCTAACAGTAG
MAL13P1.258_v7.1_P1/5	MAL13P1.258	UNIQUE	CTGTTCATGTTCTACTACAAAAAATAAGAGTACTTTTGTAAGTTTATGGGATAAATTTCG
MAL13P1.258_v7.1_P2/5	MAL13P1.258	UNIQUE	GAAGTGTACAAAATAAAGAAGAGTTGTCACACGGTAAAGACGATGGTATAACTAATAATT
MAL13P1.258_v7.1_P3/5	MAL13P1.258	UNIQUE	TCATTCGTATATAGAACATTATAGTAAAGAAACAGGACAACCTCTAGATTTATATTTTAA
MAL13P1.258_v7.1_P4/5	MAL13P1.258	UNIQUE	ATGAATAAATCTGCATCATCAAAAAATAAGAGAGGTATCCAAGAAACTGGGAAAGGTAAT
MAL13P1.258_v7.1_P5/5	MAL13P1.258	UNIQUE	CTGGTTAGTTGAAGGTACAAATATTGTTATTCTATTTGATGAGTTTGGAGGAAATCCATA
MAL13P1.259_v7.1_P1/2	MAL13P1.259	UNIQUE	ATAGTTCCATTTCTCATATTTACAAGCCTGTTGATGCTCTCTCACATTATTCATCTTTTT
MAL13P1.259_v7.1_P2/2	MAL13P1.259	UNIQUE	CACACACAGATATTTGTGCCTCTTCAAAATATGAAAATATTCAACATAGTGATAAGCAAA
MAL13P1.26_v7.1_P1/10	MAL13P1.26	UNIQUE	AAAAGAATAGGAGATGGAAAGAGTTTAAGTTATTATGATAGATGTATATTATGTAAACGT
MAL13P1.26_v7.1_P10/10	MAL13P1.26	UNIQUE	TAATAATATACCCGCCTTTAAATTACTGGGAGAAAGCTGTACAAAGTGTGTTTTAGAAAT
MAL13P1.26_v7.1_P2/10	MAL13P1.26	UNIQUE	ATAATAATTCTGGTGAAGGTGGGGAGGTTTTTTATATGTATAGTATGAAGGAGATAAGGA
MAL13P1.26_v7.1_P3/10	MAL13P1.26	UNIQUE	CTAGGCACGCATTTTATAAGTCTAAAAATGAATGATGTGTTAATAAAGCAAACAGAAGAC
MAL13P1.26_v7.1_P4/10	MAL13P1.26	UNIQUE	GAAATTCTGTGAGTATTAAAGGACTGGATGTTTTTAGAAATGATGAGCGTATATGTATGT
MAL13P1.26_v7.1_P5/10	MAL13P1.26	UNIQUE	GTGATGATGATTCTTGTTATGAGGATAGTTATGAATCTGATGGAATATGTAATAATGGTC
MAL13P1.26_v7.1_P6/10	MAL13P1.26	UNIQUE	TACCTGACGGCAAGGTCCATTGGGAATATTAGTCAATTTTTAGATATGAATCAAAAATTA
MAL13P1.26_v7.1_P7/10	MAL13P1.26	UNIQUE	ATGTTAATAGGAAGAAGGAGGTGGGTGTAAAGAAAAGTAAGTTGAAAAGGATGAAATATA
MAL13P1.26_v7.1_P8/10	MAL13P1.26	UNIQUE	AACCTCCTTATGATGCATGCAAACTAAAATTGTTATCCTATATTTCTTATGCTAAAACGC
MAL13P1.26_v7.1_P9/10	MAL13P1.26	UNIQUE	CACTTTATAATAATATCGAGCATTCTAATGTAACACAAAATAGGAGTGAACCATTCCATG
MAL13P1.260_v7.1_P1/4	MAL13P1.260	UNIQUE	CAAACTCTTTAAACCAAACTAACGAAGAAATTATACGCGACAAAACATCTGTACAAAACA
MAL13P1.260_v7.1_P2/4	MAL13P1.260	UNIQUE	GTAGTAAAAATATAGGTGAGAGTACGAATGGAAATGTTGTTGTAAGGAAAAATTATGTTG
MAL13P1.260_v7.1_P3/4	MAL13P1.260	UNIQUE	TGGAGAAGTCGTAAAAGCAGTGCCAGTTAAAAAAATTGTCGAAATACCAAATGAAATAAT
MAL13P1.260_v7.1_P4/4	MAL13P1.260	UNIQUE	TGACAGTAACAAAAATGGAAACAACCAACATAGATTAAGTCATCCAAGTAATATGGTTCA
MAL13P1.261_v7.1_P1/2	MAL13P1.261	UNIQUE	CTTAAGTAATTTATTGAGCTTATATAATTCTAGCGAAGATGAAGCAGAAGAACAAGTAAA
MAL13P1.261_v7.1_P2/2	MAL13P1.261	UNIQUE	GATATTAATAAAATCCCTGTTGTTGATCAGAGAGAAATTTTGAGAGAATGGAAACCAAAT
MAL13P1.262_v7.1_P1/6	MAL13P1.262	UNIQUE	AATAGGAGGTGTGTTATATATGACAAAGCAAATAAAAGATGGAAATTGAGAAACCAGAGA
MAL13P1.262_v7.1_P2/6	MAL13P1.262	UNIQUE	TCATAATATGAATCGAAAGACACAACATAATAATAGTCACGAGGAAGAGAACAGATATAT
MAL13P1.262_v7.1_P3/6	MAL13P1.262	UNIQUE	AGATGTTGGTGTTGTAGCATATGATTTATTGAAGAACGAATTTGTGGAGGATAATATTGA
MAL13P1.262_v7.1_P4/6	MAL13P1.262	UNIQUE	TAATATTCTTGAACAAATTGATGAGGAAAAAATTGAGAAACAGTTAACATCGTTACTGCA
MAL13P1.262_v7.1_P5/6	MAL13P1.262	UNIQUE	CAAAAATGTTTGTGTAGGATGTGGTGCTATATTTCAATCAAAGGATATGAATAAATTTGG
MAL13P1.262_v7.1_P6/6	MAL13P1.262	UNIQUE	TGTTGATGTTATGTCAAGACCGTCTATAATGCCTTATCATAAAAAATTTGGTAAATTGAA
MAL13P1.264_v7.1_P1/2	MAL13P1.264	UNIQUE	AGATGAAAAAATGTTAGGAGTAGGTCTGGAAAATGGAGAAATTGAATTGATTGGTATGTT
MAL13P1.264_v7.1_P2/2	MAL13P1.264	UNIQUE	TAGACCCCTTTTACAAAAACACGGAGGAAATCAAAATCGTATGTATTGTTAATTATAGCA
MAL13P1.265_v7.1_P1/2	MAL13P1.265	UNIQUE	ATCATTTGAAAGTTAATAAAGGAAATTCGGGTCTTATATATTTCTTACCAACCGTTGTCG
MAL13P1.265_v7.1_P2/2	MAL13P1.265	UNIQUE	TGTATCAAAAGTAGAGGAAAAAAATAAATGTCTAAAAGAAAGTATACATTATCTCTTTGT
MAL13P1.266_v7.1_P1/5	MAL13P1.266	UNIQUE	AATGGTGTAACACATAATATGGGTAACATGAAAATAAGATATGCAGTTGATGAGAATGGT
MAL13P1.266_v7.1_P2/5	MAL13P1.266	UNIQUE	CTTTTTACTTGAACAAAAAGATGCTATACCTAAAAAATTATCTGCTGAATCGGGGAATGA
MAL13P1.266_v7.1_P3/5	MAL13P1.266	UNIQUE	AGGGACATATACATTTATATGAGAAAAATTTAAAGAGTGATGGGTTTCAAGGCTTTTCAG
MAL13P1.266_v7.1_P4/5	MAL13P1.266	UNIQUE	ATAGAAGATTAGTAGGAGGAATAGGTAGTGGATTTCATTTCAATAATCCGTTACAAATGT
MAL13P1.266_v7.1_P5/5	MAL13P1.266	UNIQUE	CTTCAAATCATATGAGATATAATAGGTTACAAGATGGTACTGATGGTAGTAGTACTATAG
MAL13P1.267_v7.1_P1/2	MAL13P1.267	UNIQUE	AGCTTATATGACACAGTATCCTTCTCTGCAATATATGATGAGGACAAAATTAGAAAAATC
MAL13P1.267_v7.1_P2/2	MAL13P1.267	UNIQUE	GGTAACATGAGTTCCATTATATCATTAAGAGAAGCACTAGATCATGAATGGTTTAAAGAA
MAL13P1.268_v7.1_P1/2	MAL13P1.268	UNIQUE	AAAGAAGTAGAACATCAATATAATAGAGGTGAAATAAAAATACCTGAAGGTGTAGTAGGG
MAL13P1.268_v7.1_P2/2	MAL13P1.268	UNIQUE	ATATATTGAATGATGCCATGTCAGAAAATACGAAATCCATACAATCGTTAGAAGGAGAAA
MAL13P1.269_v7.1_P1/3	MAL13P1.269	UNIQUE	AGAAGGATGATAATGGTGAATACGCAAATAAACATAAGATGCTACCACAAAAAAATGAAC
MAL13P1.269_v7.1_P2/3	MAL13P1.269	UNIQUE	AGAAGGTACGGAAGAAAAACGATTAATAGAAAAAGGAGTAGAGAAATTTCAATCAGGAAT
MAL13P1.269_v7.1_P3/3	MAL13P1.269	UNIQUE	ATGGAATGGTTTAAATGGATGGAAAAAAAGAGAATGGAATTTTGAAGGTGATGAAATGTG
MAL13P1.270_v7.1_P1/1	MAL13P1.270	UNIQUE	TCTTATGATAGAGCTATAACAGTTTTTAGTCCTGATGGACATTTGCTACAAGTAGAACAT
MAL13P1.271_v7.1_P1/1	MAL13P1.271	UNIQUE	ATAGTTCTGATCTCTTTGTCAGAATGTTAATGATTGAAATTTGTGCGAGTGTTATAGGTT
MAL13P1.272_v7.1_P1/1	MAL13P1.272	UNIQUE	TACGGAAAGACAATGTGTTTTTATAATAAGAAACGATGTTGATTGTATACATAACGAATC
MAL13P1.274_v7.1_P1/2	MAL13P1.274	UNIQUE	CGCTAAAGCGTATTATAGAAAAGGGTGTTCCTATTTACTTTTATCAGATTTAAAAAGAGC
MAL13P1.274_v7.1_P2/2	MAL13P1.274	UNIQUE	AGAAGATATCGAAAAAATTGATAGAAATAAAGAACCTTTAGATGAAGGAGTTATGACCGA
MAL13P1.275_v7.1_P1/4	MAL13P1.275	UNIQUE	TGATGATCTTAATATGAATAATGGAATGGGAAAGATGAATTTGAATAGAAACATTAACAC
MAL13P1.275_v7.1_P2/4	MAL13P1.275	UNIQUE	CATACACAAAATGATCAGAATAATTTAGACGTAGATACCCATGTAAATACAAATCCCAAC
MAL13P1.275_v7.1_P3/4	MAL13P1.275	UNIQUE	AGTTATAGCTATATTAGATCCAGATAGAACCATATTTTCTGATAGAATTGTTGCAAGATG
MAL13P1.275_v7.1_P4/4	MAL13P1.275	UNIQUE	TCTCATTTCAAAGAACCAACTACGGCTAGGAAAAAATTTGTAGATATGGATATGCATTTA
MAL13P1.276_v7.1_P1/1	MAL13P1.276	UNIQUE	AATGTATATGGACACATTGTAGAATCGAAAGAAAGACACATAAAAGAAACTTGTGCATCT
MAL13P1.277_v7.1_P1/1	MAL13P1.277	UNIQUE	TTACACAAAGAACTATAGAACTGAAGACATGAAAAAAGGCCAAGGTTTTACAAACGATTT
MAL13P1.278_v7.1_P1/12	MAL13P1.278	UNIQUE	ATAACAAGAAATGTGATGAACAATATTATGATAAGTGTGAAAGTGGAACTCGTATAAACA
MAL13P1.278_v7.1_P10/12	MAL13P1.278	UNIQUE	TTAAGGGAGATGAAAATCGTGATGAAATACCCTTGCAAAAGATTAATGGAAATTATATAG
MAL13P1.278_v7.1_P11/12	MAL13P1.278	UNIQUE	AAAAGGTCCCCTATGAAAGGAAAAGATTCTCTGTACATAGAAAGTGAGGATATAAAATAT
MAL13P1.278_v7.1_P12/12	MAL13P1.278	UNIQUE	ATAATCGTCAGATAAGTCAAACAATGAATTCTCAATACAACAAAAGAAATAACTCTCATG
MAL13P1.278_v7.1_P2/12	MAL13P1.278	UNIQUE	GAGCTTACAAAATAAGGAGGATGAAAAAATAGACGTAGTAAAAGAAAATTGCGTACAAAC
MAL13P1.278_v7.1_P3/12	MAL13P1.278	UNIQUE	TTCTAGTAATAATGAGAGGGAAAGGAGTACAATATTGACAACGGAATATTCCAACAAAAT
MAL13P1.278_v7.1_P4/12	MAL13P1.278	UNIQUE	CTGGATAAAGTATTCGATTTAGTTGTTCTCCCTAAATCAGAAAAGGAACGTAATTTAATC
MAL13P1.278_v7.1_P5/12	MAL13P1.278	UNIQUE	TTTGGTTTGTCTGCTATGATATTAGGTAAAAAAAGTCATTCTTCATTATGTGGAACACTA
MAL13P1.278_v7.1_P6/12	MAL13P1.278	UNIQUE	GTACTAGCGAAAAACAACATACACATATAATGGAAAAAACTGATAAAAACAGTAATAAGG
MAL13P1.278_v7.1_P7/12	MAL13P1.278	UNIQUE	AAAAAATGACATATCCAAAGATAAGAAAATACAAAGTAACAATGAAACACAAAAGGAACC
MAL13P1.278_v7.1_P8/12	MAL13P1.278	UNIQUE	TGAAAAGTATATAGATGATAAGTTGGTAGATTTGGAAGAGAAAAGAATATGTAAAGCAAA
MAL13P1.278_v7.1_P9/12	MAL13P1.278	UNIQUE	GTATTAATGTATTACAAAAGAATGACAAACATACGGAAAAAGAACAGAACGATATTGTCG
MAL13P1.279_v7.1_P1/1	MAL13P1.279	UNIQUE	TTAGAAAAAATAGGAGAGGGAACATATGGGGTAGTTTACAAAGCCCAAAATAATTATGGT
MAL13P1.28_v7.1_P1/2	MAL13P1.28	UNIQUE	AAATAACCAATCGTTGGGTGAGGAGAACACAAAGGAGAAATTTCAAGAATTTGTAAAAAA
MAL13P1.28_v7.1_P2/2	MAL13P1.28	UNIQUE	GGAAGATAACTTGGAAATAGATGTACAAATAAATGATACGGCTGAAAAAGGTGATGATAA
MAL13P1.281_v7.1_P1/2	MAL13P1.281	UNIQUE	ATGGACCATATAAGCAATCCGAAAAAATACAACTATACAAAAAAATAGCACACCAATTTG
MAL13P1.281_v7.1_P2/2	MAL13P1.281	UNIQUE	ATTAGAAATTTAAGGGAAGAAGGTTTTAAGCCAGAATGCGTAGTTAATTATATGACTACA
MAL13P1.282_v7.1_P1/1	MAL13P1.282	UNIQUE	AATTATGATTTGATGGAAATACAACGAGTAATTGACAACGAACAACAGCAACTACATCAT
MAL13P1.283_v7.1_P1/2	MAL13P1.283	UNIQUE	GATTGGATTAATTCAATTTTGCTTATCATTGCCTAAAACAGATATGGACAATACGGTTGT
MAL13P1.283_v7.1_P2/2	MAL13P1.283	UNIQUE	AACTGAATCAGTAGGATATGGAGAAATAGTAAAAATAACAGGAGTAGAGTCAAAAAACAC
MAL13P1.284_v7.1_P1/1	MAL13P1.284	UNIQUE	ACAGCTATTTCTGGTTGTGGACCTGCATATGTTTATTTATTTATCGAAAGCTTAATTGAT
MAL13P1.285_v7.1_P1/6	MAL13P1.285	UNIQUE	ATCTAATCATTTTACTAATGAAACATCAACAGATCTTAAATCGACGAAGGATCAAGAGGA
MAL13P1.285_v7.1_P2/6	MAL13P1.285	UNIQUE	CAAAACAATCAGGATCATTTATATGATGACACCCCACAAAATGACAATATAAGTAATGTC
MAL13P1.285_v7.1_P3/6	MAL13P1.285	UNIQUE	TACATATCAATATAAAGAAGAACCTCCTTTAAGTGTCACTCCAAATAAAACTACTAATAG
MAL13P1.285_v7.1_P4/6	MAL13P1.285	UNIQUE	TGAAAACAATGATGAGAGTGATGGCGAGAACAATAATACACCATATAATTATACTAATGG
MAL13P1.285_v7.1_P5/6	MAL13P1.285	UNIQUE	CATATTTGTCAAATATGTATTAAGATGTACTACGGCTGCTCCTGGATTTTTTAATTTCTT
MAL13P1.285_v7.1_P6/6	MAL13P1.285	UNIQUE	CAACAAAGGGTACTGATACAGATATAAATCTAAAAAATGAAAATCAAACAGGGCCAAATC
MAL13P1.286_v7.1_P1/5	MAL13P1.286	UNIQUE	ATAATATAAGAGAAGTGTTGTCTAGCCAAAATAATAAAATAGAAGATATGGGCAAGGCTC
MAL13P1.286_v7.1_P2/5	MAL13P1.286	UNIQUE	AACAAAAATATCGATAGAGTAATGAGAAAAGAAGAACACACGTCATTTAATACTCACACG
MAL13P1.286_v7.1_P3/5	MAL13P1.286	UNIQUE	TATGATGAGAGTTCAACATGTGAAGAAAACATTAACCATGTTACAGATAAATTAAAATTG
MAL13P1.286_v7.1_P4/5	MAL13P1.286	UNIQUE	TATATTACTGCAGCCTTTAAACACATCAAAAAGGTATTTCCCGAATAGTGATAAGAATGA
MAL13P1.286_v7.1_P5/5	MAL13P1.286	UNIQUE	TAATGATGATGCGGATAAATCTAGTAACCCCTTAAATCCCATTTCCTTTGAAGAAAACAA
MAL13P1.287_v7.1_P1/1	MAL13P1.287	UNIQUE	GTGTTCGTCAACTACGTTTTGTTCTACGCAGTCATATTTTTTGTTTGTGTTCTTATTATT
MAL13P1.288_v7.1_P1/1	MAL13P1.288	UNIQUE	GAACTAAAAATTATGTTTTTCTTTTGGTTATATAGTGATACCTTTCAAGGGGCTGGATAC
MAL13P1.289_v7.1_P1/4	MAL13P1.289	UNIQUE	AATGAACATAACGATAGTAAGGCAGATCATACAGAAAGTACATGTGACCAAAAAACATAT
MAL13P1.289_v7.1_P2/4	MAL13P1.289	UNIQUE	ATGGAAAGGTTGTAGGAATTATAAGTAGATGTAGAAAAGAATATGGTGGTATCATTAAAG
MAL13P1.289_v7.1_P3/4	MAL13P1.289	UNIQUE	CATTAGGTAGATGTATAAGTGTGTTAGGGAATTGTGATGATATAGAAACCGAAACTAAAT
MAL13P1.289_v7.1_P4/4	MAL13P1.289	UNIQUE	GGTTTAGCTGCTGATATATATACATTTTTTACATCTCCTATTAGACGATATGCTGACATT
MAL13P1.29_v7.1_P1/4	MAL13P1.29	UNIQUE	ACTATGATGACAATTTTAAGGATAATCATACTATTGAACAGGAAACTTCTGAGGAATCAG
MAL13P1.29_v7.1_P2/4	MAL13P1.29	UNIQUE	CCCTAAAAACGAAACCAATCCATCTACATTTTGTCACAATCATACAGATCAAAACAAAAA
MAL13P1.29_v7.1_P3/4	MAL13P1.29	UNIQUE	AGAATATAAAACCTTAAAAAATAAGAAAAAGGATGAGAACAACATAAAAATGTCTACCTC
MAL13P1.29_v7.1_P4/4	MAL13P1.29	UNIQUE	TTGACCACCAACCTAAAATCAATCAACAAAAGGACAAATCAACAAATCTAAATAATTCAG
MAL13P1.290_v7.1_P1/1	MAL13P1.290	UNIQUE	ACTGGTAAACAAAACACTCGAATTTAAGGATGAAAAAAACACAGCTAGAAATATAACCTC
MAL13P1.292_v7.1_P1/2	MAL13P1.292	UNIQUE	GACAGAGTCATACAGAAATAAGTCTATCGGATTATGCGAACAAAGAAATTGCAATAAATA
MAL13P1.292_v7.1_P2/2	MAL13P1.292	UNIQUE	GGAAAAGTAGTTAAAGGATTTGGAAGAGGAAGTAAGTATTTAAATTTGCCAACAGCAAAT
MAL13P1.293_v7.1_P1/10	MAL13P1.293	UNIQUE	CGAGAACAACTAAAGAATTTGAAAGCACAAAAGAATATCCAAGTTTTTGAAGATGATAGT
MAL13P1.293_v7.1_P10/10	MAL13P1.293	UNIQUE	CCATCCGGATGATGAAATAGAATATATATCCAAACAGTGGTTTAATACAATAAGGAAAAA
MAL13P1.293_v7.1_P2/10	MAL13P1.293	UNIQUE	GAACGAAACGATCTGGTGAAATAATAAATTCGATGAAGGACAATGTAGATAAGAATACAA
MAL13P1.293_v7.1_P3/10	MAL13P1.293	UNIQUE	GATGCTTGTTTAGATGAAAAATACGAACAAATGAGAAAGGAATACTTAACCTTAGGACTA
MAL13P1.293_v7.1_P4/10	MAL13P1.293	UNIQUE	CTATATTGTTGCATAGCATACCAGATAAAAGTACTATTAATCGTGTAGCATATATGTGGA
MAL13P1.293_v7.1_P5/10	MAL13P1.293	UNIQUE	ACAAAAACGAAATCACACTATTAATCATACAAATGAGAAAGTTTGTAAGGACAAAGAGGA
MAL13P1.293_v7.1_P6/10	MAL13P1.293	UNIQUE	ATTATCAGAAACAACTGATGATACGAATCAACACAATACTACATTATATCATGAATATGT
MAL13P1.293_v7.1_P7/10	MAL13P1.293	UNIQUE	ATACGCAGGGGAAAATCAATAATGATCAGATTGAAGATAACATAAACACATTACAACATT
MAL13P1.293_v7.1_P8/10	MAL13P1.293	UNIQUE	GAAACAACATAATGTGGAGCTTAAAACAAACCAACACAAGGTATATGAAGAAATCGATAT
MAL13P1.293_v7.1_P9/10	MAL13P1.293	UNIQUE	GTTATGGTGAGAACATATATAATATAAACAGTTTAACAGTTGATTTAAGGGCAGAAGAAC
MAL13P1.294_v7.1_P1/2	MAL13P1.294	UNIQUE	AAAAAGGAGAAGGATTTGATGTTCAAAGACAAGGTGATGCAAGAATATGTTTAATTGGAT
MAL13P1.294_v7.1_P2/2	MAL13P1.294	UNIQUE	AAAGAAAAACCAGATTTTACAAACCCTATTACATTAACAAGACAAAGAGGTACACAAACC
MAL13P1.295_v7.1_P1/6	MAL13P1.295	UNIQUE	GATGGAAATTATAAAAATGAGGATGAGGAAAAGGGGGATTTAGAAAATTATGGTGCAAAT
MAL13P1.295_v7.1_P2/6	MAL13P1.295	UNIQUE	GGAAGGAAAATCAAAATAATATAACGAATCATCCAAATTCTGTAAATAGTTCATCCACAA
MAL13P1.295_v7.1_P3/6	MAL13P1.295	UNIQUE	TAAAGATATGATATACACAAACGATGTTGAAATAATCCAGAACATACCCTATAAAAAAGA
MAL13P1.295_v7.1_P4/6	MAL13P1.295	UNIQUE	CTGATATAAATTCTAGAAAGAATGACGAAAAATATGTGAATGGCTCAAATGGTCTTGAGA
MAL13P1.295_v7.1_P5/6	MAL13P1.295	UNIQUE	GAAATATAAATACATTTAGGAGTGGAACAGATGATGAGGAGCAAGTATTCAAAACTACAA
MAL13P1.295_v7.1_P6/6	MAL13P1.295	UNIQUE	CTATTATTAAAGAAGAATGTGGAGCTGATGTTCGTTTAGGAAATTTGTATGTACAAGTTC
MAL13P1.296_v7.1_P1/11	MAL13P1.296	UNIQUE	GATAATTGCATAAATGATAAAGAGGTTCAAATAAATAGTACATCTGAAGAAAAGAAATTG
MAL13P1.296_v7.1_P10/11	MAL13P1.296	UNIQUE	TGGTAAGAATGTACAAGATAACAATAACATACCTGCTGTTTTAAGCAATATGAATATGGG
MAL13P1.296_v7.1_P11/11	MAL13P1.296	UNIQUE	ATTAATAACAGGAACAAAAGCAAAGAAATAAATGAAACTACTAATGATGGTGACAAGGAT
MAL13P1.296_v7.1_P2/11	MAL13P1.296	UNIQUE	TAAAAATAGTGAGGAAGAGTTTAAGATACATTGATGACATTCCTGATAAATTGGTGAGTA
MAL13P1.296_v7.1_P3/11	MAL13P1.296	UNIQUE	CAAGTAAATATGAAAACAACAAAAGATAATGTAACCAATCTGATCGGATCTGAAAAGGGT
MAL13P1.296_v7.1_P4/11	MAL13P1.296	UNIQUE	TTATCCAGTGGGATTTATATAGAAGAATTACAAATCGAAGAGCATGAAACATTTATACAC
MAL13P1.296_v7.1_P5/11	MAL13P1.296	UNIQUE	ATCAGGAGAAAAGATTAAAAGTCAAGCATTAAACAAAGTCAACACATTGACTGATAGCAT
MAL13P1.296_v7.1_P6/11	MAL13P1.296	UNIQUE	GAGAATATTAGCACTCATAAAAAAGTCGAAAAACAAAGAAACGAATTAAACGAAACAAGA
MAL13P1.296_v7.1_P7/11	MAL13P1.296	UNIQUE	GGTAATAAATCAAGCAGGTGGATTATAGGATTATTAGAGAACACTTGTATTTCTATATGT
MAL13P1.296_v7.1_P8/11	MAL13P1.296	UNIQUE	TTGAAGGGGAAAATACAAAGTTATTTGTATGATAAATTGGGAAGGATAAAGAAGGACTAC
MAL13P1.296_v7.1_P9/11	MAL13P1.296	UNIQUE	ATGATTATGATCATAGTAACATAACAAAGGAGTTGGATGTAAAACATATTAATACGTTAA
MAL13P1.297_v7.1_P1/1	MAL13P1.297	UNIQUE	GTATCATTATGAGGAAATTAAATGGATAAATGGAAGACTTGGTTTTTGGGATTTATCTGG
MAL13P1.298_v7.1_P1/6	MAL13P1.298	UNIQUE	TATGATAAAAAAGTGGAACACTTGAATAACAGAAAAGACAATTCTAATGATGATGCAGAG
MAL13P1.298_v7.1_P2/6	MAL13P1.298	UNIQUE	AATTAAGATATAAAGGGAAAACAGATATTTATGGAAGACCACATGGATATGGAGAATGGA
MAL13P1.298_v7.1_P3/6	MAL13P1.298	UNIQUE	CATACAGTGCATGATAAGAACAGTAATAGTTATATGAATCCACTAGAACGTAATGTAATA
MAL13P1.298_v7.1_P4/6	MAL13P1.298	UNIQUE	AGGTAGAATGGATAATTCGGTTAATTCAAATGTCGATGAGTTTGTTGTAGATATTAAAGG
MAL13P1.298_v7.1_P5/6	MAL13P1.298	UNIQUE	AAAATAAAGAATCGGAAATAAAAAAGGGTGATAATGTAAAGTCAAAAGGGATCGAACGGT
MAL13P1.298_v7.1_P6/6	MAL13P1.298	UNIQUE	TATAGTTATGTATGGTGATACAAGAGACCAAGCTTTAACATATTCAGAAACATGGAATAG
MAL13P1.299_v7.1_P1/1	MAL13P1.299	UNIQUE	TATCATCTCTTTCTTGGTATTTTCTTGTCATGTTTGGATCGAGTGGTTTAATAAGCATTA
MAL13P1.30_v7.1_P1/1	MAL13P1.30	UNIQUE	AAAAAGAGAGTACTCAATTTACCGTCTACCAAATCAAGAAGAAGATACGCACAAAAAAAT
MAL13P1.300_v7.1_P1/2	MAL13P1.300	UNIQUE	TCATCTGAACATATCGGAAATGTAAACAGAAGAAATGGAATCGTAGAAAGCTGTACTTTT
MAL13P1.300_v7.1_P2/2	MAL13P1.300	UNIQUE	CCTAGTGGAAATTTGTCATTCCTTAAAAGGTATAACATTCAAACAAAATCATAACATCTT
MAL13P1.301_v7.1_P1/9	MAL13P1.301	UNIQUE	AGATTCTTTCCTTAGTATGTTGGAGGATTTTGTTGGTTTGTACATATTGGTATTACCTAT
MAL13P1.301_v7.1_P2/9	MAL13P1.301	UNIQUE	TTTGAGAATAGAAAATGACCTAAGAATGAGAAACACTGACTCTGAAAAACCCAAAGTTTT
MAL13P1.301_v7.1_P3/9	MAL13P1.301	UNIQUE	TTTTTCCACAATTTTGATAACTATTTTTCGGGATCTTCAGCATCCTCCATACTATATACT
MAL13P1.301_v7.1_P4/9	MAL13P1.301	UNIQUE	GAATATATCCCGATATTTCAGACTATTTAAGAAAATATTTCCTTCGTAGAATATGCTGTC
MAL13P1.301_v7.1_P5/9	MAL13P1.301	UNIQUE	TTAATTAGTGACCCTAAAAATGATGGTATTATGGTGGGAAAGAATATATCTGGAGAAGAT
MAL13P1.301_v7.1_P6/9	MAL13P1.301	UNIQUE	AATCAAGTAGTAGATCTATTAGCGATATAAAAGAAGGGCAAATAATAGACAAAGAGGATC
MAL13P1.301_v7.1_P7/9	MAL13P1.301	UNIQUE	TACATCTTCATCTAAAGATGGTGTTTCTTATAATTTCCTATCGGATAGTTTGTTTTCTTC
MAL13P1.301_v7.1_P8/9	MAL13P1.301	UNIQUE	AGTAATAATAGTCGTGTTATGCTATCCAAAGGTGAAAAGACAGAAAAGAATGAAAATGTC
MAL13P1.301_v7.1_P9/9	MAL13P1.301	UNIQUE	CTCATAGCTAATAAGATTGAATCAAATGGGATACCTGGAGAAATAATTTGTTCTGAACAA
MAL13P1.302_v7.1_P1/2	MAL13P1.302	UNIQUE	TATGTGGAGGAATGTCTAAAAATATGAGCAGCAAGAACGGAATAGTAAAATGTATTGAAT
MAL13P1.302_v7.1_P2/2	MAL13P1.302	UNIQUE	ATGGGAACATAAAAGAAGAGACAGTCCATTAAAAATTACTCATACATTGAAAGCAGGTAT
MAL13P1.303-A_v7.1_P1/2	MAL13P1.303-a	UNIQUE	ACAAAAAGCTATTGAAGTTATGAACGGCAAGGAAATTAATGGGAAACTTTTGAAAGTTAC
MAL13P1.303-A_v7.1_P2/2	MAL13P1.303-a	UNIQUE	TAGGTGCAACAATCAAAAGAGAAACAAATGGGAAAAGTAGGGGTTATGGATTTATTAATT
MAL13P1.304_v7.1_P1/6	MAL13P1.304	UNIQUE	CAACCCATTTCGTCTAATCAGCATCCATATCAACAAAAACAATCACATCATCATAATAAT
MAL13P1.304_v7.1_P2/6	MAL13P1.304	UNIQUE	CGTTAAGTAGTAAAGCAGTAAACAAGAAAAAGTCCAAATTGATTAAAGACGTTATAGACG
MAL13P1.304_v7.1_P3/6	MAL13P1.304	UNIQUE	TCAATTCTAACGATAAAGAGGTTCTAATGAATGGTATGTTACTTTCAGATAAATCTACAT
MAL13P1.304_v7.1_P4/6	MAL13P1.304	UNIQUE	CACCCCCCAAAGAAACTAATAATAAAAATGACATAGACAAAGAACAAAGTGACAAACATA
MAL13P1.304_v7.1_P5/6	MAL13P1.304	UNIQUE	TTGTGAACATTTTGAAAAAGGCTTTTGAAAAGAGGTTATATTTAATGTGGCCTCTAATTG
MAL13P1.304_v7.1_P6/6	MAL13P1.304	UNIQUE	GATTACTTGAATACTATGAACAGTCAGCATTCGAACAATTTTATTGGGGAAAATTTTAGC
MAL13P1.305_v7.1_P1/1	MAL13P1.305	UNIQUE	AATAGTACCTCTTCAAATGGATAGACGAAAATACTTACAGAGTTGTGTTGAAAATATGTC
MAL13P1.306-A_v7.1_P1/2	MAL13P1.306-a	UNIQUE	GAAAAAACAGAAGAACACGAGTGCAATAATATTCCATGCGAAATATATGATAAGGATCAT
MAL13P1.306-A_v7.1_P2/2	MAL13P1.306-a	UNIQUE	GGAATGAAATATATAGCAGACTTACTTTGAGAAGATTAACGTGGGATAATTCAGAAGAAA
MAL13P1.307_v7.1_P1/1	MAL13P1.307	UNIQUE	AATGCAGAAGATATAGCTGATATGCTTTTTGAGGAATATAGAAATATAGATCCTCTAACG
MAL13P1.308_v7.1_P1/8	MAL13P1.308	UNIQUE	ATAAGTTGACTAATGGAATAGTTTTAGCCTTGTGTATTATATCGAAATCTACCTCTGGAT
MAL13P1.308_v7.1_P2/8	MAL13P1.308	UNIQUE	AATAAGGAAGTCATAATTCAAGAAGGAACAAAGATTATGGAAAAACTAGCAACCGAAAGT
MAL13P1.308_v7.1_P3/8	MAL13P1.308	UNIQUE	TTTGGTTAAAATTAGTCCCGATTCTGTAGAGGGTATAAAAAAATTAAATGCTTTGATTCC
MAL13P1.308_v7.1_P4/8	MAL13P1.308	UNIQUE	AACAAATATAGCATTAGTTACGAAAAGATTGGTTGATCGTGTGAAACATGATTCTGAAGA
MAL13P1.308_v7.1_P5/8	MAL13P1.308	UNIQUE	TTATCTAATTTTAAGTTTGTATCCCCTGTGTATGGTGTATTGGCTGCTTGTGTTATGAAT
MAL13P1.308_v7.1_P6/8	MAL13P1.308	UNIQUE	TATATGTAATGCCATAAATGGTGATAAGCCTAAAGAAAAGAAATGTAAGGACGTGTATGA
MAL13P1.308_v7.1_P7/8	MAL13P1.308	UNIQUE	GAATGTTTAAAAAGTTATGATGGTAGTGATGATAAGAATGCAGTAAGATGTATCGAAAGT
MAL13P1.308_v7.1_P8/8	MAL13P1.308	UNIQUE	ATTTAAATGGAAAGCAAGCCAAGATCTAAATACATTAGAATGGACAATAGGAGATGATAC
MAL13P1.309_v7.1_P1/1	MAL13P1.309	UNIQUE	TAGGAATATTAAGGGATAACATAAACAAGTGGTGTGAAATCAGTGGAAGAAAGAATGTAA
MAL13P1.31_v7.1_P1/3	MAL13P1.31	UNIQUE	GGAGGAACAGGTGAATATAAAAGTCCTACAGATTAATAAGAAAAAAGAGAAGATAAGCTT
MAL13P1.31_v7.1_P2/3	MAL13P1.31	UNIQUE	TTCAAATACATGTTTATATGATTTATTCTGCGGTATTGGTTTTTATTCCATACCTCTTGC
MAL13P1.31_v7.1_P3/3	MAL13P1.31	UNIQUE	AAAGTATTTAGAAGGTGGATAAGAGGACTATGTTGCAAGCATATAATTTATGTATCATGC
MAL13P1.310_v7.1_P1/6	MAL13P1.310	UNIQUE	TAGAAAATGTTGAAGGGAATAATGTGGGTAATAAGAATGTATCAAGTTATGTGATGAAAG
MAL13P1.310_v7.1_P2/6	MAL13P1.310	UNIQUE	GCACACACAAATAAAACACAATCGAACTTCTCTTATACATATCTTTTATGTAGTCATCCT
MAL13P1.310_v7.1_P3/6	MAL13P1.310	UNIQUE	TGAAAAAGAAGGAATGGGTAAAAGCAAAGAACGTAAAGGTTACTTAAAATGTAATACAAG
MAL13P1.310_v7.1_P4/6	MAL13P1.310	UNIQUE	AAGGGATGAGCGTATAGATGAATTGGTATATGAAACTAACGAGGTAATGATAAATAAGAA
MAL13P1.310_v7.1_P5/6	MAL13P1.310	UNIQUE	AAAGCAAGGGATATATTCGAATGGAGAGTGTACATTTATAAAGTTGATAATAGGTGGTAA
MAL13P1.310_v7.1_P6/6	MAL13P1.310	UNIQUE	GTTGTTCTAATAATTTGTGGTCGTATTTTAGAAACCCTCATATACGTTTATATGTTCCAG
MAL13P1.311_v7.1_P1/3	MAL13P1.311	UNIQUE	CATCACATATTAGTTACAATAAAATAAGAGAAAAAAGGAACATAAGAAGGGTACTGAGCG
MAL13P1.311_v7.1_P2/3	MAL13P1.311	UNIQUE	GAATGTGCTTTAACGAATGGAGTCATTTAGCAGCAAAGAAATATTTACTTATGAACAAGT
MAL13P1.311_v7.1_P3/3	MAL13P1.311	UNIQUE	GCTAACTGGAATATAAGACCACTTAACCAAGAACAAATAATATATGCATGTATTGATTCA
MAL13P1.312_v7.1_P1/1	MAL13P1.312	UNIQUE	GAATGAATATAAGAAGGGATGCTATAATACGTACAACCTACGAAATAATAAAAATGACGT
MAL13P1.313_v7.1_P1/6	MAL13P1.313	UNIQUE	AATTATAGAAGTTGTGAAATTAATGCGGACAAGAATAATGGTAGCAATGAACAGTGTATC
MAL13P1.313_v7.1_P2/6	MAL13P1.313	UNIQUE	TACATAGAGAACATAACCGATACCGATAACAACAAAAGAAACGAGACTAATGATACAAAA
MAL13P1.313_v7.1_P3/6	MAL13P1.313	UNIQUE	ATAACAATGAAACTATGATAAGAAGCTCAAATGCACCATCTGTCCAACCCTTTAAAAAAA
MAL13P1.313_v7.1_P4/6	MAL13P1.313	UNIQUE	TGTGAAGGATGTACATCAAGTTGATAAAATTAATAAAAAGGAAACACTCAACTGTAGTGA
MAL13P1.313_v7.1_P5/6	MAL13P1.313	UNIQUE	AGTAGGTAAAAGCAGTAATACCAATGAAAATGTAAAATATATACCCCAATCTAAATGGAA
MAL13P1.313_v7.1_P6/6	MAL13P1.313	UNIQUE	GTAAACAATCATAATAGATCAAACATAATCTCAAGCAACACCGTAAACGATACAACACAA
MAL13P1.315_v7.1_P1/7	MAL13P1.315	UNIQUE	TGATAAGATTGTTGAAAAGGAAGATAATGGTTTTTATTCAAATGAACCACGACATGTACT
MAL13P1.315_v7.1_P2/7	MAL13P1.315	UNIQUE	TTATTATGTGACTTGTGTATATTATCAGAGGAGGTTATAAATGAGCATGAACTTTTATTT
MAL13P1.315_v7.1_P3/7	MAL13P1.315	UNIQUE	CAGGTAAATGAAACAAGGCAGAAAGAAGAGAACAAAGTGTGTGATAATTTAAAATTTGAG
MAL13P1.315_v7.1_P4/7	MAL13P1.315	UNIQUE	CTAATTATGAAAAGATGAATTTGTTGAGATTATTGAAGGGTATCATGGTAAAAGAAGTGG
MAL13P1.315_v7.1_P5/7	MAL13P1.315	UNIQUE	TTGTTAAATGAGTCGTTGTTAGATATTATTGATATAAGAATTCCAGGAAAGGATGAGGAG
MAL13P1.315_v7.1_P6/7	MAL13P1.315	UNIQUE	CAAAGGTGAGAAGAGAAATAATGAAATAGGTGTTGGTATTGATGATGTAAATAAGAGTAC
MAL13P1.315_v7.1_P7/7	MAL13P1.315	UNIQUE	GAGGAAGAGATGAAAGTATTTAATAAAAATTTATTGAGAAGGTTAGCTCCGATATGTGGA
MAL13P1.316_v7.1_P1/5	MAL13P1.316	UNIQUE	ATGTTGAAGAGAAGAAAATGTAATGTTGTGGGAGAGAAAGAAAAGTATGATGAGCAAATA
MAL13P1.316_v7.1_P2/5	MAL13P1.316	UNIQUE	TATATTAAAAGTTCCTACAACAGTAGCTCTAAAAGAAGTGGGACTATAGAAAGTGTAGAA
MAL13P1.316_v7.1_P3/5	MAL13P1.316	UNIQUE	CTTGAAGAAGAAATTAAAAAACGAAATATAATTATGGATGAACAAATCAAAGAGTGTCCA
MAL13P1.316_v7.1_P4/5	MAL13P1.316	UNIQUE	AACATTTCAATCATTTGAGGGTATACCTAATATGGCTTTTGATTTGTATACTCAGGACAA
MAL13P1.316_v7.1_P5/5	MAL13P1.316	UNIQUE	TCGTACCTCTCTAGATGTAGATCATATGTATTTGTGTAAATCTCATTTCTATGTTTCTCT
MAL13P1.317_v7.1_P1/4	MAL13P1.317	UNIQUE	GCCATTATTCAAAGTAAAAGGGGAAGGAACAAATATTGCATATCATGAACAGATTTATAC
MAL13P1.317_v7.1_P2/4	MAL13P1.317	UNIQUE	CACCTAGGATAATGAATATGATCGAATGTGCTTTATTCAGAATACGTGAAATAAAATACA
MAL13P1.317_v7.1_P3/4	MAL13P1.317	UNIQUE	GGACGGTAAATTATATTTGTTATTTTGATAAGGCCGTGATAATTAATTCGATTGTAAGCC
MAL13P1.317_v7.1_P4/4	MAL13P1.317	UNIQUE	TTAATAAGGAAAAATATAAAAACAAACATAAACGTATAAACCGCTTCGTAAGAAATAACA
MAL13P1.318_v7.1_P1/1	MAL13P1.318	UNIQUE	TGTTAAATAATATAACGCATTTAGGTGAGAAGGGTGAAATTATTAAAGTGAGAAGAGGAC
MAL13P1.319_v7.1_P1/3	MAL13P1.319	UNIQUE	TAAAATATAATGTCAAGGTGGAAGGATTAAGATTAGTTAGTCGGATGAAAAGAGGGAAAA
MAL13P1.319_v7.1_P2/3	MAL13P1.319	UNIQUE	GAACATTACCAAGAAATAAAAGACCAGCAATTGTTGTAGATGACATAATTATCCATCCTA
MAL13P1.319_v7.1_P3/3	MAL13P1.319	UNIQUE	GGTGAAACACAAAATAGTGATGCACATACTGAAAATATATTCGATAGTGATCAAAACAAG
MAL13P1.32_v7.1_P1/13	MAL13P1.32	UNIQUE	GATAAAAAGGTAAATTATAAAGTATGCCCAACATTTGATAAACATAAGAAGAACCATTGC
MAL13P1.32_v7.1_P10/13	MAL13P1.32	UNIQUE	CACAATGTAACGAAGATCAAATAAAAGATGTTCACACGGATGAACGACATAATAATATAC
MAL13P1.32_v7.1_P11/13	MAL13P1.32	UNIQUE	TTATGTGGAAAAATATGCACAATTTGAAAAGACTATTAGGAGAACTGAAGATGAAGACGA
MAL13P1.32_v7.1_P12/13	MAL13P1.32	UNIQUE	AGCTTGTAGATGGAGACACCACAGAAAATAAGTTAGAATGTTATAAATTGGAAAACGATA
MAL13P1.32_v7.1_P13/13	MAL13P1.32	UNIQUE	CTTTACCACTAGCTCATATGGTACAAACTATAATGAACGAAATTTTTGATAAGTCCACAA
MAL13P1.32_v7.1_P2/13	MAL13P1.32	UNIQUE	AGTATTATCTGAGTATAATATAATGACCTTAAAGGAGTCCCCGGATGATCAATTTTATGA
MAL13P1.32_v7.1_P3/13	MAL13P1.32	UNIQUE	ATGAAGAAACTCAGCACACAACGAACACTAATAATATAAAAAAGCACGCTGGTAAAAATT
MAL13P1.32_v7.1_P4/13	MAL13P1.32	UNIQUE	ATCAAAATGAAAGTCAAGATAATCAACAGTTTCCTCCGTCGTCAAATAAAGTAAACACAT
MAL13P1.32_v7.1_P5/13	MAL13P1.32	UNIQUE	GTGATCATTATGATCAGCACAATATCGAAGATATACAAAGTATAAGAACAGATATTCCTC
MAL13P1.32_v7.1_P6/13	MAL13P1.32	UNIQUE	GAAAAAAGAACAAAAAAGGTGTATATGTACAATACAAGTAATTAATGGGGAACATGATAG
MAL13P1.32_v7.1_P7/13	MAL13P1.32	UNIQUE	TATTTCGGATTATGTAAGCAATGAATTTGAGATAAAAAGTACACAAAGTGGACAAATTAT
MAL13P1.32_v7.1_P8/13	MAL13P1.32	UNIQUE	GAGCCTAATATTTTATCAGACGAGAAAAATAATGAAAGAAAAGTTAAAGACCCTAACTAC
MAL13P1.32_v7.1_P9/13	MAL13P1.32	UNIQUE	AATACTATGGTGAAAAATTAAATTATCTTCTCTTACTTGATCAAATTAATAACGATGGGG
MAL13P1.320_v7.1_P1/2	MAL13P1.320	UNIQUE	ATACAATCAAATGAATGGAATAAAAGGACTGAGGAAAATATCAACAGATTAGCGCAAACA
MAL13P1.320_v7.1_P2/2	MAL13P1.320	UNIQUE	ATTCATAACGTCAAGAAGTTACGCATACAGCAGAACAACTCTTATATACTTCTACAAAAT
MAL13P1.321_v7.1_P1/3	MAL13P1.321	UNIQUE	TCCTCCTGAGTGTTTAAAAAGTAAAGGGGAAGAAAAATGTATAGCTAAATTTACGAAAAC
MAL13P1.321_v7.1_P2/3	MAL13P1.321	UNIQUE	TTCCTGTGAATTTGGATGTAATAGTGATGGTATGTTTTCTAGTATCAGTGGTTTTTGTAA
MAL13P1.321_v7.1_P3/3	MAL13P1.321	UNIQUE	AAAAATTAATCGAAAGCTCTTCCTTACTTTTAAAGCTCTTCGGAGATTATAACACAGCAA
MAL13P1.322_v7.1_P1/4	MAL13P1.322	UNIQUE	ACAAGGAGGTGTTACATCAACTTACAATAAATTACAACTAGAAAAAATTAATGAAGCCAA
MAL13P1.322_v7.1_P2/4	MAL13P1.322	UNIQUE	ATACTTATATGAAGAAGGTTATCATAGGAATGGTATTATTTGTTGTACACAACCCAGAAG
MAL13P1.322_v7.1_P3/4	MAL13P1.322	UNIQUE	AAACTATTGGTATGGATGTATTACAAGTTACACCGATATCACAAGCTAATGCAAATCAAA
MAL13P1.322_v7.1_P4/4	MAL13P1.322	UNIQUE	AAGAAAATAATGAATCCATCGAATCCAAAAAAGAAAAATTTACTGTACCGGAAAGTGATC
MAL13P1.323_v7.1_P1/10	MAL13P1.323	UNIQUE	AATGATTTAAAAGCGATAGCACAAAGGATGGGAATTTCTTTAGATTCTGAAAAGGATGTT
MAL13P1.323_v7.1_P10/10	MAL13P1.323	UNIQUE	AAAGAAAAAAGTAGAGGAGAAACAAGGTATTGAAAAGTCACAAAGGATGTTGAGAAGTAA
MAL13P1.323_v7.1_P2/10	MAL13P1.323	UNIQUE	AGAGAAAGATAACAAGATGAATACACCTGTTTTGGTAAATACGGAGAATAAGACAAAAGT
MAL13P1.323_v7.1_P3/10	MAL13P1.323	UNIQUE	GAAAAAGTGTTTCTGGGAAAACAAAAAAAGATACTTCGATAATTGAAAAAGCCGATTGCT
MAL13P1.323_v7.1_P4/10	MAL13P1.323	UNIQUE	TGAAGTGCATTTAAGTAAAACCAAGAGAAAGCGATCCTCAAAGAGAAATAATTCAAGTTT
MAL13P1.323_v7.1_P5/10	MAL13P1.323	UNIQUE	TGGTGGTGTTGTTCGGACGAGAAGAAAAGAAATTAATAAGGTTGACAAGTTATATATAAA
MAL13P1.323_v7.1_P6/10	MAL13P1.323	UNIQUE	AGGTAAAGACGAACGGGATAATGAAGATATTAAACTATATCAAGAGGATGTGAAAATATC
MAL13P1.323_v7.1_P7/10	MAL13P1.323	UNIQUE	AGGAGAAGAACTCGAAAAAGAAAAGCAAATGATAAATCGGGAGAAAATCACACATTAAAT
MAL13P1.323_v7.1_P8/10	MAL13P1.323	UNIQUE	TGGATAAAAATATGTGTACGATAATGCAATCGAATGTAATAGAAAAGACAAAGGGAGAAG
MAL13P1.323_v7.1_P9/10	MAL13P1.323	UNIQUE	AACAGAAGGTACACAAATTGTTAGAAGAAGAAGACGAAGAAGTAATAGTAGTACAAAAGA
MAL13P1.324_v7.1_P1/3	MAL13P1.324	UNIQUE	GAAGATACCTTCGATATTAAAAAACAAGGAATTAAAGATGAGGATTGGATTATGTTACCT
MAL13P1.324_v7.1_P2/3	MAL13P1.324	UNIQUE	AGAAGGACCATTACATAACCAACTCGAAATCAAACGAATATTCACATAGAAATAATAACC
MAL13P1.324_v7.1_P3/3	MAL13P1.324	UNIQUE	TTAAGTCAGAAATATTACTTCCCAAATTTAACCGTAGCTGCATTGAAATGGGTTTATACA
MAL13P1.325_v7.1_P1/1	MAL13P1.325	UNIQUE	GTATCGTATAAACAACGATCATATTGTTACTCCTATAAAGCATGATCGAGATATTGCTAT
MAL13P1.326_v7.1_P1/1	MAL13P1.326	UNIQUE	TAGGAATACTGATTACAAATTTAGGAAGCCCAGAAAAACTAACCTACTGGTCTTTATATA
MAL13P1.327_v7.1_P1/1	MAL13P1.327	UNIQUE	AATAAGGAAATGATTGGATATGTAATTAATGACAAGCACCCCAAAAGTATAAGAGTAGCT
MAL13P1.328_v7.1_P1/2	MAL13P1.328	UNIQUE	TACCGGGTTTTATGAAGAAAATGCACTTTTTATGACCGTTAAGGAATTATTTGACAATTC
MAL13P1.328_v7.1_P2/2	MAL13P1.328	UNIQUE	TATCATATAAGGCAAGCATTAGACATTTATGGTGTTCAGTTAGCATCTTCTCTAAGTAAA
MAL13P1.329_v7.1_P1/2	MAL13P1.329	UNIQUE	ACGAGTATCTACCTAAAGATTATGATACGATATTTAACCCCAATGAAAAAGAAACAGAAC
MAL13P1.329_v7.1_P2/2	MAL13P1.329	UNIQUE	TGGCAGTCTTTTCAGTAGCAGTAGGTTATGTTTTAGGAATGTCTTTATGCTTTTTTATTT
MAL13P1.33_v7.1_P1/2	MAL13P1.33	UNIQUE	TAATCAATGTGTGACTAAGAAAAGACGATATGATTGGATGAGTAGTGATGATGAAGATAT
MAL13P1.33_v7.1_P2/2	MAL13P1.33	UNIQUE	CATATGAAGATGTTGTTACGTTACTAAAATTGAATGAGACCCTTTTCATGGGAAGAATTA
MAL13P1.330_v7.1_P1/1	MAL13P1.330	UNIQUE	TCGACTAGCGAAAATCATACAAATACTATAGAACAAACAAATGAGAAAAAAGAAAACGGG
MAL13P1.331_v7.1_P1/1	MAL13P1.331	UNIQUE	ATAGAACAATAAAAGAAACATCAGCTGCCTACACAAAAATAAGGGAATCAGCTAAATCAT
MAL13P1.332_v7.1_P1/1	MAL13P1.332	UNIQUE	ATGAACATGAGAAAAAATTACATTTATTGAAACCCCAAGTGTGGAGATTACTCAAACCAA
MAL13P1.333_v7.1_P1/10	MAL13P1.333	UNIQUE	AATAAGCAAATGGGAAGAGAGCATCATGAATATTATTACGAATAGAAAAACGTATGAACC
MAL13P1.333_v7.1_P10/10	MAL13P1.333	UNIQUE	GCACATGTTATCAATTCAACTTATTGGGATGGAAAGAATTTTCAGAAGATGGTCATAAAA
MAL13P1.333_v7.1_P2/10	MAL13P1.333	UNIQUE	GACATAATAAAGAAAAACAATCAAACGGAACAAAATGAAAGAGAAACACCCCAAGGAATT
MAL13P1.333_v7.1_P3/10	MAL13P1.333	UNIQUE	GATAATATATATGATCCTTACAATGAAAAACAAACACATGCAGTTGACAGGACAAACGAA
MAL13P1.333_v7.1_P4/10	MAL13P1.333	UNIQUE	AAATAGGGAAGATGAACTTATTTTGGAAGACTCGGAATTGGATGATCTGGATTATATTAA
MAL13P1.333_v7.1_P5/10	MAL13P1.333	UNIQUE	TGAACAAAGAAGAAGAAACAAATGAGTGTGATAATAAGAAAGGTAAAAGAGGAAGACGAA
MAL13P1.333_v7.1_P6/10	MAL13P1.333	UNIQUE	GAACAATCCATATTATTAAAGACGGATGAGAGGAAAGGAGACAAATCATTATCTTCAAAT
MAL13P1.333_v7.1_P7/10	MAL13P1.333	UNIQUE	ACATGCAAAGTAAGAAAGCCAAGGACAATTTAGAGGGTACAAAGAAAAAAAGAGATATTA
MAL13P1.333_v7.1_P8/10	MAL13P1.333	UNIQUE	TATGATTTTGTAATTAGCAAGATGGACGGAAAATTGGGAAATCACAATAAAGTTTGTGAG
MAL13P1.333_v7.1_P9/10	MAL13P1.333	UNIQUE	TCATCAAAGATGCCGTTCTAAATCTAGATATGTGTTTTATTCCGTACATTAGTTTTAAAG
MAL13P1.334_v7.1_P1/2	MAL13P1.334	UNIQUE	TGGACAAATAGAAAATGTTCCAGAAGCACTTAGATATTTCAAAGAAAATCTGTACGACAA
MAL13P1.334_v7.1_P2/2	MAL13P1.334	UNIQUE	AGGAACCATTTGTTCCACCAAGTAACAGATTAATTATACAGCTATTAAACGAACTAACTA
MAL13P1.335_v7.1_P1/2	MAL13P1.335	UNIQUE	TTCATGCAGTCGAAAAGTCGTACATGGAAAATTGTAATAACTTAGCGAATATATCAGATA
MAL13P1.335_v7.1_P2/2	MAL13P1.335	UNIQUE	AATCCGATTTAACAGGAATTAATATGGTCTGGTTATTCATCACATCAACTTTGTCATCAA
MAL13P1.336_v7.1_P1/2	MAL13P1.336	UNIQUE	CTTAAAAAAGGTATTAGCGTTAGTGTTAGAGGAAGAACTATGAATTTAGGAATGAATGCA
MAL13P1.336_v7.1_P2/2	MAL13P1.336	UNIQUE	TCGTCAAATAACAAAATGATGGGAATGAATCACATGCAACAAAAAGGTATGAATTCATCT
MAL13P1.337_v7.1_P1/1	MAL13P1.337	UNIQUE	TATTAAACCTCTTCTTGATTTGACTTGCGGAAAAATCGCTTCAATGATGAAAGATAAAAC
MAL13P1.338_v7.1_P1/2	MAL13P1.338	UNIQUE	CGAAAAGTATGAACGATGCTTATAAGTTGGCTGATGGGAAAAAAATAGAAAATAGAAGAA
MAL13P1.338_v7.1_P2/2	MAL13P1.338	UNIQUE	TACAACATAATGATTATGAGAACAATAGAGAACATAACGAGGGGTTTGTTTATGAATCGA
MAL13P1.339_v7.1_P1/2	MAL13P1.339	UNIQUE	AAGAGAATAATATTAGAAAGGGACCATCCTTTGTTTTCCACGATATTAAGAAAAAGAGGA
MAL13P1.339_v7.1_P2/2	MAL13P1.339	UNIQUE	CTAGCGTTGGTTTTATTGATAACTACGATGATAAAAATAGGGGAAATAATTTCTTGGAGA
MAL13P1.34_v7.1_P1/2	MAL13P1.34	UNIQUE	CAAAATTTATGGGTGGAGATGAGGAACATACACATTTAGTAAAGGGTCTTGATTTTTTAT
MAL13P1.34_v7.1_P2/2	MAL13P1.34	UNIQUE	TTTTCAGATCCAAATTTAGTTAGTCAAGTTCAAGCGGAGGATGATGATATTGACATTTTT
MAL13P1.340_v7.1_P1/1	MAL13P1.340	UNIQUE	TTTTATACAAAATATCATCACGAAGGAGTTATTTTACCCAGCAATTCCATTCTAGACGTT
MAL13P1.341_v7.1_P1/1	MAL13P1.341	UNIQUE	ACTTGGTATCAATGAAAATAATGAAGTCAAACCAAACATGAGCAAAATATCAGAGCTACT
MAL13P1.342_v7.1_P1/2	MAL13P1.342	UNIQUE	CCTGATAGAAATGTTTTATGGTTATGGAAAGAAAGAAATATTAAGTTATAGTGGGATGAA
MAL13P1.342_v7.1_P2/2	MAL13P1.342	UNIQUE	GCATTCGAATGGTGAATTATTAAATCCCCAAAATAGTACTGACAAGATAATCTTAAACTC
MAL13P1.342A_v7.1_P1/1	MAL13P1.342a	UNIQUE	AAAAAATATCTAAACGAATCATTTTTTGCCGGACCTGATTGTTCAATAAGGGTTCCTTAT
MAL13P1.343_v7.1_P1/1	MAL13P1.343	UNIQUE	CTATTGGTGTTGTAGTAGATCCTATACAATCTGTTAAAGGAAAAGTTGTTATTGATTGCT
MAL13P1.344_v7.1_P1/2	MAL13P1.344	UNIQUE	GGTAAATTTAATAACCCACCTGAATGGCGAGATATTTTGTCTTTTTTTAGAGGTAATGAA
MAL13P1.344_v7.1_P2/2	MAL13P1.344	UNIQUE	TCTCATATAAACCACAACAAATTCAAGCCAAATTCACAGGAACAGTCAGACAATTATTAA
MAL13P1.345_v7.1_P1/1	MAL13P1.345	UNIQUE	TGCTCATTGTGTAATAACGCAATAATTGTAGAGAATAAAAGGTGTAGTCATTGTTTATCC
MAL13P1.346_v7.1_P1/5	MAL13P1.346	UNIQUE	ATAAGAGATCAAAAATCACACGAAAGAATAGAGATGTATATAAAGAGAGGTGTGTACTTC
MAL13P1.346_v7.1_P2/5	MAL13P1.346	UNIQUE	CCTCTGAACCATAACAAACATACAGAAGACAGAACATCTATTATATTAAACAATAACATA
MAL13P1.346_v7.1_P3/5	MAL13P1.346	UNIQUE	AATAAATAAGAAGCACGATATAGAGCCCAATCGCGAAGACGAAATTAAATTAAATGAACA
MAL13P1.346_v7.1_P4/5	MAL13P1.346	UNIQUE	GTTCCAGCAGTATCAACACAAATTCTACCTATTATAATAAAGACCACCAAAATAATCTCA
MAL13P1.346_v7.1_P5/5	MAL13P1.346	UNIQUE	AAGGAGGTGGATGATCAAAATAATTCAACAGGTACAAAGCAAATTAAGGATAAAGAGATA
MAL13P1.347_v7.1_P1/2	MAL13P1.347	UNIQUE	GAAGATGTTAAGTTGAAATTGTATTTGCCTGATCGAACCATTAAAGAAGATGGTATGATA
MAL13P1.347_v7.1_P2/2	MAL13P1.347	UNIQUE	TGCCGAACAAAATAGCTCGAATACATACAACTATAACAAAAATTCTGAAACGTATAACAA
MAL13P1.348_v7.1_P1/3	MAL13P1.348	UNIQUE	TAAGTTTAATAAGAATGCTGAATTAGACGCTAGGACATTTACCCAATTTGTTGGTAATTC
MAL13P1.348_v7.1_P2/3	MAL13P1.348	UNIQUE	TCAACTTAACCAAAGCATTACAAAGTTATTTAAGAAGTCAGAGTAATACACATGAAGGCT
MAL13P1.348_v7.1_P3/3	MAL13P1.348	UNIQUE	TTGGTACAGCTACCTATCCTTTAATATGCTTTACCTTATTCCCAATAGTATTTTATATAG
MAL13P1.349_v7.1_P1/7	MAL13P1.349	UNIQUE	AACTATAAAATGAGGAACAACCAAAATATGAACACATCATTATCAAATAACAGAAGGAAA
MAL13P1.349_v7.1_P2/7	MAL13P1.349	UNIQUE	TAATTGTAGTGTTAGTAGTTATCTTGATCAGTGTGTTAAGGAAAATTCGTCGTCATCAAA
MAL13P1.349_v7.1_P3/7	MAL13P1.349	UNIQUE	TTCCTATTGTTCCGAAAATACTAATGTTTTAGTTCGTGTTCAAGCAATTAAATCACTTTA
MAL13P1.349_v7.1_P4/7	MAL13P1.349	UNIQUE	AGTTCATAAGAGTACATATAATGGTATAGATAATGGAAGGCAAGTAGAATGTGCTAAAAA
MAL13P1.349_v7.1_P5/7	MAL13P1.349	UNIQUE	CAATATGTTTACAAAGTACTTTGGGAGAACATCAGCAAATACATGTTCTGTAGGAAAAAT
MAL13P1.349_v7.1_P6/7	MAL13P1.349	UNIQUE	CAAGCGCTGAGGAAAATATTAAGTATGTTAAACAAGATAGAGAAAGGAATAGAAAAAGTA
MAL13P1.349_v7.1_P7/7	MAL13P1.349	UNIQUE	ATCGAAAATGATATCTTCTATTTTATACCGCTCTCGAAAAGGAAAAATGTGTACCTACAT
MAL13P1.35_v7.1_P1/2	MAL13P1.35	UNIQUE	TGAATGGTGCAGGTAAAAACATGGACAGTGCAGGTAATATCATACCAAATATAAATAATA
MAL13P1.35_v7.1_P2/2	MAL13P1.35	UNIQUE	TCAAATGAATAATATTGCCCCAGTTCAAAATTACCCGGTTGTTATGCCATATAAAATTTT
MAL13P1.350_v7.1_P1/2	MAL13P1.350	UNIQUE	GTTCAGATGTAGAACAAATAGAAAAATTGAATTACGAAAACGTAGAAGAATCAGAAAATG
MAL13P1.350_v7.1_P2/2	MAL13P1.350	UNIQUE	AAATTCTATGGATAACCTAAATAACTGGGAATCCTCAAAAGATAATTGCAATGAAACACC
MAL13P1.351_v7.1_P1/9	MAL13P1.351	UNIQUE	TTAAACAAACTTGTTCCTCTTTTGATGGATGAGATATTTCTTTGTGAAGTAAGCTTGAGA
MAL13P1.351_v7.1_P2/9	MAL13P1.351	UNIQUE	AGTGACAGTGATGACATTAATGATAATGTCACAAACAATAATAGTTCCCTTTGTATGAAT
MAL13P1.351_v7.1_P3/9	MAL13P1.351	UNIQUE	TGGAATATTCTTGTACGAATATTTCTTTGTTGGATAGCGAAGTGTGTATAATATATCATA
MAL13P1.351_v7.1_P4/9	MAL13P1.351	UNIQUE	CTTTTAAATTTCCTACATAGCACAAATTTTCAAGAAATACACAATGTGGATAACCAGTTG
MAL13P1.351_v7.1_P5/9	MAL13P1.351	UNIQUE	AAAGAGTAACATATGATACTCTGCAGAATTTTGTCGAAGGAATTTTGAATTCCTTTAAAG
MAL13P1.351_v7.1_P6/9	MAL13P1.351	UNIQUE	TTCGAATGTATTAAATGAAAAGGAGAATAATGAGGCTGATACTAAAAGGGTAATGGGTTT
MAL13P1.351_v7.1_P7/9	MAL13P1.351	UNIQUE	TAGGCTGTAACTTTATTTTTGATATGAAAAGGAGAAAAGAAGGTCTTGAAGATGATGGAA
MAL13P1.351_v7.1_P8/9	MAL13P1.351	UNIQUE	GATTCATCCACTTGTCCACATTATATTCACGCCTTTGAAAATAATAACCTTTCCTTTAAT
MAL13P1.351_v7.1_P9/9	MAL13P1.351	UNIQUE	ATGTAGAAGTAGAAAGGTTTTTGACACCTTAATGGATGTACTGAATATATTGTTATGTAT
MAL13P1.352_v7.1_P1/4	MAL13P1.352	UNIQUE	TATGTAAGAAGATAAGTAAGAGTAAAACAAAACAGTGCATTGATACGATACTAGAATGTA
MAL13P1.352_v7.1_P2/4	MAL13P1.352	UNIQUE	AATAAAATTTTGAAAGTACAAGGGGAGAATATGCAGAATAATGTGGAGGAAATAACAGGA
MAL13P1.352_v7.1_P3/4	MAL13P1.352	UNIQUE	GCAATTTACAAAATTAATGTATTGTGTTATAAAGAAGAAACATTGTAGAAAATGGTGTCG
MAL13P1.352_v7.1_P4/4	MAL13P1.352	UNIQUE	AACCATTCCATTATACTCCTTAATTACAAAGATGCTCAAAATTTTTCGTCCGATGATGAT
MAL13P1.356_v7.1_P1/7	MAL13P1.356	UNIQUE	TGACAAAAATCTGGAAACTATCAGTAATTATAATAGTAATGCTAGACATAAATTGCTGGC
MAL13P1.356_v7.1_P2/7NU	MAL13P1.356	NOT_UNIQUE	ATGGAAATGCTATGAAGCTCAATATGTAAAGGAAGATAAAAAAGAAGATGAGGAGGATGA
MAL13P1.356_v7.1_P3/7NU	MAL13P1.356	NOT_UNIQUE	TGGAGAGGAAAAGTTGAGAGATGCTTAAAAAATAAATCAGAAAAATGTAAAAGTGGATGT
MAL13P1.356_v7.1_P4/7	MAL13P1.356	UNIQUE	AAAGAGAACAAAACACAAAATACGTCACAACTACTACCAATAACAGCACCCGTTTCAAAT
MAL13P1.356_v7.1_P5/7NU	MAL13P1.356	NOT_UNIQUE	TGGACGTTGTAGTGGTGATGGTTTGAAATGTAACGAAATAGTTATAGATAAGGAAAAAAT
MAL13P1.356_v7.1_P6/7NU	MAL13P1.356	NOT_UNIQUE	TCCCCAAAAGTGATTATGATATACCGACAAAACTTTCACCCAATAGATATATACCTTATA
MAL13P1.356_v7.1_P7/7NU	MAL13P1.356	NOT_UNIQUE	CCTAGTAAAGTACAAATTGAAATGGATGTAAATACCAAATTGGTGAAAGAGAAATATCCT
MAL13P1.36_v7.1_P1/1	MAL13P1.36	UNIQUE	ATATAAAATATGAGATAGCAGTAGGACATAATGGACGAATATGGATTAAGGCAAATGATC
MAL13P1.360_v7.1_P1/2	MAL13P1.360	UNIQUE	GCGATATAAGTTTAAAAAATGACCTAAACAGAAAAAGTAACACAAGTCAAAAAAGTGATA
MAL13P1.360_v7.1_P2/2	MAL13P1.360	UNIQUE	TATTCAATTACAAACGATATGAAAATGTTATGGGATGAAATATCGCTACCTTCACTTGAT
MAL13P1.365_v7.1_P1/2	MAL13P1.365	UNIQUE	AAAAGAAGAAAAGAGAAATGTGAAGGATGAGTTTTTTATCACAAGTAGTAAGGTATATAC
MAL13P1.365_v7.1_P2/2	MAL13P1.365	UNIQUE	ACAGGTTCATTTTAACACGTACAATTATCTAGATGAAGAAAATAATCCAGGTGAATCACA
MAL13P1.37_v7.1_P1/3	MAL13P1.37	UNIQUE	CATGTCTACAAGTAGCAATGATGAAAAGTACATAAAGTTCAAAAAGGAAAATATCATGGG
MAL13P1.37_v7.1_P2/3	MAL13P1.37	UNIQUE	AAAAATGAGAGTTGTTATGAAAGTGATTATTCATCAAAGTATGGAACGGATGGTTCCATA
MAL13P1.37_v7.1_P3/3	MAL13P1.37	UNIQUE	CGACTATAGATATGATATCTTTAGATGATGAACCATTATATTCAGATAGTGAACTTAAAG
MAL13P1.370_v7.1_P1/4	MAL13P1.370	UNIQUE	TAAAAGATTTGAAAAACGTTAAGACAAAAGATTTAGTTACGCGTTATTTATTATTCTTCG
MAL13P1.370_v7.1_P2/4	MAL13P1.370	UNIQUE	TGTGAGAAAACAAAGAATAACCTGTCGATTAATGAAAACGTTAATAGAATCATCAACATG
MAL13P1.370_v7.1_P3/4	MAL13P1.370	UNIQUE	ATTTCTTAATAAATGGGTTACATAAGAAAGTCGAGGAACAGATAGAAGATCGAATTTTTA
MAL13P1.370_v7.1_P4/4	MAL13P1.370	UNIQUE	AACGGCGACTTTGATGATAATATTAGGGGTCCTTTAACTAATGAGCAAAAACATATAATA
MAL13P1.38_v7.1_P1/3	MAL13P1.38	UNIQUE	ATAAGAGAAAAGAGAAAAATGAAGAAGATATTGATAAGGAAGAAGAAGTGTATGAAGGTG
MAL13P1.38_v7.1_P2/3	MAL13P1.38	UNIQUE	GAATGTGAGTATATTGAATAAGCAAAAAGAGTTCTTTGAAAATAAAAGTATAGGAAATGG
MAL13P1.38_v7.1_P3/3	MAL13P1.38	UNIQUE	GTAAATGTTGTAAGGATAAAAATTGTGTGGATATAGACATAGATGAAATGCATGACATAG
MAL13P1.380_v7.1_P1/22	MAL13P1.380	UNIQUE	CAATCAGTAATAGATTTGATAGATATACCATGTCGCTTAAATTTTGGATGTGTTGGTTAT
MAL13P1.380_v7.1_P10/22	MAL13P1.380	UNIQUE	CTGATAGAAATATACCTACCGAGGACAATACAAAAAGAAGTTTGAATAAACCATTGATAC
MAL13P1.380_v7.1_P11/22	MAL13P1.380	UNIQUE	TGATCAATCAAATAGGACATTGCTTCAAAGGGTATCTGAAACAAAAAATATACAAGATAG
MAL13P1.380_v7.1_P12/22	MAL13P1.380	UNIQUE	CAACACATCCAACTGAATACGATGATAATAATACAGAGCGAAAAAATTTAAGTGAAATCG
MAL13P1.380_v7.1_P13/22	MAL13P1.380	UNIQUE	CAAATATAATACCAAACCATCTCCACCACCTACGTATACATTGAAGGTTGATAAAAAAAT
MAL13P1.380_v7.1_P14/22	MAL13P1.380	UNIQUE	TCCAATACCATTATATTGGCTAGTTGCTGAAAATTCATTCATATGGTTATCTATACAAAA
MAL13P1.380_v7.1_P15/22	MAL13P1.380	UNIQUE	ATGTACAATGAAGGTAGTGACATGTTCTCCCAAAATTCTCATGAAGTTAAAAGAGATAAA
MAL13P1.380_v7.1_P16/22	MAL13P1.380	UNIQUE	ATGGTAAACAGATTAAGCATAAATGGGATAATAAGCAGTTAATTCGAGGCGATAAAAATG
MAL13P1.380_v7.1_P17/22	MAL13P1.380	UNIQUE	ATATAACAAACTACAACCTGGAGATTATGTAGAATTCCATCCACAGTCAAAAAAGAAAGT
MAL13P1.380_v7.1_P18/22	MAL13P1.380	UNIQUE	AATTATATAACAGCGAAAGAAGATGCAAAAATCTTGAATGACAAAATTTTCCAACTCAAA
MAL13P1.380_v7.1_P19/22	MAL13P1.380	UNIQUE	AGCATAATACCTTTCTCCATAATAGATATGATACAATTTCAGGGCATATAATTTCTGGTG
MAL13P1.380_v7.1_P2/22	MAL13P1.380	UNIQUE	CTTACTTCCAATTATTATTTAAACAAAGCTGTCTCTTTTCTTTCTATGAAATCCTTCACC
MAL13P1.380_v7.1_P20/22	MAL13P1.380	UNIQUE	CAATTCACTTAATTTAGAAAAGAACATTGAATTGACAGATAGAGATTTCGATAGTCTAGA
MAL13P1.380_v7.1_P21/22	MAL13P1.380	UNIQUE	CGTATTATCAGGAATTCTAGAAGGTATTAATAGATTATGTAGTAGCTGGAGTACATGTTT
MAL13P1.380_v7.1_P22/22	MAL13P1.380	UNIQUE	AAAAAATTTATTCACCCCACAACCTTTTAGACAACTTTCCGATTTTAAACCATCGTACTA
MAL13P1.380_v7.1_P3/22	MAL13P1.380	UNIQUE	TGGTAAATGACACAAACCAATATAATGAAATAGGCAAAAAAGAAAATGAAGTGAAACAAG
MAL13P1.380_v7.1_P4/22	MAL13P1.380	UNIQUE	CGAAATGATAATCAAAAGAATTCAAACGAAGACAGGCAAAAAATTGAAAAGGAACAAGAA
MAL13P1.380_v7.1_P5/22	MAL13P1.380	UNIQUE	AGCCTTAATTTAAATCCAGTAAAAGTCGTAAGTCAATTATCTAAAAGATCAGAATCGTAT
MAL13P1.380_v7.1_P6/22	MAL13P1.380	UNIQUE	ACAAGGTCAAAGAAATAAGGAAGATATAAAAAAATACAATATGATCAACACACAAGACAC
MAL13P1.380_v7.1_P7/22	MAL13P1.380	UNIQUE	AAACAGTATAAAATTTAAGAATAGCTTGGATTCGACGTATGTATCCAATGGAAGTCAGTA
MAL13P1.380_v7.1_P8/22	MAL13P1.380	UNIQUE	ACTAAAAATTTTCTGGGAAGTTGTAGATGAATTTCTTTCATGGATAATAAACACCAGTGA
MAL13P1.380_v7.1_P9/22	MAL13P1.380	UNIQUE	ATTTTGAATTTTGGATATCACTAGATCCTATTAGGATACCACAAAAGAGAAAACGCCATT
MAL13P1.385_v7.1_P1/2	MAL13P1.385	UNIQUE	GAAAGGTTATTGGAAGAATTCGAAATAAGAAGTAAGGTAAGGAAAGTGTGTTTAGGTATA
MAL13P1.385_v7.1_P2/2	MAL13P1.385	UNIQUE	TAGCACATAATAAAATTGTTACGGATGCTCTTTTTGAACCAACCTATGGAAGATATATTG
MAL13P1.39_v7.1_P1/18	MAL13P1.39	UNIQUE	TAAAAGTGTGAGTAGCGTAGAAGACAGCACATCACGATGTAATAATTATTGTATAGATTA
MAL13P1.39_v7.1_P10/18	MAL13P1.39	UNIQUE	ATAATGAAACGAAATCATATACATGACGATGCTAACAATGATTCACACAAGATTGGTGAA
MAL13P1.39_v7.1_P11/18	MAL13P1.39	UNIQUE	ATCTTTGAAGAAAAGATATGTCTAGAAGAAGAAATAGGACTAGACTATATAGATCCTCTC
MAL13P1.39_v7.1_P12/18	MAL13P1.39	UNIQUE	AAAGAATTATGTGATGGAGAATGTAAAAGAAAAAGTGTAGATAATATTACAAAAGGGGAA
MAL13P1.39_v7.1_P13/18	MAL13P1.39	UNIQUE	ATGATCAAAATGGGTGTAACAAATATGAGGGGGAAAATGATGTATCACATAATAACGTTT
MAL13P1.39_v7.1_P14/18	MAL13P1.39	UNIQUE	ATGATAGCTATAATGATAATGTAAATATCTCAGAAGGGTCCGTAAGTGTTGAAGAAGAAA
MAL13P1.39_v7.1_P15/18	MAL13P1.39	UNIQUE	GAAGAAAAGCACAAAAGGGAAAGTAAACAAAAAGGAGATGATATAAATGGAGGCATAAAT
MAL13P1.39_v7.1_P16/18	MAL13P1.39	UNIQUE	GGTACAACAATAGATGTAGGAATTAATAATAATGTGGTTGATTCTATAAATGTGGATCAT
MAL13P1.39_v7.1_P17/18	MAL13P1.39	UNIQUE	CATATACACAGATTGGTAAAAATTTAAAACGATACAATGACATAGATTCCCTGGAAGAAG
MAL13P1.39_v7.1_P18/18	MAL13P1.39	UNIQUE	GTACCTCAAAGAAGCTTATGTAAACGAAGAATTAATATATGAAAAATCCACAGCATGCAT
MAL13P1.39_v7.1_P2/18	MAL13P1.39	UNIQUE	TGTTGATGATTTAGCTAACACGTGCAATATGAACCCCTTTTTTCAAAGTGATTCTTTAAA
MAL13P1.39_v7.1_P3/18	MAL13P1.39	UNIQUE	GTCATGATTATGACCATGTAATATCCATAAAAGATGACGATGTAGAAAGTAAGATTCCTA
MAL13P1.39_v7.1_P4/18	MAL13P1.39	UNIQUE	AGAATAGAGTTTTAAAAAGAGCAGCTTATGAATTATCACATAATCCTAGATATGTATGTG
MAL13P1.39_v7.1_P5/18	MAL13P1.39	UNIQUE	AAAAAGAATAATGGAAAATATGCGTACTGTTTCTGGAATGAGGAACTATGCATCTAAATG
MAL13P1.39_v7.1_P6/18	MAL13P1.39	UNIQUE	TGGATGAAGGAATTATGAATAGCTTTGATGAGAATACTTCTATAGATTTTAAAAAAACAC
MAL13P1.39_v7.1_P7/18	MAL13P1.39	UNIQUE	AATAGTCATATGATGTATTCTCCATATCAAAATAGTGTACATCCAAGTTATCATGTACAC
MAL13P1.39_v7.1_P8/18	MAL13P1.39	UNIQUE	AGAAAAATACATGAAGCAGCAAAAACGAAGCAAGCGAAATATAAAACCAGAAAGAAATAT
MAL13P1.39_v7.1_P9/18	MAL13P1.39	UNIQUE	TCATTTACATTTTAACCCGGTCCTTCATTTGGATAAAGAGTTTTATAAGCGAAGAATGAT
MAL13P1.390_v7.1_P1/3	MAL13P1.390	UNIQUE	TGTAACTAGGAGAAGACAAGAACTGAGGCAAAAGTTTTATGAGGAAAAATATAAGCATAA
MAL13P1.390_v7.1_P2/3	MAL13P1.390	UNIQUE	GGGTTATATGAATTCTTAAGTGATTATATCTTATTTTGTAAAGACAGTGGTATGGATGTA
MAL13P1.390_v7.1_P3/3	MAL13P1.390	UNIQUE	CAAAATTGTAAAATTAGCAGGTGCATATGCATTAGATATTCTAAGAATGGAATCAGGCTT
MAL13P1.395_v7.1_P1/3	MAL13P1.395	UNIQUE	TTTACGCTTATCCACATATATTAAGACCTTATATTGCCTTAGTACTTCCATCTTTTCATG
MAL13P1.395_v7.1_P2/3	MAL13P1.395	UNIQUE	AAATGCTGCTGAAACAGATATACAATTAGAACACGAACAACAAAAAGAGGTTGATAAAAC
MAL13P1.395_v7.1_P3/3	MAL13P1.395	UNIQUE	ACTATATGCTTCATGGAAACAAGGAACGAGTTTTAGTAGATTTATGAGTTGTCTTTTTCA
MAL13P1.4_v7.1_P1/2NU	MAL13P1.4	NOT_UNIQUE	AATCATTAGCAGATAAAACAGAAAAATTTTGTCTTAATTGTGGAGTAAATGTGGGAGGTG
MAL13P1.4_v7.1_P2/2	MAL13P1.4	UNIQUE	CTGGAGTCAATTATTGATGCAAATACTTATACGAAAAGCTCACTCATTAGTGGATTTATT
MAL13P1.40_v7.1_P1/2	MAL13P1.40	UNIQUE	GAAATGTAATAATTTTATTAAGCGGTTGTTCAGGTTGTGGAAAAAGTACCTTAAGTTGCT
MAL13P1.40_v7.1_P2/2	MAL13P1.40	UNIQUE	CATGATGATAGTGAAAAAGAAGAAATTGAGAAAATATTAACAAAAAGATGTATCGAAAAT
MAL13P1.405_v7.1_P1/5	MAL13P1.405	UNIQUE	ATCAGTAGACACATTAAATACGTTGAAATTAGATGACTGCCCTTCAAAAAAATGTGAAAC
MAL13P1.405_v7.1_P2/5	MAL13P1.405	UNIQUE	CGTAAATTCTGCACCACCAGTAAATACAACAAATAACACGGATGAAACTAATAATAGAAA
MAL13P1.405_v7.1_P3/5	MAL13P1.405	UNIQUE	ACTCCATCTTTAGTTGATTTTTGTAAATACGATAATTCTTCCCCACTTTCTTATAACAAC
MAL13P1.405_v7.1_P4/5	MAL13P1.405	UNIQUE	CTGGACCCGTGAATTGTAGAGAGAGAAATACCACATATAATAATACAATTGAAAATTGTT
MAL13P1.405_v7.1_P5/5	MAL13P1.405	UNIQUE	CACCCTTAACCATGTTGATACTAGTAGTTCCCATTTAGATCATTTTGTAAGTGAAAGTAA
MAL13P1.41_v7.1_P1/4	MAL13P1.41	UNIQUE	AAAGATGGTAGTCGTAAAGAAAAAAATGTGGATATAAATATGAGCGTGAAGAAAGATGTG
MAL13P1.41_v7.1_P2/4	MAL13P1.41	UNIQUE	CAAATAAACCATTTGGATAATACTCATCTTGATTCCTTTTACGGATCGTTACATAACGAA
MAL13P1.41_v7.1_P3/4	MAL13P1.41	UNIQUE	CGTTGAACTGAAATACTATAAAGGTATTTTTCTATTTCTCAAAAGTTTATTTGTAGGTAT
MAL13P1.41_v7.1_P4/4	MAL13P1.41	UNIQUE	TATCCACATTGATGATAATATTCGAACAACTCCAACAAAACAGACATCATATGATTATGA
MAL13P1.410_v7.1_P1/1	MAL13P1.410	UNIQUE	CATACGAAGATACATATGCTCTCAATTCTCCAAATGCAAATATTATACCCTCATCAAAAA
MAL13P1.413_v7.1_P1/1	MAL13P1.413	UNIQUE	CAAGAGTGAACATAAAGCCAAAAAGTTACATTTAGAACAAGAAGAAAATGATGACGACTA
MAL13P1.415_v7.1_P1/2	MAL13P1.415	UNIQUE	ACATTTTCTCCCTCCCCCTTTTATCCTTACATAATATATATGTACCTCAAAAGTTATGAT
MAL13P1.415_v7.1_P2/2	MAL13P1.415	UNIQUE	TATCCTTTCTCTTTCTTCATGAGACGTAGCACAGCACCATTTGCATTTGTTTATTTTAAA
MAL13P1.42_v7.1_P1/2	MAL13P1.42	UNIQUE	AGAAGAAATCTATTTACCTATAAGAAAGGAAGAGGTCAGTGAAAACACTTTTAGAGTAGA
MAL13P1.42_v7.1_P2/2	MAL13P1.42	UNIQUE	CTATCTCCAAAGGAAATTGAATTGTTGTTAAAGAATAGCAGTGATATGCATAGAGCAATA
MAL13P1.43_v7.1_P1/2	MAL13P1.43	UNIQUE	GACGAGACAGAGATCGACGAGAAAATAAAAAAGAATCTTGATGAAGGTAACATAAAATAT
MAL13P1.43_v7.1_P2/2	MAL13P1.43	UNIQUE	TTGGAACAAGAACTAATAAACAAACCGCCACAACCAGATATGCAAAAAATTGTAGATTAT
MAL13P1.44_v7.1_P1/3	MAL13P1.44	UNIQUE	GGGGGTTTAAATTGCACACATGATGAAGATGATAAAACAAGAAAATGTACAGATGAAAAT
MAL13P1.44_v7.1_P2/3	MAL13P1.44	UNIQUE	GAATTAATTTATAGAGATATAACGGAAATAGATTGTGATAAAGATTTACCAGATTTGAAA
MAL13P1.44_v7.1_P3/3	MAL13P1.44	UNIQUE	AAACAAAATCCACAAACCAACAAATTCTCAGCTTATAATATAACGGAAGATCATAAGCCA
MAL13P1.45_v7.1_P1/3	MAL13P1.45	UNIQUE	AACCTTTAATGTTTGATGATCAAGGTAGAGAAGTGGATGCCGAAGGTAATGTTATAAATA
MAL13P1.45_v7.1_P2/3	MAL13P1.45	UNIQUE	AGGTAAGAAAGAAGAGGTAGAATCTAAAATGGAAACATGGGATAATAACGAAAGATATGA
MAL13P1.45_v7.1_P3/3	MAL13P1.45	UNIQUE	TTTAAGAATTGGAAAATGATTGTTGCGAAAACAGAAATGGAAGTAACAGATTATCTGAGC
MAL13P1.46_v7.1_P1/1	MAL13P1.46	UNIQUE	CAAAAAAAGAGCGAACGATATTAAGGGAGAACCATTTTATGATAACATTACACAGTATAC
MAL13P1.461_v7.1_P1/1	MAL13P1.461	UNIQUE	CCCTAAAAACATATGATTATAATAAGTACAGTAAAAATATTGCAGTAAACCTAATTCCAC
MAL13P1.465_v7.1_P1/1	MAL13P1.465	UNIQUE	TAAATGGTATGTATCAGGACTTTCTTATTTACCTAGTGTTTCAACAGTTATTCCAGGAAT
MAL13P1.47_v7.1_P1/1	MAL13P1.47	UNIQUE	CCTTATATATTAGGAGGTCTCATCTTACAAATTGGAAATCAAGTTTATGATTTCTCAGCA
MAL13P1.470_v7.1_P1/2	MAL13P1.470	UNIQUE	GGAGTAAATAAAAAACATTATTCAGGAAAACATAATAAGGACACAAGCTATGACGCACTA
MAL13P1.470_v7.1_P2/2	MAL13P1.470	UNIQUE	TATGGATTCAAACCTTGGGTGTATGTAAATCAGGAGGACATGATATGATAAGTAATTTAA
MAL13P1.475_v7.1_P1/2	MAL13P1.475	UNIQUE	GAATGAAGAGAATAATATGAAATCAAAGATGGATGAAACTGAGATATACGATGTGGGAAA
MAL13P1.475_v7.1_P2/2	MAL13P1.475	UNIQUE	AAAAGTATAAAGTTTCAGGTAATTTCGCTTTTAATGAATGGACTGAGGTCAATTCGAATA
MAL13P1.48_v7.1_P1/3	MAL13P1.48	UNIQUE	AATTTCCTCTTACTTCTTAAAATTCTATCACCATCTTTTTTCATATGGACTGCAACTAAT
MAL13P1.48_v7.1_P2/3	MAL13P1.48	UNIQUE	ATCTTCTTTCCTTAAATCAAACAAGCACAAAATGGAATGAATCTATTAACACACTTATGG
MAL13P1.48_v7.1_P3/3	MAL13P1.48	UNIQUE	CCATTAAAACATGTACAGCTATGTTGTTTAAGTACAATTGTGGAAATAATAACGAAGATG
MAL13P1.480_v7.1_P1/1	MAL13P1.480	UNIQUE	TAATCACGGATTTCATTTTAACCTTCACGATAACAATTCCCATACTTTACATCATGCAAA
MAL13P1.485_v7.1_P1/3NU	MAL13P1.485	NOT_UNIQUE	TAAATATAAATCAATTCCCAATGAAATAGCATTAGTAGAACATTCTTATGGGGAACCCCA
MAL13P1.485_v7.1_P2/3NU	MAL13P1.485	NOT_UNIQUE	TACTAATATAATGACAGAAATAGACAATTTACCATCTCCTAAAAGGCGGCTTGTAAGAAA
MAL13P1.485_v7.1_P3/3	MAL13P1.485	UNIQUE	TACAAAAACAATTAAGAAGAAGTAATGGAACATCTATGAGAAAGGCAAGAGAAGGATCAT
MAL13P1.49_v7.1_P1/1	MAL13P1.49	UNIQUE	GAGTTTAAGGAACAATATTAATAAAGCACACAATCACCATGAAAACATACAAGGGAATAC
MAL13P1.490_v7.1_P1/1	MAL13P1.490	UNIQUE	TGGTACTGCTGTTAACTCGTTCATTCAAAGTACAATTTTTGATACCGTCCTTACTAAATT
MAL13P1.495_v7.1_P1/1	MAL13P1.495	UNIQUE	TGGCTATTGATTTCGCTATTCAGGAGTGTATAAAAGAAGGTATACAAGTAGTAATAGAAA
MAL13P1.50_v7.1_P1/1	MAL13P1.50	UNIQUE	TGATTTTGTTAAGTGTCCTACCAAAGATGCAAAAAATATCTGAAGCTGCAAATGAAGAAA
MAL13P1.500_v7.1_P1/1	MAL13P1.500	UNIQUE	TAATGCCTGCAATGTTCCAGGAAGAAATAGCACGACTATTTTTTATAATTCGGTAATAAA
MAL13P1.505_v7.1_P1/1	MAL13P1.505	UNIQUE	TGCTAAAACGTGTGCGTCTTATATGACAATATTTAACATGTTGAATGCTGGTAACTTAAA
MAL13P1.51_v7.1_P1/1	MAL13P1.51	UNIQUE	ACGAAATAAAATCAAATGGTCCAAGAAATTGTTGTATCATGGTAGTTGCCAATAAAAAGG
MAL13P1.510_v7.1_P1/2NU	MAL13P1.510	NOT_UNIQUE	TTCATCAGAAAGTGAGTATGAAGAGATAGATTTAAATGATATATATGTATCGGGTAGTCC
MAL13P1.510_v7.1_P2/2NU	MAL13P1.510	NOT_UNIQUE	ATTTATATAGTTATGAAAATAATGATATAACCCCACACCAACTCGGATTGCCAAATATCA
MAL13P1.515_v7.1_P1/1	MAL13P1.515	UNIQUE	AAAAATGCTGTTTCTGATGCTAAAAATCTTGCACTTACTAATACAGGCAATGTAACTACT
MAL13P1.52_v7.1_P1/4	MAL13P1.52	UNIQUE	CAGGTGAAAAGTTGCAGGAAATATTTTGGTCTGTAGAAGAACTAATTTATATACATTACC
MAL13P1.52_v7.1_P2/4	MAL13P1.52	UNIQUE	TCTTTACTGGTCGAATGGGAATAAAAAGAATGTATCAAAAAATACCAGCAACTATACTTG
MAL13P1.52_v7.1_P3/4	MAL13P1.52	UNIQUE	GAAATGAAAAAGGAAATAGGCTCTGTAATGATAAAAATAGGATCTGTTGTAACAGCGTTT
MAL13P1.52_v7.1_P4/4	MAL13P1.52	UNIQUE	AGAAAAGGCTTTAGAATTATCTCCTCTATTTCCAGAAATCTGGTTTATATTAGGTTGTTC
MAL13P1.520_v7.1_P1/1	MAL13P1.520	UNIQUE	AAAATCTGGATTAGCAGACGATACAGCATTTTGCATGGCAAAAGAAGTTATAAGTAAAAA
MAL13P1.525_v7.1_P1/1NU	MAL13P1.525	NOT_UNIQUE	TGCATGATATTGGAGTGGCACTATCATCTACAGACATTGAACATACTCTTAATTTTTATA
MAL13P1.53_v7.1_P1/1	MAL13P1.53	UNIQUE	AACAAGGCTAAAGAAAAGTTCAGGGAATTTTGTAGTGATACCAATTTTGAGTCAGAAAAA
MAL13P1.530_v7.1_P1/1	MAL13P1.530	UNIQUE	CAAAAAAGGGTATTTCATTTACAGATGGTATAAAAACAGCTGTACAAAATATAGCGTCAG
MAL13P1.535_v7.1_P1/2NU	MAL13P1.535	NOT_UNIQUE	TATTTGCGAAAAATCTTTAGCAGATAAAGTGGAAAAAGGATGTTTGAAATGTGGAGGTGT
MAL13P1.535_v7.1_P2/2	MAL13P1.535	UNIQUE	ATTACTACAGCTATTTATAATAAATTTAATGTGTCCTCATGTCTACCTTCTGTCCCTTTC
MAL13P1.54_v7.1_P1/2	MAL13P1.54	UNIQUE	ATTACAGGCTCTTCTGATGGATTTATTGAAATTTGGAATTGGATCACTGGAGAATTAAAT
MAL13P1.54_v7.1_P2/2	MAL13P1.54	UNIQUE	TATACATCATAATAATCAAAACATTATGGCTTCTTGGTCCTTGGACGGAAAACTAAACAT
MAL13P1.540_v7.1_P1/3	MAL13P1.540	UNIQUE	GCTACTATTAGTTTTGTAGAAAAAGATAAAGTTCGCTCAAGAAGTGTACAAGTATATGCT
MAL13P1.540_v7.1_P2/3	MAL13P1.540	UNIQUE	ATTAAAAGTTGGGATGCATTTAAATAGTGATGAAGCTGTTACTATGGGTTCTCTCTATAT
MAL13P1.540_v7.1_P3/3	MAL13P1.540	UNIQUE	AATCAATCATCCAACGATGAGCAAAATAAAAATGATGGAGCATCAGATCAAAAAGATGAA
MAL13P1.55_v7.1_P1/1	MAL13P1.55	UNIQUE	TTGAGTCACATATTGGTATGAATTTTAAGGGTTTATCGAATTTGCAAGAAAGGGTTGATA
MAL13P1.550_v7.1_P1/1	MAL13P1.550	UNIQUE	ATTCAAAGGGTGCTATTTCTAATGAATGTAATTGTGTTGATGAGGTATGGGAACTATATT
MAL13P1.56_v7.1_P1/4	MAL13P1.56	UNIQUE	CTGTACTTGATATGGATATTAGTAAACACAATGTTGGTGAAGATTTAGTTTTTGATGGTG
MAL13P1.56_v7.1_P2/4	MAL13P1.56	UNIQUE	GAATATGATTTGTCTCGTTTAAATTTAGTTGCTGTTTCTGACTTTAATGTTGGTGCTATG
MAL13P1.56_v7.1_P3/4	MAL13P1.56	UNIQUE	TGCTATGGAACAAGCATATAAAATGAAAAAAGCAGACAATTCAGCTAACCTAAACCAATA
MAL13P1.56_v7.1_P4/4	MAL13P1.56	UNIQUE	CTAGATACAAAAAGACAAGAATTAATGCTTAACGAAATGAACACAATGTTACAAGAACCA
MAL13P1.57_v7.1_P1/1	MAL13P1.57	UNIQUE	AAGCACACAAAAATACTCGATTTAATCGCAAATCAAGTACCCATAATGAAAATTACGGAT
MAL13P1.58_v7.1_P1/1	MAL13P1.58	UNIQUE	TTGTAAAGTTGACAAGGATGTGAGCTATACATCAATATGTTTGTGTTGTGCTAATGAATT
MAL13P1.580_v7.1_P1/1	MAL13P1.580	UNIQUE	TCATTTTAAGGGTCTCAGGATTTCTTGTATCATGTTATGTAATATGTTTTCATGGCGATT
MAL13P1.59_v7.1_P1/1	MAL13P1.59	UNIQUE	TGAGAATATATGGAAACATACAATAAGTGTAGCAAAGGAAGGTTTAGGACGTATGATAAA
MAL13P1.6_v7.1_P1/1NU	MAL13P1.6	NOT_UNIQUE	CTTCATCAGAAAGTGAGTATGAAGAGATAGATTTAAATGATATATATGTATCGGGTAGTC
MAL13P1.60_v7.1_P1/4	MAL13P1.60	UNIQUE	GAAATTCATTTATAGGTGATGATATGGATTTTGGTGGTAATACAGATAGAGTCAAAGGAT
MAL13P1.60_v7.1_P2/4	MAL13P1.60	UNIQUE	GTAAAACACAAATGGAGGTTTTGACGAACTTGTATAAAAAGAAAAATTCAGGAGTGGATA
MAL13P1.60_v7.1_P3/4	MAL13P1.60	UNIQUE	AAATATAAATGAACAACAAAGTGGGAAGGATACCTCAAATACTGGAAATAGTGAAACATC
MAL13P1.60_v7.1_P4/4	MAL13P1.60	UNIQUE	ATCATCAATATATAACGCAAATTGAGAATAATGGAATCATAAGAGGACAAGAGGAAAGTG
MAL13P1.61_v7.1_P1/1	MAL13P1.61	UNIQUE	AAAAGTTCACAACGATCTCAATGCACTCAAATCACAATTACATTTCAATAATGTTAGAGC
MAL13P1.62_v7.1_P1/1	MAL13P1.62	UNIQUE	ATATAAAAAGAAATACAAGGTGCAGTACATACCAAGTACCAGAAGTTATAGAGCACTAAA
MAL13P1.63_v7.1_P1/4	MAL13P1.63	UNIQUE	TGAGAATAGGAAATGGGAAAGGTTCAATAAGAATAATCGAAGCAATACTAATAGCGAATT
MAL13P1.63_v7.1_P2/4	MAL13P1.63	UNIQUE	AATAGTTTGGATAGTGATATGAGTCCAAATTATCATGCCCATGTTAAAATGAGTATGATG
MAL13P1.63_v7.1_P3/4	MAL13P1.63	UNIQUE	ACGACTGGGGAGAATTAGGAGAAGACAAATACATAGACATAAATTCAATTATGAAGAAAA
MAL13P1.63_v7.1_P4/4	MAL13P1.63	UNIQUE	TAGAAACTGAAGAAATGATGGGAGGTTCTATACATTTAGCTCAACTTGGTAATATTGTTA
MAL13P1.64_v7.1_P1/1	MAL13P1.64	UNIQUE	AGAGGAAAGAGAAGGAATAGACGCTAAACAAATAAGATTAATATACTCAGGGAAACAAAT
MAL13P1.65_v7.1_P1/1	MAL13P1.65	UNIQUE	AGGTGGAAAAAAATTCTACAAGGATATAAGACCAAATTCTTTTTATTTAGGAGGTGCATG
MAL13P1.66_v7.1_P1/9	MAL13P1.66	UNIQUE	ATTTTAAAAACGTTATAATTCAACATGAACATTCCAGTGAATGCTCCAACAGATCACATG
MAL13P1.66_v7.1_P2/9	MAL13P1.66	UNIQUE	TATCAATAGAAGCCCTTGTATATATATTAAACACATTAGACATAACTAATTCGACATCTT
MAL13P1.66_v7.1_P3/9	MAL13P1.66	UNIQUE	CAGTAAAAAATGTACTACGTTTGGTTATACCTTCTCATATGGACATTCATTCGAAAGAAA
MAL13P1.66_v7.1_P4/9	MAL13P1.66	UNIQUE	ACGGAATAGCACCTAACAACAATGAAAACCATTATATTGATCTTTCTAAGAGAGAGAAAA
MAL13P1.66_v7.1_P5/9	MAL13P1.66	UNIQUE	CAAAACAGCTACTATATGTGATACTATAAAAAATGAGGAATGTGAATCAAATACCCAAGG
MAL13P1.66_v7.1_P6/9	MAL13P1.66	UNIQUE	AATAAATGAGGAGGATCCATCGAATAAAAACCTTTTTAACAAAACAAAATGTGATACATA
MAL13P1.66_v7.1_P7/9	MAL13P1.66	UNIQUE	CTTAAGTTTTCATTCTTCTCACATTTTTGCTAGTAATCCTTTTATTGTTTCAAGGGAGCA
MAL13P1.66_v7.1_P8/9	MAL13P1.66	UNIQUE	AAGGATGATATAAAATTGAGTAAACGAACCATACAAGACATTTTGACAAGTTCTGACACA
MAL13P1.66_v7.1_P9/9	MAL13P1.66	UNIQUE	ACCATTTATCTACTAGTATTTGTAAGGCAAATAAAGCAATACTTAATTTTAGTATTCTCG
MAL13P1.67_v7.1_P1/2	MAL13P1.67	UNIQUE	GTTTCAAAGTTAAAAGATAATTACAAAACACATACCAATTTCATAAGGACAAATAATATA
MAL13P1.67_v7.1_P2/2	MAL13P1.67	UNIQUE	AAAGCAGAATGTACACTTTTCCTTCTTCAAAATGAAGTTATAAAGCCCCTAGAAATCAAA
MAL13P1.68_v7.1_P1/1	MAL13P1.68	UNIQUE	CCAACCCAACCACTTATATACGAAATTGATGTTGTAAGAATTGTAAAAAAGAATGCTCAA
MAL13P1.69_v7.1_P1/1	MAL13P1.69	UNIQUE	TCTTTTGGCTAGTAAATCGCCTCGAAGGATTGAATTAATGAAGTTAATGGGTATAAAAAA
MAL13P1.7_v7.1_P1/1	MAL13P1.7	UNIQUE	ACTCGTAGTATATGTTTTTGTTCAGTAAGTACGGTTTTTTTAACATTGATAGCTTTGGCA
MAL13P1.70_v7.1_P1/10	MAL13P1.70	UNIQUE	CCGTAAGATTATCTTATCACATCCCAACCATAATAGACTACTCAAAAAAGATTCGAAAAT
MAL13P1.70_v7.1_P10/10	MAL13P1.70	UNIQUE	AATGAAGGAATCGATAGATACAGAAAAGCAAAATGAGGAACAAAATGAAGAGAATACTGA
MAL13P1.70_v7.1_P2/10	MAL13P1.70	UNIQUE	AAAACTGATGAAAAAGGAGGTGATGTAGAAGGTTATATGAAAGTTGAATGTATTGATGGT
MAL13P1.70_v7.1_P3/10	MAL13P1.70	UNIQUE	AGCACAAATATTACGAACGATACACATCTAAAAGAAGGGGAGGAAAAAAATGAACATATA
MAL13P1.70_v7.1_P4/10	MAL13P1.70	UNIQUE	CCAAGATAATAAAATGTTGGCCATGATAGATGAAGGTGCAGATGTAAATAAAAATATAGA
MAL13P1.70_v7.1_P5/10	MAL13P1.70	UNIQUE	ATATTACGTTAGAGGAATGTAATAAGTATAAAATGTTTTTAGAAAAGGAAAATACACATA
MAL13P1.70_v7.1_P6/10	MAL13P1.70	UNIQUE	TGGAAAATGTAGATAACGAAGTAAAAAAGATATGTTGGAAGTGTCAAGACAATGAAAAAT
MAL13P1.70_v7.1_P7/10	MAL13P1.70	UNIQUE	TGAGAGATCGTACTATTTTAAAAGTCGAACGAAAATTGGGTAGAAATAAATATGGAAACG
MAL13P1.70_v7.1_P8/10	MAL13P1.70	UNIQUE	CAGCTACAATTTTCACATTTTTTTCTATACCCACTTATGGACATATATAATTTATTTCTA
MAL13P1.70_v7.1_P9/10	MAL13P1.70	UNIQUE	TAGAAGTGATGCAAACAGCTCATGACAATTTATTCATAATGGAAGCAAATGAAATAGATG
MAL13P1.71_v7.1_P1/2	MAL13P1.71	UNIQUE	CAAAGAAGGGTTAAATATTTTATTATATGGGATTGAAAGAGGGTGTTCAGAATGTTGTTA
MAL13P1.71_v7.1_P2/2	MAL13P1.71	UNIQUE	CGAAATACAAGAAGAAGAAAATCAAAGAGATACGACACATCAACTATTAATAGAAGAACA
MAL13P1.72_v7.1_P1/4	MAL13P1.72	UNIQUE	CAAGAAAAAAACGGTGGAGAACCAAGATGGAAAATTCGTAGATTCTATTAATAACACAAA
MAL13P1.72_v7.1_P2/4	MAL13P1.72	UNIQUE	TCTGAAGAAAAAAAGTAAAATGGAAACAATGACAAATACTACTATAACAAATAATGACCA
MAL13P1.72_v7.1_P3/4	MAL13P1.72	UNIQUE	GAAATAATAAACATAGGAACATTTAATACCTGTGAGGGTATAATCAAACCACACGAAAAT
MAL13P1.72_v7.1_P4/4	MAL13P1.72	UNIQUE	AGATTATAACGTTATTATTGATCCTTTACCAACCACACCTATTCATAAATCGAGTGGATA
MAL13P1.73_v7.1_P1/3	MAL13P1.73	UNIQUE	CAGAGCTAAATATATTGCACAAATCCTTCCACTTATTTTAGAAAAATTCTATAATACCGA
MAL13P1.73_v7.1_P2/3	MAL13P1.73	UNIQUE	GTTTACTTATTAAAGCATATCATTTTATTCTCGTGTGCTGCTTTTTATCGAAATCTATTT
MAL13P1.73_v7.1_P3/3	MAL13P1.73	UNIQUE	TTATAACAGACCAGTCTGTCACTCAAAAAATATTAAAAGCAGAAGGTGCTAACAATTTTG
MAL13P1.74_v7.1_P1/2	MAL13P1.74	UNIQUE	TATGGTTTCTAATTTCATACCTATGAGTGGTTTTGGTTCGTTTATATTAAATAAAGGGGG
MAL13P1.74_v7.1_P2/2	MAL13P1.74	UNIQUE	ATAATATTAATAAAAAAGGATTGGTAAATATTAGGGTAGGTTCACGTGGAAAGTTGCAGG
MAL13P1.75_v7.1_P1/2	MAL13P1.75	UNIQUE	TTTAAAATAGAGAAACGGCCGAAATTAGAAGAAGACGAAACAACTGTAAATAGGAATAAG
MAL13P1.75_v7.1_P2/2	MAL13P1.75	UNIQUE	TCTCCTAAAAGTGAAAACGATAATATAGTGGAAGATAAAAAGTATATCCGTGATGAACAA
MAL13P1.76_v7.1_P1/2	MAL13P1.76	UNIQUE	AAATGAAATATTTGAAGAGATAACTGGGAAATTTACATGGGAACAAGATGTTGAACGATC
MAL13P1.76_v7.1_P2/2	MAL13P1.76	UNIQUE	ATAATAATGCGGAAACACCTTTATGGATGCAAGGTATGGAACCTCAATTAATTCATATAT
MAL13P1.77_v7.1_P1/1	MAL13P1.77	UNIQUE	AAAATAAAAAGGAAATACCATTATGTGTTATATATCCGAATGAAACTATAAAAGTTGGCT
MAL13P1.78_v7.1_P1/4	MAL13P1.78	UNIQUE	ATTTAATGATGAAAAGAGCGAACACACAATTGAGATGAATCGAGAAAGGGATGATATATA
MAL13P1.78_v7.1_P2/4	MAL13P1.78	UNIQUE	TAATAATCCTGACATTTATGTGAATAGTGCAAATTGTCCTGACACGAAAGAAAATAACAC
MAL13P1.78_v7.1_P3/4	MAL13P1.78	UNIQUE	GTAGATGCTAAAAATGAATTACCTTATGAATTACAGCACAACAACATGAAAACAGTTCCT
MAL13P1.78_v7.1_P4/4	MAL13P1.78	UNIQUE	GTTTTTTTGTATACACCACTTAATACTACAAGAGATCAATATCCTCTGGGCGAAAATATA
MAL13P1.79_v7.1_P1/2	MAL13P1.79	UNIQUE	TAAATCTCAGTATAGATATGCAAATGGATCTGACAGTAATAGTAAAACACAGAATAGCAA
MAL13P1.79_v7.1_P2/2	MAL13P1.79	UNIQUE	TAGCTTATAGTCTTATGGGAGAAGGACACTTTGAAATGAATACCTTACCTATATATTGTA
MAL13P1.8_v7.1_P1/2NU	MAL13P1.8	NOT_UNIQUE	CGTCAAACCTCACAAAGATTTAAAGAATATAACGAACGTATGCAAGAAAAACTTAAAAAG
MAL13P1.8_v7.1_P2/2NU	MAL13P1.8	NOT_UNIQUE	GTAAAGCATTAAAATGTACTGAATTATGTAGTCAAGCAAACTGTTCAAACGAAGCTACTA
MAL13P1.81_v7.1_P1/1	MAL13P1.81	UNIQUE	TGAAGAAACTAAAAAGAATGAAGAAGAGAATGATATAACTCAGCCACGTATACACACAAT
MAL13P1.82_v7.1_P1/1	MAL13P1.82	UNIQUE	TATTTCTTTTCGTGTGTTTTTATAGTGTTAGTCAAGTTTTAGACGCTTTAGATGGATGGA
MAL13P1.83_v7.1_P1/4	MAL13P1.83	UNIQUE	GAGAATTTCCAGAATAGTGCAGATTGTTGGAAATATTGTATGAGTAAATTTTTAGAAAGT
MAL13P1.83_v7.1_P2/4	MAL13P1.83	UNIQUE	ATGTTATAGATGTAGGTTCATGTGCTAACTCTATAATGAAGAGTAGTTCGAATGATTATG
MAL13P1.83_v7.1_P3/4	MAL13P1.83	UNIQUE	CATTGTTAGAGATTCTGTGTTATTTACATATAGAATACTTTCTAATTTGTTTAAAGACTT
MAL13P1.83_v7.1_P4/4	MAL13P1.83	UNIQUE	TCCAATCATTAGAAATGCAAAGAGAACAAAATGCCGTATTATCACCACTCCTATTAATAT
MAL13P1.84_v7.1_P1/1	MAL13P1.84	UNIQUE	TGAACATAAAACCCTTATGCTGGGATGAAATTCTTGGAAACATATTAGAAATAGAGGAAA
MAL13P1.85_v7.1_P1/1	MAL13P1.85	UNIQUE	AACAAAAAACCCATCACTCTTAATGCAACTTCAAAAAACGGCTAGTAAACAAATGGAAAT
MAL13P1.86_v7.1_P1/3	MAL13P1.86	UNIQUE	TAATAGTCAAGATGATATGGATAATGAGGAAAAAAGCATAAGGATATATGCAGATGGTGT
MAL13P1.86_v7.1_P2/3	MAL13P1.86	UNIQUE	TAAATGGAAAGCAAAAGGAACACATTAAAAAAGGAAATTCTGAGAATCAAGATGTAGATC
MAL13P1.86_v7.1_P3/3	MAL13P1.86	UNIQUE	CTTCATTTAGGGCATATGAAACAATTGGAGCAAGCCAAAAAACTTTTTGAAAATACTACT
MAL13P1.87_v7.1_P1/1	MAL13P1.87	UNIQUE	GAATGAAAAATGTGAAATCGGAGTTAATAGAATCATCCCAAAAATTGAAGAAACAGGATG
MAL13P1.88_v7.1_P1/3	MAL13P1.88	UNIQUE	CAGGAAATTCAGATAATAAGGAAGAAATCAATTTTAAAGAAGCATTAAAGGCAGCAAGTG
MAL13P1.88_v7.1_P2/3	MAL13P1.88	UNIQUE	AAAGAAGAGGAAGAAGTAATCGTATGTGGGTAGATAGAAAATATGTAGACGAAAATAATA
MAL13P1.88_v7.1_P3/3	MAL13P1.88	UNIQUE	TGTGATCGTACATCCATTACCAATGATCACGATGCAAATAATACTGATATTAAACTCAAT
MAL13P1.89_v7.1_P1/1	MAL13P1.89	UNIQUE	TGAATTTTTTTATTGACACATTTAAGCCGATAGAAGTACCAAGAGAATCCAACTTTCAAA
MAL13P1.90_v7.1_P1/2	MAL13P1.90	UNIQUE	CCTCTTCCTCTTTAAGTTGGCATAACCAGGAATATGATGACCTTTTTTATTATTCTAATT
MAL13P1.90_v7.1_P2/2	MAL13P1.90	UNIQUE	GGGACCTATAACTTGGAATTGTTTAAGAATAAACCACAAAATCATAATGCATCTCCATTT
MAL13P1.91_v7.1_P1/1	MAL13P1.91	UNIQUE	GAAAATATAAAGGCACATGAAGAAAAAGGAAATTTGAACGATGATAAAAGAGACGAACAT
MAL13P1.92_v7.1_P1/1	MAL13P1.92	UNIQUE	TTTAAAGCAAGACAAAGAAGAAAGTTCCAAAGAGGAATAAGCAAGAAAGCTAAATCACTT
MAL13P1.93_v7.1_P1/3	MAL13P1.93	UNIQUE	ACAACGTAGAATCAACGAAAGAAAAGGAACAAAATGGATGTAATTTTAATTTTCCAAAGG
MAL13P1.93_v7.1_P2/3	MAL13P1.93	UNIQUE	ACCAAACCTATATATTTCCTTAGCTGCATTGCCCGGTATATTTCATATTTTAACAGAATT
MAL13P1.93_v7.1_P3/3	MAL13P1.93	UNIQUE	TTAAAAAATTTTTTGAGTTTTAAGAAAAAGCGCAAAACGGAAACAACACCGACAACAACG
MAL13P1.94_v7.1_P1/1	MAL13P1.94	UNIQUE	TCTATGAAATGTTTATCAACAAGAGTGGCAGCATTCATACTGTACTTGATTCCTATAATA
MAL13P1.95_v7.1_P1/1	MAL13P1.95	UNIQUE	AATATATATTAGATGCTAGTGAAAGACAGAATGTTGAATTACCATATAGTTGTAGGGGAG
MAL13P1.96_v7.1_P1/4	MAL13P1.96	UNIQUE	GTTTAAATGGTAGTGGGAAATCGAATGTTTTAGATGCGATATGTTTTGTTATGGGTATAA
MAL13P1.96_v7.1_P2/4	MAL13P1.96	UNIQUE	AGAAGATTGTGTAATATCAAGAGAAGTACATGAAAAGCATATAGAAGAATGTCGACGAAA
MAL13P1.96_v7.1_P3/4	MAL13P1.96	UNIQUE	GGTAGTGTTAATAAAAAAATAGAAGAGCACAAAAATGAAATTGATAAGGGACGAAATGAA
MAL13P1.96_v7.1_P4/4	MAL13P1.96	UNIQUE	ACATAAGACAAAATACAAACAAAAAGGAGGTTCAAGAAGTAAAGAGAAGAAGGGTTACAA
MAL13P1.97_v7.1_P1/1	MAL13P1.97	UNIQUE	CTAACTATGAAAATAGGCTGCTTAAGAAAGAAACAGAAATACTTAACAAGAAATTGGAGA
MAL14_5S_1_v7.1_P1/1NU	MAL14_5S_1	NOT_UNIQUE	TCGTTCATACTACAGTGGCCACACCAGATCCCATCAGAACTCTGAAGTTAAGCACTGTAA
MAL14_5S_2_v7.1_P1/1NU	MAL14_5S_2	NOT_UNIQUE	TCGTTCATACTACAGTGGCCACACCAGATCCCATCAGAACTCTGAAGTTAAGCACTGTAA
MAL14_5S_3_v7.1_P1/1NU	MAL14_5S_3	NOT_UNIQUE	TCGTTCATACTACAGTGGCCACACCAGATCCCATCAGAACTCTGAAGTTAAGCACTGTAA
MAL14_TRNA.SELCYS1_v7.1_P1/1	MAL14_tRNA.SelCys1	UNIQUE	ATGCACCGATGAGTTAGCATGGTTGCTAAGTATGACTTCAAATCATTTGGCGTAGTTTTT
MAL3_TRNA_ILE1_v7.1_P1/1NU	MAL3_tRNA_Ile1	NOT_UNIQUE	AGTTGGTTAGAGCGTACGGCTAATAACCGTAAGGTCGGCGGTTCGAGACCGCCTGGGACC
MAL3_TRNA_VAL1_v7.1_P1/1	MAL3_tRNA_Val1	UNIQUE	TGGCTATGACGTTCGCCTCACACGCGAAAGATCCCGAGTTCGATCCTCGGTGCTCGTATT
MAL4_TRNA_ALA1_v7.1_P1/1	MAL4_tRNA_Ala1	UNIQUE	GGGCAGGTGGTGTAGTGGTATCACGCTTGATTTGCATTCAAGAGGTCCGGGGTTCAATTC
MAL4_TRNA_ASN1_v7.1_P1/1	MAL4_tRNA_Asn1	UNIQUE	AGTTGGTTAGAGCGTGCGGCTGTTAACCGCAAGGTCGTTGGTTCGATCCCAGCCGGTACC
MAL4_TRNA_GLU1_v7.1_P1/1	MAL4_tRNA_Glu1	UNIQUE	TCCCACGTGGTCTAGTGGCTAGGATATTCGGCTCTCACCCGAAAGGCCCGGGTTCAATTC
MAL4_TRNA_ILE1_v7.1_P1/1	MAL4_tRNA_Ile1	UNIQUE	ATCCATTAGCTCAGTGGTTAGAGCGTCGGTCTTATGTACCGAAGGTCGTGGGTTCGAAAC
MAL4_TRNA_SER1_v7.1_P1/1	MAL4_tRNA_Ser1	UNIQUE	GTCCGAGTGGTTAAGGAGTCAGACTAGAAATCTGGTAGGCTTTGCCTGCGCAGGTTCGAA
MAL5_18S_v7.1_P1/2	MAL5_18S	UNIQUE	TATTTTATTGTAACTATTCTAGGGGAACTATTTTAGCTTTTCGCTTTAATACGCTTCCTC
MAL5_18S_v7.1_P2/2NU	MAL5_18S	NOT_UNIQUE	AACTCACTAGTTTAAGACAAGAGTAGGATTGACAGATTAATAGCTCTTTCTTGATTTCTT
MAL5_28S_v7.1_P1/4NU	MAL5_28S	NOT_UNIQUE	TGAAATTCAAAATTTCTTTTAATTTTGTTTTCACTTTCTCCCCGCACTAATGTGGGGAAA
MAL5_28S_v7.1_P2/4NU	MAL5_28S	NOT_UNIQUE	ACAGGTTGATATTCCTGTGCCAATAGTATTATGAGTTTCTTAGATGGTAACATATATATA
MAL5_28S_v7.1_P3/4NU	MAL5_28S	NOT_UNIQUE	GCTTTGTAACTTGGTTTCTTCTGATTCCATTTTGCTTTGCTTATACTCTTAATACTTGTA
MAL5_28S_v7.1_P4/4NU	MAL5_28S	NOT_UNIQUE	TATATATGTACCTTTTTTTGGTACATAAATAATCCTATCACCTTTTTCGTGAGCTGTGAG
MAL5_5.8S_v7.1_P1/1NU	MAL5_5.8S	NOT_UNIQUE	GAATGCTGAATGTAAACTACACCAATTCCCTTCGGGGAATAGTGGTACTCCTACAGAAAA
MAL5_ITS1_v7.1_P1/1	MAL5_ITS1	UNIQUE	TCATCAACAATATTGAATTCTCAATATTTTGCATATATTGTATATTTATATGATAATATT
MAL5_ITS2_v7.1_P1/1NU	MAL5_ITS2	NOT_UNIQUE	TCATATTATATGTATAAAAGAAAAGAGAAATAGGAATTTATTCCAAACTAAAAATTAATT
MAL5_TRNA_ARG1_v7.1_P1/1	MAL5_tRNA_Arg1	UNIQUE	ACGGCGTAGCCTAATGGATAAGGCGTCGGTCTTCGGAACCGAAGATTGCGGGTTCGAGTC
MAL5_TRNA_GLU1_v7.1_P1/1	MAL5_tRNA_Glu1	UNIQUE	TCCCATGTAGTCTAGGCGGTTAGGATATTCGGCTTTCACCCGAACGACCCGGGTTCGAGT
MAL5_TRNA_LEU1_v7.1_P1/1	MAL5_tRNA_Leu1	UNIQUE	TCTAAGGCGCAGCGTTTAGGCCGCTGTCCGTAAGGGCGTGGGTTCGAACCCCACTCCTGA
MAL5_TRNA_LEU2_v7.1_P1/1	MAL5_tRNA_Leu2	NOT_UNIQUE	AGTGGTTAAGGGGGTGGACTTAAGATCCTCTGGTCACTAGACCGCGTGGGTTCGAACCCC
MAL5_TRNA_PHE1_v7.1_P1/1	MAL5_tRNA_Phe1	UNIQUE	GCTCAGTTGGGAGAGCGTCAGACTGAAGATCTGAAGGTCCCTGGTTCGATCCCTGGTCAC
MAL6_TRNA_ALA1_v7.1_P1/1	MAL6_tRNA_Ala1	UNIQUE	GGGCTAGTAGTGTAGTGGTATCACGTTCGCTTCGCATGCGAAAGTTCCCGGGTTCGATTC
MAL6_TRNA_LEU1_v7.1_P1/1	MAL6_tRNA_Leu1	UNIQUE	GGTCTAAGGCGCTACAGTCAGATTGTAGTCTGTATAAGGCGTGGGTTCGAATCCCGCTTC
MAL6_TRNA_SER1_v7.1_P1/1	MAL6_tRNA_Ser1	UNIQUE	AGTGGTTAAGGGGTTGGACTTGAAATCCAATGAGCTTTGCTTGCGCAGGTTCGAATCCTG
MAL7_18S_v7.1_P1/1NU	MAL7_18S	NOT_UNIQUE	CGGAAAAGCTGTAGCTAATACTTGCTTTATTATCCTTTGATTTTTATCTTTGGATAAGTA
MAL7_18SA_v7.1_P1/1NU	MAL7_18Sa	NOT_UNIQUE	AACTCACTAGTTTAAGACAAGAGTAGGATTGACAGATTAATAGCTCTTTCTTGATTTCTT
MAL7_28S_v7.1_P1/3NU	MAL7_28S	NOT_UNIQUE	TGAAATTCAAAATTTCTTTTAATTTTGTTTTCACTTTCTCCCCGCACTAATGTGGGGAAA
MAL7_28S_v7.1_P2/3NU	MAL7_28S	NOT_UNIQUE	GTAGCAACTATTCAAATGAGAACTTTGAAGACTGAAGTGGAGAAGGGTTTCTTGTCAACT
MAL7_28S_v7.1_P3/3NU	MAL7_28S	NOT_UNIQUE	GCTTTGTAACTTGGTTTCTTCTGATTCCATTTTGCTTTGCTTATACTCTTAATACTTGTA
MAL7_28SA_v7.1_P1/1NU	MAL7_28Sa	NOT_UNIQUE	TATATATGTACCTTTTTTTGGTACATAAATAATCCTATCACCTTTTTCGTGAGCTGTGAG
MAL7_5.8S_v7.1_P1/1NU	MAL7_5.8s	NOT_UNIQUE	GAATGCTGAATGTAAACTACACCAATTCCCTTCGGGGAATAGTGGTACTCCTACAGAAAA
MAL7_ITS1_v7.1_P1/1	MAL7_ITS1	UNIQUE	CGATTAAAAAAATAAAGGGGATTTATAGGAATTATATATTATTTTAGAAATCTAAAGATT
MAL7_ITS2_v7.1_P1/1NU	MAL7_ITS2	NOT_UNIQUE	TCATATTATATGTATAAAAGAAAAGAGAAATAGGAATTTATTCCAAACTAAAAATTAATT
MAL7_TRNA_ALA1_v7.1_P1/1	MAL7_tRNA_Ala1	UNIQUE	TAGCTCAAGTGGTAGAGCGCTCGCTTAGCATGCGAGAGGTACGGGGATCGATACCCCGGT
MAL7_TRNA_ASP1_v7.1_P1/1	MAL7_tRNA_Asp1	UNIQUE	TCCGAGATAGTATAGTGGCAAGTATTTCCGCCTGTCACGCGGAAGACCCGGGTTCAATTC
MAL7_TRNA_HIS1_v7.1_P1/1	MAL7_tRNA_His1	UNIQUE	TCCAAATCGTCTAGTGGTTAGGACTCCACGCTGTGGACGTGGCAACGTAGGTTCGAATCC
MAL7_TRNA_LEU1_v7.1_P1/1	MAL7_tRNA_Leu1	UNIQUE	CTAAGGCGCAACGTTAAGGCCGTTGTCCGAAAGGGCGTGGGTTCGAACCCCACTTCTGTC
MAL7_TRNA_LYS1_v7.1_P1/1NU	MAL7_tRNA_Lys1	NOT_UNIQUE	GCTGCCTTAGCTCAGTCGGTAGAGCGCCAGACTCTTAATCTGGTGGTCAGGGGTTCGAGC
MAL7_TRNA_LYS2_v7.1_P1/1NU	MAL7_tRNA_Lys2	NOT_UNIQUE	CTCTTTAGCTCAGTTGGTAGAGCGCCAGACTTTTAATCTGGTGGTCAGGGGTTCGAGTCC
MAL7_TRNA_SER1_v7.1_P1/1	MAL7_tRNA_Ser1	UNIQUE	ACAACGGCAGGAATCGAACCTGCGCGGGCAGAACCCATTGGATTAGCAGTCCAACCCCTT
MAL7_TRNA_THR1_v7.1_P1/1	MAL7_tRNA_Thr1	UNIQUE	AGCTTAGTTGGTAGAGCATCCGCCTAGTAAGCGGAAGGTCATCGGTTCGACTCCGGTTGT
MAL7_TRNA_THR2_v7.1_P1/1	MAL7_tRNA_Thr2	UNIQUE	CTTAGCACAGTGGTAGTGCGTTGGTCTTGTAAACCAAAGGTCGGGAGTTCGATCCTCCCA
MAL7_TRNA_TYR1_v7.1_P1/1	MAL7_tRNA_Tyr1	UNIQUE	TTGGTAGAGCGGCAGACTGTAGTTGAAATGGTTATCTGTTGGTCACCGGTTCGATTCCGG
MAL7_TRNA_VAL1_v7.1_P1/1NU	MAL7_tRNA_Val1	NOT_UNIQUE	ATGGTCTAGTGGCTATGACGCCTGCCTTACACGCAGGAGATCCCGAGTTCGATCCTCGGT
MAL7P1.10_v7.1_P1/1	MAL7P1.10	UNIQUE	ATAATAAAAATAAGGTTGAAGAAACACATGAAGAGCAAGGTGAAATGACGCAAGAAGAAA
MAL7P1.100_v7.1_P1/1	MAL7P1.100	UNIQUE	TAATATATGAACTAGCCACTTTTAGAACCCCTTTTCATTCAACCAAAGGAATACAACAAT
MAL7P1.102_v7.1_P1/5	MAL7P1.102	UNIQUE	TTCATCCATCCTTAGCAGATTTCTTCGTAGAAAACCTTCGAGATAATATTTTTATATCCA
MAL7P1.102_v7.1_P2/5	MAL7P1.102	UNIQUE	AGAATGGATGAAAACAAATATAACCATTATAATAAATATGACTACCCTGGGACTACCGAT
MAL7P1.102_v7.1_P3/5	MAL7P1.102	UNIQUE	GGAAAAAAAGAAGGATGAAGATATTGATAAGACATACAAAAAATACTGGAGGAGTAGTAG
MAL7P1.102_v7.1_P4/5	MAL7P1.102	UNIQUE	CAACGACAACAACAAATGAACAAGTTGAAAGAAAAAATAATATAACGGATGGAACAACAG
MAL7P1.102_v7.1_P5/5	MAL7P1.102	UNIQUE	TATACGCAGCATTCTTACCATTAGAAAGTGATTTATTCCATCTTAATTATTTATCACAAA
MAL7P1.104_v7.1_P1/1	MAL7P1.104	UNIQUE	TTATATCTTCCCAAAATAGGGGATATAGTAATATGTAAAGTACAACGTGTATCATTCCAT
MAL7P1.105_v7.1_P1/1	MAL7P1.105	UNIQUE	CTGTTAAGATTGATTATTCAGAATACAGAACAAAAAGGGTTTACAACCCAAAAGTTCATG
MAL7P1.106_v7.1_P1/1	MAL7P1.106	UNIQUE	TATGTAAATATAAATCCAAATCAGAAGGAAGACTTGTTAAGGTTCGAAATATCTGCCGTT
MAL7P1.107_v7.1_P1/1	MAL7P1.107	UNIQUE	TTATGTTATATTAGAAAAGCTTAAAAAGAAACCTCGATATATGTCTGAATGCGTCGGAAC
MAL7P1.108_v7.1_P1/7	MAL7P1.108	UNIQUE	CCAAAAAAATATTCGGAAGGTTTAACTACAATTTTATAGAAGAACGAAGACAACAACTGG
MAL7P1.108_v7.1_P2/7	MAL7P1.108	UNIQUE	ATAATGGATTTAAAGGCCGTTTAGAAGCTGAAAGGAGTAAGAATAAAAAGAAGCAACTAT
MAL7P1.108_v7.1_P3/7	MAL7P1.108	UNIQUE	CGAGTTGAGAGAAGAAATAAAAATGTTGAAAGAGAACAGGAAAAAGTTTGTACGTAGAAT
MAL7P1.108_v7.1_P4/7	MAL7P1.108	UNIQUE	ACAGATAAAACGAATACGAAACCTAAGGGACCCATGACATATGGATATAAAAACAATTAT
MAL7P1.108_v7.1_P5/7	MAL7P1.108	UNIQUE	CGAGTACACACCAAATAATAGTGTTTTCGGAGAGGTTCAAAGTATACATAATGATTTTAA
MAL7P1.108_v7.1_P6/7	MAL7P1.108	UNIQUE	CGGTAGATGAAATTGGTGTTGAAAAAAATGTAAAGATGAATGAGAAAAGAGAATCTACTG
MAL7P1.108_v7.1_P7/7	MAL7P1.108	UNIQUE	ATGATAAAGAAATCGGAATCTATATACAAAACGATCAGAGAGTGGGACGATAAAATCAAC
MAL7P1.11_v7.1_P1/1	MAL7P1.11	UNIQUE	CAACAAATAACAATGTCATGGATCAGAATGAAAATAACAGAATAAGTAGACCACAAAGAG
MAL7P1.110_v7.1_P1/1	MAL7P1.110	UNIQUE	ATTTGGAAGAAATCCAGGCTCAAGACATAGTAGAAATTAACGAACATAAAGTAAAAACTG
MAL7P1.111_v7.1_P1/1	MAL7P1.111	UNIQUE	ACTGAAAAATGAAGCTAACATAAAATGGAAAGAGGTGATAGGAAAAGGAAATATGGAAGA
MAL7P1.112_v7.1_P1/3	MAL7P1.112	UNIQUE	GTCAAAGGACAAGAATAACGTTAACTTGGAATGTCTGAACAATGATAAAATAAATCTGCA
MAL7P1.112_v7.1_P2/3	MAL7P1.112	UNIQUE	CTCCTCCTAGATAACATAGAAAAGGGGAACACAGATTGTCAAACTAATTATTATAAAGAA
MAL7P1.112_v7.1_P3/3	MAL7P1.112	UNIQUE	ATAATACATTACAACCTTTTTCTCTACAGACTTCTTTTGATCACGTGTATAACATGACCT
MAL7P1.113_v7.1_P1/3	MAL7P1.113	UNIQUE	ATATTTGGAAGAAGAAAAAGAGAAGTGGAAATTCGGAAAAAGATCAAGTTGACATACTAG
MAL7P1.113_v7.1_P2/3	MAL7P1.113	UNIQUE	GATAAATTCCAAATGATCTTTATCTCGGCAACTCTAAATCATGCTATGAAAACATTAGCT
MAL7P1.113_v7.1_P3/3	MAL7P1.113	UNIQUE	AGGAACTAGCGCATTCTTATGTACTATTACTTCTTTTTATTCAACCAGCAAAAATCTAAG
MAL7P1.114_v7.1_P1/1	MAL7P1.114	UNIQUE	ATTATAAGGAACCAAAAAAATACAGGGCATTGGGATTGGATAAACCTATGACAAATGATA
MAL7P1.115_v7.1_P1/3	MAL7P1.115	UNIQUE	ATTATTTTCACGTTGAAGGTAATAAGATAGAGGAAAGGTTAAGATACACATTGATTATTA
MAL7P1.115_v7.1_P2/3	MAL7P1.115	UNIQUE	TGGTGGAATCATATATAGTCGAATAAGAACGTTACTCACACATGTATTAATCATATTAAG
MAL7P1.115_v7.1_P3/3	MAL7P1.115	UNIQUE	TGTCCTTCCTCTTCAACAGAACAAATAAATAAATCACAATATCATAAAACAAATGATGAT
MAL7P1.117_v7.1_P1/1	MAL7P1.117	UNIQUE	AGTGATATGAAAGATAATAAGAATGACGGGAAAGTAAATGAAAACAGCGGAGAAAATATG
MAL7P1.118_v7.1_P1/2	MAL7P1.118	UNIQUE	TAATTACGGAAGAGGATGATGATTTGTGGGGAGTGTATAATTTGTTAAGTTTAAATGATG
MAL7P1.118_v7.1_P2/2	MAL7P1.118	UNIQUE	ACGTTTAGAAGTTGTGATGTTAAAACTAGAAAGGAATACGTTCAGGTAGTACAATATGTA
MAL7P1.119_v7.1_P1/3	MAL7P1.119	UNIQUE	GAGAAGAAAGAAGAAGCTATAGACATGAAGAAAACACATTGTTCAAATAACAACAAAATG
MAL7P1.119_v7.1_P2/3	MAL7P1.119	UNIQUE	AATCACAAAAATATCAAAATGGTAAAAATTATATAGACAAGTTGGATCAGCAAGGGGAAC
MAL7P1.119_v7.1_P3/3	MAL7P1.119	UNIQUE	TACACCTAAAAATGTACCAAATACTGAACAGAATGATCAAGAAACACAAACAGATGATGA
MAL7P1.12_v7.1_P1/7	MAL7P1.12	UNIQUE	TAATAAAAACACGACACAAACTAAATCATATAAACAACTCAAGGGGTATCAAGAGCCTAA
MAL7P1.12_v7.1_P2/7	MAL7P1.12	UNIQUE	CAATGAGACAATACACAATGTAGGCAACAAACATGGAAATAACGATATAAACAAAACGAA
MAL7P1.12_v7.1_P3/7	MAL7P1.12	UNIQUE	GGTATCAAGAAGAATGAATACTATGGAAACTTTTCTACTTCAGCTAACGCAAAAAATGTA
MAL7P1.12_v7.1_P4/7	MAL7P1.12	UNIQUE	AAGTGTTGGTTATGGAAGTACAAAAAGTTTAGCAAAATGTGAAGCAGCATATGATATGTT
MAL7P1.12_v7.1_P5/7	MAL7P1.12	UNIQUE	GCCTTAGAATTACAAGCAAACCTAGCACAAAGCATACAAGAAAAAAAGAATTTCGAATAT
MAL7P1.12_v7.1_P6/7	MAL7P1.12	UNIQUE	CCTTAAGGTCTATTACATTCATAAGTTCAATTCCTACACAATACCAATCACCATATGTAT
MAL7P1.12_v7.1_P7/7	MAL7P1.12	UNIQUE	AAGAAAATAGACCCATCATTAAAGGTTTCTTATGGCCAAATCCAAAATGTAGATTAGCAT
MAL7P1.120_v7.1_P1/4	MAL7P1.120	UNIQUE	ATATTTCTGTTGGTATTAATCTCCCGTTACATCGTTCTCATATATTACTTATACTGTCCT
MAL7P1.120_v7.1_P2/4	MAL7P1.120	UNIQUE	TAAAGAGAATATCGAAAATGTGGGTACTAATCAATCTACTAGAGGGTACATATTAAACAA
MAL7P1.120_v7.1_P3/4	MAL7P1.120	UNIQUE	TGATAAAACAAACCAATGTGGTGATAAATTACCTAATGATTGCTCCTTAATCCCAATGAA
MAL7P1.120_v7.1_P4/4	MAL7P1.120	UNIQUE	ACGGTATCATAAACGTCATGCACAGATGCATAGTTCTTTGTTTAACCATTATTATTGTAT
MAL7P1.122_v7.1_P1/2	MAL7P1.122	UNIQUE	AATTTTTGATATTGCCGGATTAGTAAAGAACGCACATTTAGGAGAAGGTTTAGGAAATAA
MAL7P1.122_v7.1_P2/2	MAL7P1.122	UNIQUE	CCATATTCAGCAGAAGTTGAACAAAAAATACTTTCTATGGATGAAGAAGAGAAAAAACAA
MAL7P1.123_v7.1_P1/1	MAL7P1.123	UNIQUE	TATATAGACATGTAGATAACTTGACAACCTGCTTAGTTCCAAAAATAAGTGAAGATTCCT
MAL7P1.124_v7.1_P1/2	MAL7P1.124	UNIQUE	TCATTGGAGATGTTTCTGGTTTTGTTCCTTCTGGTGATAGTTTAAAAACAACTGAATTTA
MAL7P1.124_v7.1_P2/2	MAL7P1.124	UNIQUE	AATTCAGTGTCCTTAAAAAGTAAAGTTGTTGAAAAAGCAGGTGATTTAACCGTTGGAAAA
MAL7P1.125_v7.1_P1/3	MAL7P1.125	UNIQUE	AAAGACATGGAAAAAGGCATAGTTAAAAATGATGGAAATGTGGAGAAAGTAGAAACATCA
MAL7P1.125_v7.1_P2/3	MAL7P1.125	UNIQUE	CTGTCTTTGTAGGTGAAAAAATGCAAAAGATAAAAGCAGATTTCAAATATGGAGAAGATG
MAL7P1.125_v7.1_P3/3	MAL7P1.125	UNIQUE	AATGATGTATATGCACGTGCAGGTGAGAAGCTGATTCAGAAAAAACCTGAAAAAATAATA
MAL7P1.126_v7.1_P1/4	MAL7P1.126	UNIQUE	GGGGATTAGTAAAGAGCGCTTCAAAAAAGAATATAAATAACGAAGATACAAATAATGATG
MAL7P1.126_v7.1_P2/4	MAL7P1.126	UNIQUE	TAATGATCAGCAGGATATACCAGACCATTTTCATCATAGTAATCATTTTTCACATATTCC
MAL7P1.126_v7.1_P3/4	MAL7P1.126	UNIQUE	ACTAAACACACAAGAACAAAAGGAAGAGCATATAAACAGTGAGCAAAATATAAAGCAAGA
MAL7P1.126_v7.1_P4/4	MAL7P1.126	UNIQUE	AACACCGAGCCAGACTAAGAAATTTACTCACATCTGTGATCATTTTAGTAAAAAGAAAAA
MAL7P1.127_v7.1_P1/6	MAL7P1.127	UNIQUE	ATGAAAGATGTAGATCTTCCGAATTTGTTCTTGGGGTTCAAAGTTATTCATTAAGAACAA
MAL7P1.127_v7.1_P2/6	MAL7P1.127	UNIQUE	TAACGCTATGGATCCTTCTAATAATGAAAACATATCCTCTACAAGTCTTAATGTAAGTGA
MAL7P1.127_v7.1_P3/6	MAL7P1.127	UNIQUE	TGTCCCTATTAGAAAATACAACTATCACAAATGAAAAGGTTTTAATGAATAAGGTTAGCC
MAL7P1.127_v7.1_P4/6	MAL7P1.127	UNIQUE	TACACGTGTGTACCAAGAAAAAGGTGTGGAAATTATAAAGAAATGATATATATAAGTACC
MAL7P1.127_v7.1_P5/6	MAL7P1.127	UNIQUE	TTGAAAGGTGTCCTAAATATTATCTTCTATTTCCTTTCCACCTACAAATAGAAGGATCAT
MAL7P1.127_v7.1_P6/6	MAL7P1.127	UNIQUE	TGTGGACATGGTTAAATTGAGCAATTTCCCAATTTTCCCATTTCTTGATATAAGACATAT
MAL7P1.129_v7.1_P1/3	MAL7P1.129	UNIQUE	CATCTTTTAAATCACGTTCGAGTTTAGGAAGAAAAATATCGTTCTCATCAGATGAATCTT
MAL7P1.129_v7.1_P2/3	MAL7P1.129	UNIQUE	AAAAAAATGCTCATAGCTCGCATAGCCAAAATAACAAGGAGAAAAAACTTCATTCTAATG
MAL7P1.129_v7.1_P3/3	MAL7P1.129	UNIQUE	AGAACGAGACATGGATAGGAATAGAGAAAAAGAAAGGAATATGGATAGGGAAAGAGAAAT
MAL7P1.13_v7.1_P1/1	MAL7P1.13	UNIQUE	CAGTCAAAATAAACACAATAGTGAGAGACTACAAAGATTAGAGAAAAGATTAAGTGGCTT
MAL7P1.130_v7.1_P1/1	MAL7P1.130	UNIQUE	GATGAGAAGGAGAAAAGATTTTTTAATGAACAAGATAATGAATGGTGGTATGATGATGAT
MAL7P1.131_v7.1_P1/1	MAL7P1.131	UNIQUE	GCTCAGAATATTATATGAACACAACAGTATCCTTAGAGCCCAAATAACCCTATTTAATAA
MAL7P1.132_v7.1_P1/6	MAL7P1.132	UNIQUE	GTTCAAAGAAAACCAGATAAACGACTTGAATAAATTTAAGAGTAACCAAGCCAACGATTT
MAL7P1.132_v7.1_P2/6	MAL7P1.132	UNIQUE	GATGATTTTTATGATAGCCTAGCTCAAGACAATTTTTATGTAAATACAAGTTCAATAGTT
MAL7P1.132_v7.1_P3/6	MAL7P1.132	UNIQUE	CAAATACAATTTTAACAACCTTGGGTACAAGACTAATGATAAAGGACATGATCATTATGA
MAL7P1.132_v7.1_P4/6	MAL7P1.132	UNIQUE	AAAGCGAGACATTGAATTTGTTTGGAAGAACAAATAACAAAAGTGATATACTAAATAACA
MAL7P1.132_v7.1_P5/6	MAL7P1.132	UNIQUE	AACCCACAAAAATGATTCCATACAAGAAACGAATCAAATGATTAATGGAGGAGGAAATAA
MAL7P1.132_v7.1_P6/6	MAL7P1.132	UNIQUE	TTAAAAACATATTCAACCCCCTTAGAGGAAACAGTCATAGCTTGTTATGCATATCAAATT
MAL7P1.134_v7.1_P1/10	MAL7P1.134	UNIQUE	ATATGATGAGTATAGAGAAGAATGTATGTCCGTAGAAAGAAGGGATTTTGAATTACAAGA
MAL7P1.134_v7.1_P10/10	MAL7P1.134	UNIQUE	ATGTCATATAAAACGAAACCCCCCAATTTACAAGCCTCACTATAACCAGCTAAATAATAT
MAL7P1.134_v7.1_P2/10	MAL7P1.134	UNIQUE	GTAAATAAAGATGAAAGGTACGGTGAAACAATTAATAAAAAAGAACTCGAAAGGAATTGC
MAL7P1.134_v7.1_P3/10	MAL7P1.134	UNIQUE	GAATGCACGAGGAGGTACATAGAAAACTACAAACAGCTACCCAAAAATAAATTTAAAATA
MAL7P1.134_v7.1_P4/10	MAL7P1.134	UNIQUE	AATTAATAAACAATAAGCCTATGAAAGAGGAAAGAGAAAAACATGCTGAATCTATAGGGC
MAL7P1.134_v7.1_P5/10	MAL7P1.134	UNIQUE	GGAAATTTTTATTTAGGATTTGGTTATGTAGGTTCAGATAGTTTATTGTTAAGTACGGGG
MAL7P1.134_v7.1_P6/10	MAL7P1.134	UNIQUE	TAATAATATTACACCAACACGATTTAGTGTTAATGCTAGGCCCGAAAAAGGTAGAAAAAA
MAL7P1.134_v7.1_P7/10	MAL7P1.134	UNIQUE	TGATTTATTAAAAATGGATAAAGGATCAACACAAAATAGTAGTCTTAGTAACATGTCTGA
MAL7P1.134_v7.1_P8/10	MAL7P1.134	UNIQUE	GCACTCCAAAAATTGTCATCTCTCTCTTATTACAAAAATGTTCAAACTTTATCCTTTCCT
MAL7P1.134_v7.1_P9/10	MAL7P1.134	UNIQUE	GATAAATATAGTATCTCTAATAATAGGAATATGACAACTTTGTCTATCTCATCAGATAAA
MAL7P1.137_v7.1_P1/2	MAL7P1.137	UNIQUE	ATATGGTCATTTTTTATGTTTAACAAAAAATGGCTGTATACTAGCCATTGGAGGAACAGA
MAL7P1.137_v7.1_P2/2	MAL7P1.137	UNIQUE	TATTATAGGGGGAAAAGATGGAATTGGAGAATATGGGAAAGTTCATAAAAGTGTAGAAAT
MAL7P1.138_v7.1_P1/5	MAL7P1.138	UNIQUE	CCTAATAATATAGAGAAGATTATTGAAATATATGGGTTAGGTATAGTAGAAGAAGATAAA
MAL7P1.138_v7.1_P2/5	MAL7P1.138	UNIQUE	ACATATTAGTTTTCGAAACCTGCGAAACAATTTAAGAGATCCCTTTTTAATAAAAAAGGG
MAL7P1.138_v7.1_P3/5	MAL7P1.138	UNIQUE	TAGAACTATAAGCTTTATACAAAAGGAGAAGGAATATGTGCACATGATAATGTCAAATCA
MAL7P1.138_v7.1_P4/5	MAL7P1.138	UNIQUE	ATGCTTTTATATGTGTCCTCCACTTTTATACGATACTAACAAACAAACGTATGATAAGGA
MAL7P1.138_v7.1_P5/5	MAL7P1.138	UNIQUE	AAAATTATTATTCGGTCTGGTTTTATGTGGATATGATTCTGTGCTGCTATTGCATTAAAG
MAL7P1.139_v7.1_P1/1	MAL7P1.139	UNIQUE	ACAGTGTAGTGACCCAGAAGGTTTACGTGTTTTTTATTATTTAGTACAAGATTTAAAGTG
MAL7P1.14_v7.1_P1/1	MAL7P1.14	UNIQUE	TTTTGTAAAGAAGTCATCAAACAATGCTGGCGTAACAAATGTATACGATAAAGGGAATAA
MAL7P1.141_v7.1_P1/1	MAL7P1.141	UNIQUE	CGAAACATACGAAGTCGTAACTAAAGATAAGCACGGCAATTTAATTACTACTGTTTTTAA
MAL7P1.142_v7.1_P2/1	MAL7P1.142	UNIQUE	ATTCTTTTACGTTTGTCATTCATATTATTTCATTTCTTTACTTCCTCGTTCATTTTATTT
MAL7P1.144_v7.1_P1/3	MAL7P1.144	UNIQUE	CAAAATGAATATTACAATCTCTTGCAAAACGAACAGGATGATAACCAACTTAAAGGCAAT
MAL7P1.144_v7.1_P2/3	MAL7P1.144	UNIQUE	TGAAAAGAACGAAGATATATTATTAATGTCCCCTACAAAAGGAAACAACTTATGGACAAG
MAL7P1.144_v7.1_P3/3	MAL7P1.144	UNIQUE	TGCGAAAAGCACTCCAATGTATAGCAATAAACTAAGACATTTAAAAGAATCTGAAGATTC
MAL7P1.145_v7.1_P1/4	MAL7P1.145	UNIQUE	AAAAATAAAGCTAGTTGAGAGTGGAATAAAGTTAATAGAGGTTAATGATAATGGTGTTGG
MAL7P1.145_v7.1_P2/4	MAL7P1.145	UNIQUE	ATCATAAATCCACATCTCCCTCACAAAAACACAAAGGGAATGAAAAACCAAATGATAATA
MAL7P1.145_v7.1_P3/4	MAL7P1.145	UNIQUE	TGATAGTAATAATACCCCTTATTTAAATGGACAGGAAAAAAATGAAGAAACAGAAGAAGG
MAL7P1.145_v7.1_P4/4	MAL7P1.145	UNIQUE	GATAAAGAAAAAGTTAAGTTTTTTAAAGAATCCATGGAATTGTCCTCATGGTAGACCTAC
MAL7P1.146_v7.1_P1/14	MAL7P1.146	UNIQUE	CAAATGGACCCAGCCAATATCAACAATAACACAAAGATGCTAAAAGAAATAAAAAGATTC
MAL7P1.146_v7.1_P10/14	MAL7P1.146	UNIQUE	CAAACACATATAATACATGATGAACTTAATAACACACAAAATTATGAGCATGCACAGGAT
MAL7P1.146_v7.1_P11/14	MAL7P1.146	UNIQUE	GTGCAGCATAAATACAGTTCCCACGATATAGATAACAATAATAAAACATATGAGGACAAA
MAL7P1.146_v7.1_P12/14	MAL7P1.146	UNIQUE	AATAGTAGTGTACATAAAAAACACAAAGACAAGAATGTTAAAGATATAAAAAAGGAAACA
MAL7P1.146_v7.1_P13/14	MAL7P1.146	UNIQUE	AATGATGCTTTTAGTTCAAATTTGGATTCTTTTTCAGATAGTATACCTTCAACAGAATGC
MAL7P1.146_v7.1_P14/14	MAL7P1.146	UNIQUE	AGATGAACTCTTAGGAAATAAAAGTATGGTTTGGAATTGGTACAGAAATACTGGAAAGAT
MAL7P1.146_v7.1_P2/14	MAL7P1.146	UNIQUE	TGTTCATCAGTTATTTGCATATTCCATTTATGATTATATGGGTCGATATTGTGGTTCATC
MAL7P1.146_v7.1_P3/14	MAL7P1.146	UNIQUE	CAAAGATGATGAAGATGACGAAAGAATAAAACGTTTGACAAACCCGTTAGAAAATAAAGA
MAL7P1.146_v7.1_P4/14	MAL7P1.146	UNIQUE	CGATCATAAAGACAGGTTGATATCTAGCAATAATTTTATAGAGGAACATATAATTGGTTG
MAL7P1.146_v7.1_P5/14	MAL7P1.146	UNIQUE	AAGAATAATCAAAAGGATAACCATAAAGATAACGACAATGAAAGAGATATAAGAAAAAAT
MAL7P1.146_v7.1_P6/14	MAL7P1.146	UNIQUE	ACAACAACATCTGAAGCATTATTAACCCTTTTTATTGATATACCTGAACAGAATGAACAC
MAL7P1.146_v7.1_P7/14	MAL7P1.146	UNIQUE	GGTAGGAATATCGAATTACCATCCTATTCATCAAACGAAGACCTTATATATAAATCCTTT
MAL7P1.146_v7.1_P8/14	MAL7P1.146	UNIQUE	AACATGTTATCAACAGTCATCATGAACAAACAAATAATACAACATCATCCCTAGGAAGTA
MAL7P1.146_v7.1_P9/14	MAL7P1.146	UNIQUE	TAAATATCGTGCCCCAAACAAGTCATATTACTAAAGAAGGAAATCATATCTCAAATAACG
MAL7P1.147_v7.1_P1/9	MAL7P1.147	UNIQUE	AGAAACGATTCCAAAAGATGATTGGGTTAGTGATTGGGGTTTTAGTAATGTTCAATATTA
MAL7P1.147_v7.1_P2/9	MAL7P1.147	UNIQUE	GGGAAATGATAATGCCAATTTCACTTGTCATACCAATAATTCAAATACTAACGAAGTATC
MAL7P1.147_v7.1_P3/9	MAL7P1.147	UNIQUE	ATTAAAATTATTGTTAGATAAGGTTGAAGAACAGATGAAAGGTACGGTAGTTGAAGGTTC
MAL7P1.147_v7.1_P4/9	MAL7P1.147	UNIQUE	GTGAAAGTAGCACACGATGACGATGTTAAGAAAAATGAACCAACACATGATAAAATAAAA
MAL7P1.147_v7.1_P5/9	MAL7P1.147	UNIQUE	ACCACATGTGATAAATGATAATACATCACCAACTAATAATGTCCAACCCACAAATAACAA
MAL7P1.147_v7.1_P6/9	MAL7P1.147	UNIQUE	CAAGATTATACAAGAGATGCCAACTATTTTAATTTTATACCTTCATGTGAAAGGGTTGCT
MAL7P1.147_v7.1_P7/9	MAL7P1.147	UNIQUE	ATGTGTTCATCTGCCAACTCTTGTTTGACTTATACATCAGAAAGTACAGATTTCTATTTA
MAL7P1.147_v7.1_P8/9	MAL7P1.147	UNIQUE	ACACAAAGAAGAACCGATTTTGCCATTTTATGTCATCTGTGACTATGTAGATTTTATTGA
MAL7P1.147_v7.1_P9/9	MAL7P1.147	UNIQUE	TCCTTGTGGAGCCAAATGATAATATGCAGGATATAAAGCATAAAATAAAGAAACGAACAT
MAL7P1.149_v7.1_P1/3	MAL7P1.149	UNIQUE	CGGAAGAGTACAATTAAAATCAACAAAATTACAACATAGGAAAAGGCCAAGGAAAAGAAA
MAL7P1.149_v7.1_P2/3	MAL7P1.149	UNIQUE	GGCTATCTGCAATAAGAAAGAACCCAGAATTAAAATACGAAATCTTAACCAAAATTTGTG
MAL7P1.149_v7.1_P3/3	MAL7P1.149	UNIQUE	AAAAGGAAAGAGTTAGAATTTAATGAGAGGTTTGAGGAACGACATGGCAAAGGAAAGATA
MAL7P1.15_v7.1_P1/12	MAL7P1.15	UNIQUE	AATAATTTTGTTGAGAAAGGTAAAAATATGGCGAGGAATTATGGTTTGGTAAGCGAGTTT
MAL7P1.15_v7.1_P10/12	MAL7P1.15	UNIQUE	TGCTTAATCGATGAAGACGAATTATTATACGGAAGGAAATTAAAGGAAAATCATTTTACA
MAL7P1.15_v7.1_P11/12	MAL7P1.15	UNIQUE	AATATGGTAGGTATGTGTGTAGATAGTGTAGATGAGGAGAATGTTCCTTATATTGAAAAT
MAL7P1.15_v7.1_P12/12	MAL7P1.15	UNIQUE	TAATTGTGTGGGTGTAGAAAAAAATAATGTTAAATTTCGCGGCCCATATGAAAAGATAGA
MAL7P1.15_v7.1_P2/12	MAL7P1.15	UNIQUE	TTCGAGATTGTAAGAGGATCCATTTTGATATACTCCATTTACCGTTATATTTTTAGCTCA
MAL7P1.15_v7.1_P3/12	MAL7P1.15	UNIQUE	GATGATACAAAGTGCGTACGATGGGATAATTTGTAATGAAATGTGTGATATATATTGTGA
MAL7P1.15_v7.1_P4/12	MAL7P1.15	UNIQUE	GGTGAATATGAATATAATAACTTGAAGGGGATAAATAACAAGATGGTGAGGAATAATGTG
MAL7P1.15_v7.1_P5/12	MAL7P1.15	UNIQUE	GTGGGGTTCCTATATTAAAAGTAATTAAGGATGAAAAAGAAGACACACATTATAAAAAGA
MAL7P1.15_v7.1_P6/12	MAL7P1.15	UNIQUE	TATAACATTGTGTATATTGAAAAGGTTAAATGAAGATGAGAACTTTATCCGCTCCTACCT
MAL7P1.15_v7.1_P7/12	MAL7P1.15	UNIQUE	TGCTGATGAAGAAGGGTATAAGAACATAAATATGATGAGAGGATCTAATATAGATGTAAG
MAL7P1.15_v7.1_P8/12	MAL7P1.15	UNIQUE	TGTGGATGGTGAAGATGTAAACACAACGGTTGGTATGAAGAAAATAGAAAAGAATATATA
MAL7P1.15_v7.1_P9/12	MAL7P1.15	UNIQUE	TATAGATTATGACAACAATGAGAATGAAAAAGAGAATGGTATGAATGGTATGGAGAGAAA
MAL7P1.150_v7.1_P1/2	MAL7P1.150	UNIQUE	AAAACATGAAAACTTCCTGAACAGTACATTAAAATATGAAGAAAACAGCCAAAATGGGTC
MAL7P1.150_v7.1_P2/2	MAL7P1.150	UNIQUE	CGAAGCTGCTAAGGTATGTTCTTTAGAAATGAATAGAGATGAGAAAAAAGTTAGATACTT
MAL7P1.151_v7.1_P1/2	MAL7P1.151	UNIQUE	AATTATTCTTTTCAGACATATTTACTTTCCCCTTTACAATTCGGTATACCCAATGAACGA
MAL7P1.151_v7.1_P2/2	MAL7P1.151	UNIQUE	GCCATGTGCTTTACTTCTAATTATGGAAGGTATATAAAAGGATCGGGTTCTATATTATAT
MAL7P1.152_v7.1_P1/3	MAL7P1.152	UNIQUE	TGTAGAAAATGACAAAATTATTGACATGCCCTTGTTCTTAGTTGAACACATATATATTAG
MAL7P1.152_v7.1_P2/3	MAL7P1.152	UNIQUE	ACAAAAATCGCAGTATGAATTAAATCTTTTAACTAACCAAAATAATGTTACACCCGCTAG
MAL7P1.152_v7.1_P3/3	MAL7P1.152	UNIQUE	GCATATGGAGATTACAAAAGTCATATAAACAAAAATGAGGACAATAATTCCCATGAAGAA
MAL7P1.153_v7.1_P1/2	MAL7P1.153	UNIQUE	AGGGAAGAACAATACAAAAATGAGAAATCGGAAAAAATGTTGGATGTAAGTAAGGATCAA
MAL7P1.153_v7.1_P2/2	MAL7P1.153	UNIQUE	TTCGAGCATGGATAATTTACCCGATTATACATCTGAGGAGATATTGAACAATGTATTATA
MAL7P1.154_v7.1_P1/1	MAL7P1.154	UNIQUE	AAAAATATGGGCCCTGAGGATTTGAACATGTTAAGGAAAAAGTTGAGATGTAAATTTAAA
MAL7P1.154A_v7.1_P1/1	MAL7P1.154a	UNIQUE	AGTTCTTAATTGATATACCTATGGATGTGGATGAGAATATATACCATCATGACTTAATCC
MAL7P1.155_v7.1_P1/7	MAL7P1.155	UNIQUE	ATATATGGAGGAAAATCAAATGTATGATAGAACATCTAACGGAGAAATAATAAATGAACA
MAL7P1.155_v7.1_P2/7	MAL7P1.155	UNIQUE	GATGTAAGTTCATGTATTGAATGGTATCATAGATGCAGTGAATCCACCAAAAAGAAATAT
MAL7P1.155_v7.1_P3/7	MAL7P1.155	UNIQUE	CTCACAAAAATTGTACTAGTCAAAAGGATGGAATTAAACTTTGCAGTGATAAAAATTGTA
MAL7P1.155_v7.1_P4/7	MAL7P1.155	UNIQUE	GAATGAAGAAAGGAACAAATGTGATGACAAAATAGAACACATATGTGGAAAAGAAGAATG
MAL7P1.155_v7.1_P5/7	MAL7P1.155	UNIQUE	AAGTAGGTTAAAAAAGAGGGAAAAAGGTGATGAGGAAAGTGAGGATGATATAAAAGATAA
MAL7P1.155_v7.1_P6/7	MAL7P1.155	UNIQUE	ATAAGGGAAACGAGTTAGATGTTAATCAGGAAGTCAAAAATGTAAACCAGAATGATAGTA
MAL7P1.155_v7.1_P7/7	MAL7P1.155	UNIQUE	ATGCCCAATGTGTCCACAATATTTACATTTACTGGAGATAATTCCCCTATATTTTAGTTA
MAL7P1.156_v7.1_P1/3	MAL7P1.156	UNIQUE	AAATGAAAATATTCTATTATTTGGGAGATCTATAGGTACAGGAGTTGCTAGTAAGTTAGC
MAL7P1.156_v7.1_P2/3	MAL7P1.156	UNIQUE	CACAAATGACAAGAAGACAACAAAAGGAGAGTCATCAAAAGATATATGTTCCATTGATAA
MAL7P1.156_v7.1_P3/3	MAL7P1.156	UNIQUE	TTAAAAGAAACTCATCATCAAGTAATCTAGACAAGGACAAAAATCATACCTTATATAATG
MAL7P1.157_v7.1_P1/2	MAL7P1.157	UNIQUE	CAAATCATGTTGGAGATATAAGGATAAAGGAAATGAGTATGAAAGAAAATTGAAATATAC
MAL7P1.157_v7.1_P2/2	MAL7P1.157	UNIQUE	TGTTTGTTTATAATTATGAAAACATTGTTTCCGCCTCTGATTGGACTTATGCTTATTGGT
MAL7P1.157A_v7.1_P1/2	MAL7P1.157a	UNIQUE	CGAAAATCAAAAGAATGAGATTATCACATTAACAAAAGATAACACTGCTACTACTACTAC
MAL7P1.157A_v7.1_P2/2	MAL7P1.157a	UNIQUE	AATTAAAAAATATGTGCCAGTTCATAAAGTGTATCCAATACCAAAACATCCCCATGGAAT
MAL7P1.158_v7.1_P1/1	MAL7P1.158	UNIQUE	TGAAAACCCAAACGAACCATTTCCTCTTAAAATGAACAAAATCACTGATAAAGGAACTAT
MAL7P1.159_v7.1_P1/1	MAL7P1.159	UNIQUE	TTTAATAACAAAAAGATTTTATTAATCAGTTTACCTGGGGCATTTACGCCTACTTGCAGT
MAL7P1.16_v7.1_P1/10	MAL7P1.16	UNIQUE	GAGAAGAATGAAAAAAAGTTTGATAAAATCCTTGAGAGTATTAGATATCATGAAAATGAG
MAL7P1.16_v7.1_P10/10	MAL7P1.16	UNIQUE	CTGTATCATTTGAACATGAGACATTTTCTAAATACCTTAGTGTTCCTTTATTTATGAAGG
MAL7P1.16_v7.1_P2/10	MAL7P1.16	UNIQUE	ATGCTATTGATGGTGAAGAAAGTGTTATGTATTTATTAGAAAAAGAAGAGGACGATGATG
MAL7P1.16_v7.1_P3/10	MAL7P1.16	UNIQUE	TACAATATAATAGTGTTCCAAAAGAGGAGGGTTTAAGAAAAGATACGACGAATTTCAAGA
MAL7P1.16_v7.1_P4/10	MAL7P1.16	UNIQUE	GTTTTGGTTTTTTGTTGAAGGATAGGCAGGTTAAAAAAAGTGCACATAATAAAGCATATG
MAL7P1.16_v7.1_P5/10	MAL7P1.16	UNIQUE	TGTAGAAAATATAAACCAAAAATTAAGTACTTACTCGGATGATACAAATGTTAGTGATGA
MAL7P1.16_v7.1_P6/10	MAL7P1.16	UNIQUE	TAATAAAGTAGATGCAGAGAATATAGAATCTTTGTCCAATGGTGTGGATAAAAAAAGTGG
MAL7P1.16_v7.1_P7/10	MAL7P1.16	UNIQUE	ATGATGAACGGGAGAGTTGAGTGTGATGATATAAGGGATAAGTTATTTGTAAGAAAAAAT
MAL7P1.16_v7.1_P8/10	MAL7P1.16	UNIQUE	TCTAAACATAATGAAAAGTTTAGGTCCTTTCCATGTAAATAGTTCTTTGTGGATATATGC
MAL7P1.16_v7.1_P9/10	MAL7P1.16	UNIQUE	GCGAAATTCCATTTTTATGTTCAACGAAAAAAACAAATCATCATATAAAGGTGTTGATAC
MAL7P1.160-A_v7.1_P1/1	MAL7P1.160-a	UNIQUE	AGTAGGAAGATTGTGGACAATTTTAAAGTGCAAAGATTTAATGATCTCAATGAGGAAATG
MAL7P1.161_v7.1_P1/1	MAL7P1.161	UNIQUE	AGGAAGTTTTAGATTTTAACGAAAAAGGTTGGCATATAATAATTGGATCCAAATTTGGAT
MAL7P1.162_v7.1_P1/15	MAL7P1.162	UNIQUE	ATTTAATAAACTACTTTTTGGAAATCTGCCCTACCGTTTTAGATTGTTCTCGAAAAGAAC
MAL7P1.162_v7.1_P10/15	MAL7P1.162	UNIQUE	ATTTGATGATGTTTTAGACCATATTACAAGAATTGACAGAGTATTAAGACTTCCATTGGG
MAL7P1.162_v7.1_P11/15	MAL7P1.162	UNIQUE	TTGGAAGCAGAAGAAAAAATGAAGCTAATGATAGAACAACAAACTGAAACAGAAGATAAG
MAL7P1.162_v7.1_P12/15	MAL7P1.162	UNIQUE	GGATTTTTCGAACATTATGAAAGACAACGATTAAAAAGGACATGGGGAGAAATTATAAAA
MAL7P1.162_v7.1_P13/15	MAL7P1.162	UNIQUE	TTTTCTATTGCTATGGGTTCAGAAGAAGGTTATATATCAGCTGAAAGGGTTATATTTACT
MAL7P1.162_v7.1_P14/15	MAL7P1.162	UNIQUE	AAGCCGAGGGGTTGTTAACAACTAGAACAAATTTCAGTATTATATCGAAATGGAATATAT
MAL7P1.162_v7.1_P15/15	MAL7P1.162	UNIQUE	TGTAACGCTAACTTGGGAAAAAAAGGAGATTTTAAAGCAAAAGCAAAAAGAAAGTAGTTC
MAL7P1.162_v7.1_P2/15	MAL7P1.162	UNIQUE	CGGTGAAGATAATTGGGAAAAAGCAAAGTTATCATATGAATCTAAAGTTAATAGAGTTGA
MAL7P1.162_v7.1_P3/15	MAL7P1.162	UNIQUE	AAAATGTTTTAGGTAGAGGATGGGAGCAACATTCTGAGGGCAAAATTTTAAGACAAAATA
MAL7P1.162_v7.1_P4/15	MAL7P1.162	UNIQUE	CACAATCAGAATTAAAGAATGAAACCGAAATAACAGCTATGCATATATTGTCTATGACTC
MAL7P1.162_v7.1_P5/15	MAL7P1.162	UNIQUE	ATTAGATGTATGGATGAACGTACAAAGGAAATGGGTTTATTTAGAAGGTGTATTAAAAGG
MAL7P1.162_v7.1_P6/15	MAL7P1.162	UNIQUE	TATAAAAATGGCGGATGCAACTTTTGAATATGGCTATGAATATTTAGGAATGTGTGAGAA
MAL7P1.162_v7.1_P7/15	MAL7P1.162	UNIQUE	GCAACCTCATTATGATTTTGGATTGAGATCATTAAAAAGTGTTTTGAATTCTGCTGGAAA
MAL7P1.162_v7.1_P8/15	MAL7P1.162	UNIQUE	TATCTAAATGGTTAGTAGTAAGTATTTTATGGGGTATAGGTGGCTCCTTAAATCTTGAAA
MAL7P1.162_v7.1_P9/15	MAL7P1.162	UNIQUE	TGCAACTTTAGTTATTGAAACTATGGATACTATTAGACATGAAACCATTTTGGAAGGATG
MAL7P1.163_v7.1_P1/1	MAL7P1.163	UNIQUE	ATTAGTGTATGGTTTTCAGGAATAACTGTTGGCCTCGTTTGGATTTTATTTAGCGAATAT
MAL7P1.164_v7.1_P1/3	MAL7P1.164	UNIQUE	AATTGTCCCTACTAACGATAAATACACTTCAAAAAGACAGCAAAGACGATGATCCTATAA
MAL7P1.164_v7.1_P2/3	MAL7P1.164	UNIQUE	AATAATCAACGAATTGAGTGAATACATTTCAGATGCTAATGTTGAGATTGCTCAAAAAGC
MAL7P1.164_v7.1_P3/3	MAL7P1.164	UNIQUE	ATGTTGATAGTATAAACCCTGAAGTATATCAAACACAATGGAATGCATTACCTGAACAAA
MAL7P1.167_v7.1_P1/8	MAL7P1.167	UNIQUE	AGTTATACACCAAATAATGCTATAGAAAAGAATAACAACGGGAATTGTAATCGATCGAAT
MAL7P1.167_v7.1_P2/8	MAL7P1.167	UNIQUE	AACGAAAGGAATGAAATCTCCAATGGAAGGTTTAGTTATGATATCTTTAATCCACATAAA
MAL7P1.167_v7.1_P3/8	MAL7P1.167	UNIQUE	TATACCACTAATATTGCTACAACAAATTAAGGAAAAACAGAATTCACTTTCTGATTCGAG
MAL7P1.167_v7.1_P4/8	MAL7P1.167	UNIQUE	ACCTTAAAGAAAAATCTCTGGGAAATTATCTTACAAGAAGCAAATCATGTTGTGATACTC
MAL7P1.167_v7.1_P5/8	MAL7P1.167	UNIQUE	AAAATATGTAGAAAATGTGCATGCCAAGTTATATATGGAACAACAGCAAAGTATAGAGCA
MAL7P1.167_v7.1_P6/8	MAL7P1.167	UNIQUE	AATACAAGTCAAAGTATTTCCTGCTGATGTATATGGAATGACAAATGCACAGAAAAAAAC
MAL7P1.167_v7.1_P7/8	MAL7P1.167	UNIQUE	CCAAGAACTAATAAGTTATAACGACGCAAAAACATATGACACTAACACAATTACTGAAAG
MAL7P1.167_v7.1_P8/8	MAL7P1.167	UNIQUE	AATGACTTGTTTTATATATAGAGGAAAGGGAGAATTTGTTTCCTATTTCTTGGAAAGAGG
MAL7P1.17_v7.1_P1/10	MAL7P1.17	UNIQUE	TGTAACGGAGGGTAATATGAAAAGACATAATATCCTAGGGAATACAACAGAATATAATGA
MAL7P1.17_v7.1_P10/10	MAL7P1.17	UNIQUE	ACTAAACACTAGCACAAATACCGATATAAGTGATCATGGGGACTTCAAAAAAAGTAATAA
MAL7P1.17_v7.1_P2/10	MAL7P1.17	UNIQUE	GTAAAACCAAAACAACACAGAACAAATAACGGAGACCATTTTAATCAAAAGGATAATGAG
MAL7P1.17_v7.1_P3/10	MAL7P1.17	UNIQUE	CCATAAGCCCACACTAGCAAATTACGAGGAATCAAAAGATAAATTGTTTTTATCACATAA
MAL7P1.17_v7.1_P4/10	MAL7P1.17	UNIQUE	CACCTCATATGTTGTTTACTGAAAAAATACAGGGAGAAGAAAATCATTTCTGGTATTACT
MAL7P1.17_v7.1_P5/10	MAL7P1.17	UNIQUE	GAATTTTTAAGCAACTTTATCAAAAATTATATGTCTAATAAGAAGGATAACACACAAACG
MAL7P1.17_v7.1_P6/10	MAL7P1.17	UNIQUE	AACATTATATGATGACCAGAAGAAAGGAGGAGACAACAGAAACGACAATCATTATGATTA
MAL7P1.17_v7.1_P7/10	MAL7P1.17	UNIQUE	TAACGATATAAAAGAAAAATCACCTTCAAATAAGATAACACAAAACAACGACAGTAAGCA
MAL7P1.17_v7.1_P8/10	MAL7P1.17	UNIQUE	CCTGAAGAAATCAACTCTTTTAATATATCCAAAGATCATAACATAGAAGCAACAGATGTA
MAL7P1.17_v7.1_P9/10	MAL7P1.17	UNIQUE	TACAGAGAACCTCTTAAAAGAAGTATAAGCTTACAACAAAAAATACATACACACATAATA
MAL7P1.170_v7.1_P1/1	MAL7P1.170	UNIQUE	CCACAGATGGAAGCATTAAAAGAAGGTATAAAGAAAAATATTGAAGAAGAAGGTGAAGAA
MAL7P1.171_v7.1_P1/6	MAL7P1.171	UNIQUE	GTAGAAGGGTTATTTAGTATAAGACCAAGCAGATCATTAACTGAACGTAAACAAAGAAAT
MAL7P1.171_v7.1_P2/6	MAL7P1.171	UNIQUE	GTAACACAGATAATGGTGTAAATAACACGACATATGCTACTACCAAAAATTTTGTAAGTG
MAL7P1.171_v7.1_P3/6	MAL7P1.171	UNIQUE	GGAATCTTATCCTCGTAGAAAATTTGTAAGTGAGCTCAAAAGTAATACCTACTCTTATAT
MAL7P1.171_v7.1_P4/6	MAL7P1.171	UNIQUE	AAAAAGAAGAAGTTCCCAAAATAGATAGAACCAAAATCAATACTCGTAGAGCAAGTGTTA
MAL7P1.171_v7.1_P5/6	MAL7P1.171	UNIQUE	AAAAAGAAGAAGTTCCCAAAATAGATAGAACCAAAATCAATACTCGTAGAGCAAGTGTTA
MAL7P1.171_v7.1_P6/6	MAL7P1.171	UNIQUE	TACTACAGACAAGATGTCACAAGAAAAACAAGACAATCAAAAGGAAGTAGGTGTTAGATT
MAL7P1.172_v7.1_P1/3	MAL7P1.172	UNIQUE	TAAGGAACTTGGGAGAAAAATCTGAAGAAGGTGGTATAAATTTTATGGACCTACATAATA
MAL7P1.172_v7.1_P2/3	MAL7P1.172	UNIQUE	CATCGGTGTCAAATTCAAATCGAAATGAAAATTACTTAGGAGCTTCGGATAGAAAATATT
MAL7P1.172_v7.1_P3/3	MAL7P1.172	UNIQUE	GAAATGTCAAGATAGAATAGCTTGTGATGTTATTGAAAAAGAGAATATGAGAAGAGGAAC
MAL7P1.173_v7.1_P1/1	MAL7P1.173	UNIQUE	TAAGTGATAAAGATAATTCTAAAGATTCTAATGCTCAAAACAAAGAACAAGGTGATGCAG
MAL7P1.174_v7.1_P1/1	MAL7P1.174	UNIQUE	GTAATTATAGTGAAGTGATGAAGAATGTAAAAGATGGAAATGACTCATCAAGCGAAGAAT
MAL7P1.175_v7.1_P1/2	MAL7P1.175	UNIQUE	ATAATTTTTTTGAAGATCGGACTAATGATACTGATTGGGGAGGAGATAAACATCGTTTTT
MAL7P1.175_v7.1_P2/2	MAL7P1.175	UNIQUE	ATGTGCTCCTTGTGTTGGTAAGATTCGATTTATTCCTCCTGAATGTTGAGAATTAATTAA
MAL7P1.176_v7.1_P1/5	MAL7P1.176	UNIQUE	TGTAGGGAAAAAAGGAAAGGAATGAAATGGGATTGTAAAAAGAAAAATGATAGAAGCAAC
MAL7P1.176_v7.1_P2/5	MAL7P1.176	UNIQUE	CTCAATGGATAAAAGAATGGCATGGAGAATTTTTGCTTGAAAGAGATAATAGATCAAAAT
MAL7P1.176_v7.1_P3/5	MAL7P1.176	UNIQUE	TAAGGATTTAAAGAATCCACAACAAAGTGTAGGAGAGAACGGAACTAAAGATTTATTACA
MAL7P1.176_v7.1_P4/5	MAL7P1.176	UNIQUE	TTGTTAAAATTAAAAGGAGATGTTGATATTAGTATGCCTAAAGCAGTTATTGGGAGCAGT
MAL7P1.176_v7.1_P5/5	MAL7P1.176	UNIQUE	ATTTGATGATCCATCTTATACATGTTTCAGAAAGGAGGCTTTTTCAAGTATGCCATATTA
MAL7P1.177_v7.1_P1/1	MAL7P1.177	UNIQUE	ATACGTTGTGCGTGTGTTAGGATATTGTAATAATACCTTTTGTAATAGTTTCTTTGCCTT
MAL7P1.178_v7.1_P1/2	MAL7P1.178	UNIQUE	CACAAACAGAGAAAATTTAAAAATAGCAAAATATTGCTGGAAACCCAAAGAAGAAAAAAC
MAL7P1.178_v7.1_P2/2	MAL7P1.178	UNIQUE	TAATTCTCTCAGGAAAGGAATTAAAAGGTGATGATATTTTATGGAAACCATGTGATCATG
MAL7P1.179_v7.1_P1/2	MAL7P1.179	UNIQUE	ATATTACATTCTTCATAGGCAAATAGTAAAAATAAACCATACATCACACCACACACACCA
MAL7P1.179_v7.1_P2/2	MAL7P1.179	UNIQUE	AATGAAGCAGGTATAGCTAAAGCTATTGAAGGGTTAGGATCATTACATGAATTAGGTAAA
MAL7P1.18_v7.1_P1/5	MAL7P1.18	UNIQUE	GAAAGCAAGAAATATATTGTAAGAAGGTTTGATAAAAGAAGGAATGAAGATAACAAGAAG
MAL7P1.18_v7.1_P2/5	MAL7P1.18	UNIQUE	ACATACTTAAGTTGAAAAGAGTTGGAAAGAGATATGTGAGAAAAAAGAATTTGTTCACTA
MAL7P1.18_v7.1_P3/5	MAL7P1.18	UNIQUE	ATTAAAAAAGTTGGGGAAGATGAAAAAAAGGGGAAAGGGGAGTTCTTTACAAATATAACA
MAL7P1.18_v7.1_P4/5	MAL7P1.18	UNIQUE	GATTCTGAAACGAGTACAAGATATCATACATGTGGAACGCAAAACATGAATACATTATAT
MAL7P1.18_v7.1_P5/5	MAL7P1.18	UNIQUE	TCAAAATTACCATGCTATGATCGGTAAGAAATATGAACTTTCTCAATATCCAAAAGACAC
MAL7P1.183_v7.1_P1/2NU	MAL7P1.183	NOT_UNIQUE	CTTCATCAGAAAGTGAGTATGAAGAGATAGATTTAAATGATATATATGTATCGGGTAGTC
MAL7P1.183_v7.1_P2/2NU	MAL7P1.183	NOT_UNIQUE	TACCCATGCTCCTAAGGATAATAGTTTATATTCTGGAATTTATTGAATTAATGATTCTCT
MAL7P1.184_v7.1_P1/1	MAL7P1.184	UNIQUE	AAAATTTCGGTCTAACTAGTTTAACGAACGATGCATGGACAAATCTTGTTAATGCAAAAA
MAL7P1.185_v7.1_P1/2	MAL7P1.185	UNIQUE	TTTATATACTTTATGTCAATGGCAAACTAAGGCAATTGCTGCTGCCATTGAAAAAGCTAT
MAL7P1.185_v7.1_P2/2	MAL7P1.185	UNIQUE	TGGAAATAGTTCTTCGTGGATTAAGAACATTGGGTGTAGAGGATTTATATCCTGAATTAT
MAL7P1.186_v7.1_P1/2NU	MAL7P1.186	NOT_UNIQUE	CACAATATTTACCAAATACAGAACCAAATAATAATTATAGAAGTGGAAATAGTCCAACAA
MAL7P1.186_v7.1_P2/2NU	MAL7P1.186	NOT_UNIQUE	GAACGTTTAGCTAAATTAAAAGAAAAATGGGAAAATGATAATGATGGAGGTAATGTACCT
MAL7P1.187_v7.1_P1/8	MAL7P1.187	UNIQUE	CAAGACAACATGTCAAACATAAACTAACTAATTCTGATGTCAATATCAATATATGTACCG
MAL7P1.187_v7.1_P2/8	MAL7P1.187	UNIQUE	ACATGCGATCGTCGAAAACTTTATACTACTATAACTAATGCCGAATCTACTAATATAGAT
MAL7P1.187_v7.1_P3/8	MAL7P1.187	UNIQUE	CAAGTGAGGGTAGTAGTGAAAGTGGTCGTCGTATAGCCAAACGTAGTGTTGAAACAAGTG
MAL7P1.187_v7.1_P4/8	MAL7P1.187	UNIQUE	AATAGAACAGGATAATGAAGTGGAAACAAAACTTAAGGAAAAACTCCAAAAGGACAAAGA
MAL7P1.187_v7.1_P5/8	MAL7P1.187	UNIQUE	GTATGTAAACCCATAAACGTTAATGACCTAAAAGTCAATGGAACACAAAATCAAAACCAA
MAL7P1.187_v7.1_P6/8	MAL7P1.187	UNIQUE	GTTAAATTAAATGAAAAGAAAAGCAACGCTGAAAAACTAGCTCTACAACAATTGTGGGAA
MAL7P1.187_v7.1_P7/8	MAL7P1.187	UNIQUE	TGAAACGTTGGATAAAAATCTGAAAAGTAAATGTGAGTGCATAAAACCTAAACCTACATG
MAL7P1.187_v7.1_P8/8NU	MAL7P1.187	NOT_UNIQUE	AAAACTACAAATGAGTTTACATATGTGGATAGTAACCCCAACCAAGTGGATGACACCTAC
MAL7P1.19_v7.1_P1/11	MAL7P1.19	UNIQUE	ATGAAGGTGATAAGAATTGTGAAGAAGATGTAAAGGATGAAGACAAGGAAAATAATTCAG
MAL7P1.19_v7.1_P10/11	MAL7P1.19	UNIQUE	ATAAGGAAGATGATGAAAAGAGTGCACTAGATGAGAACCAGGAAGATATTAAATTACAAA
MAL7P1.19_v7.1_P11/11	MAL7P1.19	UNIQUE	AATGAAAGTTGTTAAGAAGGAGGACAATAATGATTTACCAAGTGTGATGACTTGTACAAA
MAL7P1.19_v7.1_P2/11	MAL7P1.19	UNIQUE	GGTTCAAAGGGTAAAAGAAAGAAGACTACATCGAATGATAAAATAAGAGGAGAAGATATA
MAL7P1.19_v7.1_P3/11	MAL7P1.19	UNIQUE	GAATGAAGATGTGAATGGTGGTCTTTTATTTAATATTACGCATTTGATGAGAGATTATAA
MAL7P1.19_v7.1_P4/11	MAL7P1.19	UNIQUE	GTATCTAAATACTATACGCAAGATATGATAATTAAAGAGAAGAATAAAATGGATGTTTTG
MAL7P1.19_v7.1_P5/11	MAL7P1.19	UNIQUE	GAAAATCTAGCGAGCTATCAAAAAATAGCAAGCCAAAAAAGAAGAAGGACAATAAAAATG
MAL7P1.19_v7.1_P6/11	MAL7P1.19	UNIQUE	ACAATGTGAATAGTGTGAATAGTGTTGGTGCTCTTATATGTGGTGGTAATTCTTATAACA
MAL7P1.19_v7.1_P7/11	MAL7P1.19	UNIQUE	AAGAAATATTATGTAATGAAACCAAGAGGAGATGAACAACAATCAGTACTACAACCAGAA
MAL7P1.19_v7.1_P8/11	MAL7P1.19	UNIQUE	TGTATGAAGAAGGAGAAGTTATATTAAAAAGTATAGATAACACGAAAACGTTCTTAGGAG
MAL7P1.19_v7.1_P9/11	MAL7P1.19	UNIQUE	ACATAATAATATGTATCCATCTAGTCCCTATCACCAACCTACTTCTTTAAATAAACGAAT
MAL7P1.20_v7.1_P1/1	MAL7P1.20	UNIQUE	AAAAGATACTCGAACTAACGTTTTCTCAACAGATATTGATAAGGTCTTATATCAAGGAGA
MAL7P1.200_v7.1_P1/1NU	MAL7P1.200	NOT_UNIQUE	ATTATGAATGCTATCCATTCAACTAAAAACACATGTCCAAATTACAATGGCCCTATGTAT
MAL7P1.201_v7.1_P1/4	MAL7P1.201	UNIQUE	TAGTCATACGCTTCATCGAGATGGTATTATATCCATAAGCAGAAATAACATTTACAATCA
MAL7P1.201_v7.1_P2/4	MAL7P1.201	UNIQUE	AAATAGTAAATATTCGAATAAATTGTTGGATAAGAGCATTGAACAGAGAGATGAAGAGGG
MAL7P1.201_v7.1_P3/4	MAL7P1.201	UNIQUE	AAGTGGTTGATGATGAAATAGAAAAAAGACAAGGTGAATTAGGTCCCATTTTAGAAAAAG
MAL7P1.201_v7.1_P4/4	MAL7P1.201	UNIQUE	ACTTAAGGGTCATGAAAAAATACCAAGATATCCTAATAGACAAGCACAAGAATATGATAG
MAL7P1.202_v7.1_P1/4	MAL7P1.202	UNIQUE	TCCATCAGCGCTTCAAAGGAGAAAAGAATTGAATGTGAAGAATACTTAAAACAAATAACT
MAL7P1.202_v7.1_P2/4	MAL7P1.202	UNIQUE	GAAATCATTCTTAATCATATGGGTAGTTCAAGTTTATTAATTAGAGTAGCTAGTGCATCA
MAL7P1.202_v7.1_P3/4	MAL7P1.202	UNIQUE	TCATATGGTGTATAGGTTAGGTATGTTTGCTTTACATTCCAAAATTGTTAAAAGTGCATG
MAL7P1.202_v7.1_P4/4	MAL7P1.202	UNIQUE	GATAATAGTGAAGTCGATATAGATGAAAATGAGGATGCCACAAATGAAAAGGCATATAAA
MAL7P1.203_v7.1_P1/5	MAL7P1.203	UNIQUE	ATAAGGATACCTCTCTTGAGTGGAGAAATGGAAATTTAAGCAAGAAGAACAACATATTTT
MAL7P1.203_v7.1_P2/5	MAL7P1.203	UNIQUE	ACCTCGAGAAGTAATAGGAAGGATAAAATTGTAAGTGAATTTGAAATGGATGGAAATGAT
MAL7P1.203_v7.1_P3/5	MAL7P1.203	UNIQUE	ACGAATTTAACGAAAACAATTTAGAAAAAGGATTTTATTCCAACATGGAAGAAAGTGTAG
MAL7P1.203_v7.1_P4/5	MAL7P1.203	UNIQUE	CATGGTAAGAATAAGGAAGAAAACGAAAATTTTAGTAGTGATGAGGAAGTTAATTTAAAT
MAL7P1.203_v7.1_P5/5	MAL7P1.203	UNIQUE	ATTATAAAGAGGGCGATAAATTTACTGGACAAGTTTGAATATGACATGTGCATTGAAGAA
MAL7P1.203A_v7.1_P1/1	MAL7P1.203a	UNIQUE	ACAATATAATATAAATGAAGTTGGAAAGTGCCAAATATCTGAATTTCTTTTAAAAAGATG
MAL7P1.203B_v7.1_P1/1	MAL7P1.203b	UNIQUE	ATAACGTTTTATTAGAATGTCTAGATAAAAATGATAGGAACTGGGTTAAGTGTCAGGAAC
MAL7P1.204_v7.1_P1/5	MAL7P1.204	UNIQUE	TATACATGAAAATGATGGAGTAGAAGGGAGAGAAAAACAAAAAATATCCTCGCAAGAATA
MAL7P1.204_v7.1_P2/5	MAL7P1.204	UNIQUE	TGACTATAAGAATAATAAGGGTTACAATTTAAAGATGGGAAAGGGTTATAAAGTGCAGAC
MAL7P1.204_v7.1_P3/5	MAL7P1.204	UNIQUE	CATGAACCTAAGGCTGATGATAAGGTGTTGTCTAATGAAGAAGTAGAAAAAAATATTGAT
MAL7P1.204_v7.1_P4/5	MAL7P1.204	UNIQUE	AAGGAAACGAATTAAAAGGGAAAGGTGGAATGTATCCTAATAAAGGAATGAAATATGGTA
MAL7P1.204_v7.1_P5/5	MAL7P1.204	UNIQUE	ATGAAAAATCGAATGAATTAGAAGGAGAAGGCATAAATTTAAGTGAACAAGGTGGAGAAA
MAL7P1.205_v7.1_P1/2	MAL7P1.205	UNIQUE	ATTATGTTCTCTTAGACTTTGTTATCCTAATGTCGTTGAAGAACTTTTTTGCAAGAATCA
MAL7P1.205_v7.1_P2/2	MAL7P1.205	UNIQUE	ATAGATAATTGTTGTATAAAAAAGTACAAAAAGTCTGAAATCGAAAAAGATGTATTTTAC
MAL7P1.206_v7.1_P1/3	MAL7P1.206	UNIQUE	GGATAATACACCCGATAAGGGATGAAAAGAAAATAAATGAGAGATTAGATATGGTAGAAA
MAL7P1.206_v7.1_P2/3	MAL7P1.206	UNIQUE	CAAGAAAGTTTAGCTCATAAAGCAATACAAGTAGCATGTTCATATTGGGAACCTATAATA
MAL7P1.206_v7.1_P3/3	MAL7P1.206	UNIQUE	CATTCTTTTCAGAAATGATCGAAATCGCAGCCATTATTAAAAACGCAGATCAAAATTCAT
MAL7P1.207_v7.1_P1/6	MAL7P1.207	UNIQUE	GGCTTACCACTTGTTCAAAAAATTACAAAAGGTTAGCAGCAAAGAGAATAAACAAAAGAA
MAL7P1.207_v7.1_P2/6	MAL7P1.207	UNIQUE	CGAATCATAGAAACCGTGATGAAGATGATTAAAGAGGAACATACATGTCTTTTTGAAAAA
MAL7P1.207_v7.1_P3/6	MAL7P1.207	UNIQUE	TGTAGAAAAGAGTGTGATGAAAGATTAAAAGAGGCTAAACAAATTGATAACGAAAAAGGG
MAL7P1.207_v7.1_P4/6	MAL7P1.207	UNIQUE	GTGAAAAGTATACCATTTTATCGACTTATCTGAATACACTATTTTTTGTTGATCACACCA
MAL7P1.207_v7.1_P5/6	MAL7P1.207	UNIQUE	GCTATTTACGAAAAAAACTAGACAATCAAGAAATAGAACATATACAAGAAAAGGTTTATT
MAL7P1.207_v7.1_P6/6	MAL7P1.207	UNIQUE	TATACAAGAGAAGACTGATCAATCAATAGAACATTCAATTAAACCGGTTCATAAGGATGA
MAL7P1.208_v7.1_P1/3	MAL7P1.208	UNIQUE	TATAACTTTTTAGAAACTGACGAATACGATGATAGCGAAGAATATGATTACGACGATAAG
MAL7P1.208_v7.1_P2/3	MAL7P1.208	UNIQUE	ATACATTCAATGGTACTAAGAAAAATAACACATCCAACAGCTTCCTCGAAAAAGATTTAC
MAL7P1.208_v7.1_P3/3	MAL7P1.208	UNIQUE	TACCAAAAGGTATCTACCAAAGTACAAAATAAGGAAGACATGGAAAATAAGGAAGAGAAA
MAL7P1.209_v7.1_P1/2	MAL7P1.209	UNIQUE	CAAAATTAGAAGCTGAATCATACCAAAAGAAACTTCTTGATCAACAGAAACAAAACGAAG
MAL7P1.209_v7.1_P2/2	MAL7P1.209	UNIQUE	CGAACAACACCATAACATTACTAATATTGAGCAAGAACATAACAAAAAGGAAAATGACGA
MAL7P1.21_v7.1_P1/3	MAL7P1.21	UNIQUE	CGAAGAAAAAATAAGTGCCATGGATAATATAGTTTTAGATAGTACGTATCAATCGGATTC
MAL7P1.21_v7.1_P2/3	MAL7P1.21	UNIQUE	CAAAGGCTGCTAATACACAAAAAATCGTAAAGGAAGGTAAAATGAAAACAGAAGATAATG
MAL7P1.21_v7.1_P3/3	MAL7P1.21	UNIQUE	TACATTTCTCAAAATAAATGCAGACAAAGAAGAACTCAAAAGGATATCAGAGGAGCTATA
MAL7P1.212_v7.1_P1/7	MAL7P1.212	UNIQUE	AAAAAAGTACACGACGAAATAGTGAAAAAGGATGCTAAAACTTATATTGGTGAATTGGCA
MAL7P1.212_v7.1_P2/7	MAL7P1.212	UNIQUE	CTAGTGGTACTAGTAGTACTAGTGGTGATAGTGGTACCAATGATATTAATAATAAAACAT
MAL7P1.212_v7.1_P3/7	MAL7P1.212	UNIQUE	GATAAATTTCTCGAAGAGGAAGAACAATTTGCCGAAAAATGCATAAAAAAATGCCAAGAA
MAL7P1.212_v7.1_P4/7	MAL7P1.212	UNIQUE	GAACAAGAAGCCACAGGACGGATTACTACTATTCGGCGAGTCAACAGCATCAGATCATAT
MAL7P1.212_v7.1_P5/7	MAL7P1.212	UNIQUE	GCAGGAGTTCTGGTAAAGGAAATACCTGCAATGATAAAAATAGTATTGATGTAAATGATA
MAL7P1.212_v7.1_P6/7NU	MAL7P1.212	NOT_UNIQUE	GTGATTATGATATACCGACAAAACTTTCACCCAATAGATATATACCTTATACTAGTGGTA
MAL7P1.212_v7.1_P7/7NU	MAL7P1.212	NOT_UNIQUE	CCTAGTAAAGTACAAATTGAAATGGATGTAAATACCAAATTGGTGAAAGAGAAATATCCT
MAL7P1.213_v7.1_P1/1	MAL7P1.213	UNIQUE	TAAACGATTTTACTAAAGTCGCAAAGCTTACTGATGTTATTTATACGGAATTGAAGGCGA
MAL7P1.214_v7.1_P1/2NU	MAL7P1.214	NOT_UNIQUE	TGACGATAAATATATTTGGGACTTATCTTCCTCTGATATAACTTCCTCCGAAAGTGAGTA
MAL7P1.214_v7.1_P2/2	MAL7P1.214	UNIQUE	ACCAAATGATAACAAAACGTTGAATGCTAATGTTTCGTTTGAAATAGATATGGATGATCC
MAL7P1.215_v7.1_P1/2NU	MAL7P1.215	NOT_UNIQUE	ATAAATATCTGGAAAAATGTGGCACTTGATGTTGGTATTAAAGAAGCTATAAAAGCAGCT
MAL7P1.215_v7.1_P2/2	MAL7P1.215	UNIQUE	CATTGAAATCCTTTATTAATCCAAATACTTATACACAAGTGACAAGCATTTATGAAGCTG
MAL7P1.216_v7.1_P1/2	MAL7P1.216	UNIQUE	TAAATACCCAACAAATTCCATCCATCACACCACACCATACACCAACTATCAGGTTATTAT
MAL7P1.216_v7.1_P2/2	MAL7P1.216	UNIQUE	ATATCACGTCATGTACACCTAGTGTTGTTAATGGTCGCCCTGTCGGTACTTTTAAATTTA
MAL7P1.217_v7.1_P1/2NU	MAL7P1.217	NOT_UNIQUE	AAAGATTTCATGATTATGACGACCGTATGAAAGAAAAACGAAAGCAATGTAAAGAACGAT
MAL7P1.217_v7.1_P2/2	MAL7P1.217	UNIQUE	CAGGCTATGTGCACAGATGTTGGTACTAAATTTAAACTAATTAGAAATGAAACTATGGAT
MAL7P1.218_v7.1_P1/1	MAL7P1.218	UNIQUE	AATTATGTTGCTAGCAATGGACTAACGTATAGTACGTGCGCATCCCATATTACTATATAT
MAL7P1.219_v7.1_P1/1	MAL7P1.219	UNIQUE	AAGAAGCTGAACTTTTTAAGGTAACAAATACAAGTTCTACTGCGTATAGTACAATTGGTT
MAL7P1.22_v7.1_P1/5	MAL7P1.22	UNIQUE	TTCTCAACAACAACAACAAACTAATGTAGGGTATGTAGAAGAAAATTTATTTTCTGTACC
MAL7P1.22_v7.1_P2/5	MAL7P1.22	UNIQUE	ATGATAAGAATAGTATAGCTAATCAATCATATATAGATAATACAAGTGCACAAAACGTTC
MAL7P1.22_v7.1_P3/5	MAL7P1.22	UNIQUE	GCGTTTTTAAGGGCAAGTCAAATGAACACACTGGTTAATAAAAACAATATTGTATTACAC
MAL7P1.22_v7.1_P4/5	MAL7P1.22	UNIQUE	GATACGAAAAAATCAAGATATGAGGAATTGAATGAAGGGTATGATAAAATATTTGCCAAC
MAL7P1.22_v7.1_P5/5	MAL7P1.22	UNIQUE	CATGATAATACTAAGGAAGATATGAATACCTTGCAATATTTAAAAAATAATCGATTCAAG
MAL7P1.220_v7.1_P1/1	MAL7P1.220	UNIQUE	GAACATCAACGATATTATCATTTTGGGAATAAGAGATCTATATGTGCAGTAACTAAATAC
MAL7P1.222_v7.1_P1/1	MAL7P1.222	UNIQUE	TTTTAAAAAACAGACAGAACAGAGGTTTCGCGAGTACGACAAAATTATGAAAGATAAACT
MAL7P1.223_v7.1_P1/1	MAL7P1.223	UNIQUE	GTCCATGGAACACAGTATAGTACATGCACTTCGTATGTTACAATATTTAATATGCTTAAT
MAL7P1.224_v7.1_P1/1	MAL7P1.224	UNIQUE	ATACGTGTTGTTGCACTAAGAAAGAACTTGTATATAGGAGTATATGGGAAAAAAATTGTT
MAL7P1.225-A_v7.1_P1/3	MAL7P1.225-a	UNIQUE	ATGTAGTTTGGTGGAAATGATCTATTTATCTATAATAACAGTATTAAAATTATGTATTAA
MAL7P1.225-A_v7.1_P2/3	MAL7P1.225-a	UNIQUE	ATCATTATTTTGGAGGTAGGAAACCTGTATCTATGAAAAATGTACGTGAAACATGGTATA
MAL7P1.225-A_v7.1_P3/3	MAL7P1.225-a	UNIQUE	AGGTAGAAGCTCCTGAAAAATTAGCCACAGACAAAACTGCTAAAAGTAGAATTAATAATA
MAL7P1.226_v7.1_P1/1	MAL7P1.226	UNIQUE	GCGACAAAGGAGACAACTGAAACTACTAACACGCTTATGTTAGAAAAAACTAATAAAATA
MAL7P1.227_v7.1_P1/1	MAL7P1.227	UNIQUE	TGGTATAAATTTATTATCTGAATCTAACATAGTGAGCGCAACCTCTTCTATAAGTGCTTT
MAL7P1.228_v7.1_P1/2	MAL7P1.228	UNIQUE	CATGTGTTGGTATATGTAGGAATGGTGTAGTGGATATTATAGCTAATGATCAAGGTAATA
MAL7P1.228_v7.1_P2/2	MAL7P1.228	UNIQUE	TATAATCCTATAATGACTAAAATATATCAAGGTGCATCAGCACAAGAACCACAAAAAGCA
MAL7P1.229_v7.1_P1/4	MAL7P1.229	UNIQUE	CGTTAGAAAATGATAAATTAAAATCCCCTCTAGTAAAACAAGAAACCGACAAGTATTTGG
MAL7P1.229_v7.1_P2/4	MAL7P1.229	UNIQUE	GATTCATTTCATAGAACTGTTACTACATGTTACTGGTTTCCATCACCCATAAAGAAATAT
MAL7P1.229_v7.1_P3/4	MAL7P1.229	UNIQUE	AGAAAAATAGAAGACACTTACAAGACTCAAAGGAGAAACGATAGAATGAGTATAAATAAC
MAL7P1.229_v7.1_P4/4	MAL7P1.229	UNIQUE	GATGATGATATGAATTTAACTGACAACGCACTGATGATTACAAAAATACCTGAAGATGAA
MAL7P1.23_v7.1_P1/4	MAL7P1.23	UNIQUE	GAAAAAATGGATTAACAATAAAAGAATTAATGGAACAAGGGAAATGGGCTTGTCCAAAAG
MAL7P1.23_v7.1_P2/4	MAL7P1.23	UNIQUE	AGGGAAAATAGAAATAGCTCAAAGTAAAACGTCTTCGTCTTCAAATCATAAACAAGATAC
MAL7P1.23_v7.1_P3/4	MAL7P1.23	UNIQUE	TAAAGAGTTTTACAATAACATAGAAAACGCCATGGAAGGATATTCTTCTAATCCTTGCAA
MAL7P1.23_v7.1_P4/4	MAL7P1.23	UNIQUE	TTTTAAAATACCCTGTCATGTGGAATATCAAACCTCTAATGGAATCATAATAGATATAGC
MAL7P1.230_v7.1_P1/1	MAL7P1.230	UNIQUE	AACAAGAGCTTAGAAAAAGTTGAAAACTACCATATATATGAACGCAATTTAAGTGAGGCA
MAL7P1.231_v7.1_P1/1NU	MAL7P1.231	NOT_UNIQUE	TTTGCCTCCGTACTTTTGTTAGATAACAATAATTCCGCATTTAATAATAACTTGTGTAGC
MAL7P1.24_v7.1_P1/1	MAL7P1.24	UNIQUE	TATTAAGAGTACTGAAACGTTGAAGGATGATAACGGATTACCTTCTTATTTATTAGATCG
MAL7P1.25_v7.1_P1/3	MAL7P1.25	UNIQUE	GGTATTGAATGGGACAATGAAATTAGTGGGAAAAATTTGGGGAAATTTAAAGAAGACATT
MAL7P1.25_v7.1_P2/3	MAL7P1.25	UNIQUE	TACCTGAACGTGTCAGATAATAAATTATCTCCCATCTCTTTGCAATGTGTTCTTTTAAAA
MAL7P1.25_v7.1_P3/3	MAL7P1.25	UNIQUE	AAAAATGCGATTATTTTACACCGACGAGAATAATCCTCTTTGCTTAGAAATTCTAGATAC
MAL7P1.26_v7.1_P1/1	MAL7P1.26	UNIQUE	TATCCTCATCAATAGAAGATAAAGCTGTCGATTTGTTTGTTCTCCTAAAAACCATCAAAA
MAL7P1.27_v7.1_P1/2	MAL7P1.27	UNIQUE	TAATTTACAATTTTTTGCTATATCCATGTTAGATGCCTGTTCAGTCATTTTGGCCTTCAT
MAL7P1.27_v7.1_P2/2	MAL7P1.27	UNIQUE	ATCCTTTTTCCAATTGTTCACTTCTTGTCTTATATTACCTGTATACACCCTTCCATTTTT
MAL7P1.28_v7.1_P1/4	MAL7P1.28	UNIQUE	GAAGAAGATGTATGTCCTATAACCCTTATAGAGTTCCATTGATTTGTAAAAAAACTGCAT
MAL7P1.28_v7.1_P2/4	MAL7P1.28	UNIQUE	AAGGAAAATAAGAAAGTCAAAGAACCCAGAAAAAAGCAACACAAGGAAATAAAAGACTAC
MAL7P1.28_v7.1_P3/4	MAL7P1.28	UNIQUE	GAGAATTCATTTGATTATCTACAAGAAAAAAACGGAAACAGAGTCTTACGAGAAAAAGAC
MAL7P1.28_v7.1_P4/4	MAL7P1.28	UNIQUE	TTTATAAAACATGCTGATACCAAAAAATTGCTTGAGTGGGTCATACACAAACGAATTAAC
MAL7P1.29_v7.1_P1/7	MAL7P1.29	UNIQUE	GTAGTCAAACAACTAATACAGAAGGAAGAAAAATATCACCTTTGGAGATCAATAAAAACG
MAL7P1.29_v7.1_P2/7	MAL7P1.29	UNIQUE	GATAAATATCAAGAGCAATTTAGTAAACTCGTTAAGACACCTCACAACAAAAAGAAGCAT
MAL7P1.29_v7.1_P3/7	MAL7P1.29	UNIQUE	GGTGAGACACTAAAATTTATGAAGTATAGAGAACTACTAAGGAAATATATGGGTACATTT
MAL7P1.29_v7.1_P4/7	MAL7P1.29	UNIQUE	TTATAACAAACTTTTAAGTGACGAAGAGGAAGAGAAACAAGAAGAAAAGGAGAATTCACA
MAL7P1.29_v7.1_P5/7	MAL7P1.29	UNIQUE	AACCTAAGGTGATAAAGTATTCAAAAGAAAAAACTACAGGACAGATGAATGTAGATGATG
MAL7P1.29_v7.1_P6/7	MAL7P1.29	UNIQUE	AAATCGTTTCTGGATACACTACGAAATAATGGCATAAGACAAATACATATTATCACACAC
MAL7P1.29_v7.1_P7/7	MAL7P1.29	UNIQUE	CGACGATTGAAGAAAAGGAAAAAGATGAAAAGTATCAAAACAAAATGAAGCTAATAACCC
MAL7P1.29A_v7.1_P1/1	MAL7P1.29a	UNIQUE	TTGTATCAACCTCCTTTTTATGTATGGCTATGGGTTCTTGTTGTGTTCATTTAATTATGA
MAL7P1.3_v7.1_P1/1NU	MAL7P1.3	NOT_UNIQUE	GGGCAATTGATTTTAGCAGGTATTTTGCAATTCGGAACATTTTCTGTTATGAATTTTTCA
MAL7P1.30_v7.1_P1/10	MAL7P1.30	UNIQUE	ACAAATGATGAATATATGAAAACAAATATAAAACATTCAGACAAATATCAAATTAGGGAT
MAL7P1.30_v7.1_P10/10	MAL7P1.30	UNIQUE	GGATGACCATGATAAGAAAGAGGATGTCCATAACGACGAAAATGACATTAATAAATATAA
MAL7P1.30_v7.1_P2/10	MAL7P1.30	UNIQUE	CTGAAAGAATATGTATCTAAACGTAAAAAGTTACAAACACTATTCCTTAATATTAATCGG
MAL7P1.30_v7.1_P3/10	MAL7P1.30	UNIQUE	AAAATGGCTTTGTATAAACGCATATTTGACACTTGGCTAGTTGATTGTAGGCGAATTAAA
MAL7P1.30_v7.1_P4/10	MAL7P1.30	UNIQUE	AGTACATGGAAAAAAACATTCGAGAAAGTAAGAAAGCGAAAAATTAGGGAAAGCAAAATA
MAL7P1.30_v7.1_P5/10	MAL7P1.30	UNIQUE	TCGACAAAGAAGAGTTACATATAGAAAGAATGAACAAACTTTGATAAATAAGAGAAAAGC
MAL7P1.30_v7.1_P6/10	MAL7P1.30	UNIQUE	GTTGTAAGATGATAAATCTTGATGAAGCACTTACATATAGGAATAAGTCGAAATGCTGTA
MAL7P1.30_v7.1_P7/10	MAL7P1.30	UNIQUE	TTATGTCACATGTGTCATATATTTCTTCAGTAGGTTCATCAAATAATAGTAGGGAATATA
MAL7P1.30_v7.1_P8/10	MAL7P1.30	UNIQUE	CATTGGCTAGCCACATATAAGCAAAGTAAAAATAATGTTATAAAGAAATATATGCATCTG
MAL7P1.30_v7.1_P9/10	MAL7P1.30	UNIQUE	GCGAAAACTATTAACGATAGAAGAGAAAAGAGAATAATTAATTTTTACCTGAATAAATGG
MAL7P1.300_v7.1_P1/1	MAL7P1.300	UNIQUE	CCATAATCAGAAAATATAACATAAACATATGCAGACAATGCTTTAGAGAAAGAGCTGACA
MAL7P1.31_v7.1_P1/1	MAL7P1.31	UNIQUE	TGACATGTTTTTTTGTTTCCCTTGTGACATTGTTCTATGTCGGTAATTATTGGCATATTT
MAL7P1.310_v7.1_P1/1	MAL7P1.310	UNIQUE	AAAATAGCTGGTTCTACTGCTGCAGCTAATGCATTAATTACAAATGTTTATACTTCAGTT
MAL7P1.32_v7.1_P1/2	MAL7P1.32	UNIQUE	ATAAAGTTACAAGGGAACAAAATGCTGAAAAGGATATAGAGACATTAACAAATCCATATG
MAL7P1.32_v7.1_P2/2	MAL7P1.32	UNIQUE	TTGTCCAAATATGAAAAACAACTAGCTTTATTATCTACAAAAAATCCACGTGGATATATG
MAL7P1.320_v7.1_P1/1	MAL7P1.320	UNIQUE	TCTGTAAAAGCAAAAAGAAGAAACACAACAGGGACAGGAAGATGTAGATATATAAAAACA
MAL7P1.33_v7.1_P1/1	MAL7P1.33	UNIQUE	ATTAAACAATAAATTTGAATGGCCTCTCACAGTAAATTCTGGGCAAATAAAAAACCAAGG
MAL7P1.339_v7.1_P1/1	MAL7P1.339	UNIQUE	AATGGAGTAAGAAACTTGAAGAGATAGCAACATACGAAGCAAATTTGATAAGGGATAATT
MAL7P1.34_v7.1_P1/1	MAL7P1.34	UNIQUE	TATTACATTGGAGAAAACCAGAATTAGGGTTAAGAAGAAATATTGACATAGCTATGATGC
MAL7P1.340_v7.1_P1/1	MAL7P1.340	UNIQUE	ATGGGTTTCTTAGAATTTCTTGGTATCATTTGTGTTTTGATGAGCGCTGTTTTGTTATAT
MAL7P1.35_v7.1_P1/3	MAL7P1.35	UNIQUE	ACCTCTACATTTAAATAATTACATGAATAAACCTGACACGCTACAAAGTGACATCAACAT
MAL7P1.35_v7.1_P2/3	MAL7P1.35	UNIQUE	TAATACCCAAATAGACAAAGGTGACGACGACAAAAGTATACGAGTGAATGAAAAAAATAA
MAL7P1.35_v7.1_P3/3	MAL7P1.35	UNIQUE	AAAAATTTCCGAAAAAACATATTCATGCGGATTTAATCGACATCCTTTCAATTCAGCATG
MAL7P1.350_v7.1_P1/1NU	MAL7P1.350	NOT_UNIQUE	TGCATGATATTGGAGTGGCACTATCATCTACAGACATTGAACATACTCTTAATTTTTATA
MAL7P1.36_v7.1_P1/1	MAL7P1.36	UNIQUE	TTTGCCAATGCACAGAATACCCAACCAATTACAAATCAGCAATATTTTTATCCTCTTATA
MAL7P1.37_v7.1_P1/3	MAL7P1.37	UNIQUE	GAATACAAAGAAATCAAAAGGAAAAATAAGGATAATGCGAACAAGAAAGAAAGCTCTAAC
MAL7P1.37_v7.1_P2/3	MAL7P1.37	UNIQUE	AAGAGAAGAAAACACAAAACAAAAAAGGATAAGGATAAGGATAATGGAAAGGACAGTGAT
MAL7P1.37_v7.1_P3/3	MAL7P1.37	UNIQUE	TGATCGTATAGATTATCCTCGACGTAGTTCATATAGGGAAGACATTTCCATTAAATATTA
MAL7P1.38_v7.1_P1/2	MAL7P1.38	UNIQUE	CGAGATTATTGTGGAGTATTAGGGTTACCATCATTTGGAGAAAAAAACGAATTATTAACA
MAL7P1.38_v7.1_P2/2	MAL7P1.38	UNIQUE	TGAAAAACAAAAACACCAACCTAAAAGAAGCACAATCACCAAGTGGAAAAAGAAAAGTAA
MAL7P1.4_v7.1_P1/1NU	MAL7P1.4	NOT_UNIQUE	CAAGATAAATTTAACAAATCCATAATAACAATAAATATAGCAAGTCGAATACTAACAGAA
MAL7P1.43_v7.1_P1/2	MAL7P1.43	UNIQUE	TGTCCAAATGGATCATTACATCGCTACACTTCATATAACAATGGCTAAATCAATAAAAAC
MAL7P1.43_v7.1_P2/2NU	MAL7P1.43	NOT_UNIQUE	TGGTATTGTAGCTACTTCTAATAAAGAAGCATCAATTCAATCAGTTGAATTTGGTAAGAT
MAL7P1.47_v7.1_P1/2	MAL7P1.47	UNIQUE	GAACCATTACATAAATATACTTCATACAACAAGCCTTAAACCAATAAAACCACATAGATA
MAL7P1.47_v7.1_P2/2	MAL7P1.47	UNIQUE	TTTCTTAGTTATAGTTGTTTTAAATCGGTTGACAAAAGCTACTACGGTTACCTCCATTGA
MAL7P1.5_v7.1_P1/1	MAL7P1.5	UNIQUE	TTATTTTTGCTTCCAGGTTCTCAACCTTATTACATCTTTTACTCTGCATTTAGTCTTTTA
MAL7P1.50_v7.1_P1/7	MAL7P1.50	UNIQUE	TAATAGTAAAATAAAAGGTAATAAAGGTAAAGAAGATAATAGTGAAGGAGCTTGTGCTCC
MAL7P1.50_v7.1_P2/7	MAL7P1.50	UNIQUE	AAATAAAAATATATACAGAGGGAGCATCAGGTGGTAGTAGGCAAAGACGAAATGTACGTA
MAL7P1.50_v7.1_P3/7	MAL7P1.50	UNIQUE	GAAAATCAAAACGCATTTTAACACGCAAAATATTGGAGCTTTAACAGGATGTAATCCTAT
MAL7P1.50_v7.1_P4/7NU	MAL7P1.50	NOT_UNIQUE	AAAAAAAGCTATAGATGAAATTTTAAGCAAACAAAGTAGGAACAACCAACAATCTGGCCA
MAL7P1.50_v7.1_P5/7	MAL7P1.50	UNIQUE	ATGTGTGAAAGAATGGATAGGAAAGAAAAGAGCAGAATGGAAGACAATACGAGATCGTTT
MAL7P1.50_v7.1_P6/7	MAL7P1.50	UNIQUE	ATAAGAAGTGTGAAGAAGCACCGACGACACCACCCGAACCAGCACCACCAGCAAAGAGTG
MAL7P1.50_v7.1_P7/7	MAL7P1.50	UNIQUE	TTATATAGTGGTTTTGATCCAAAAAGTGGTGACAATGTTTCATATAGTGGTACAATTGGT
MAL7P1.52_v7.1_P1/2	MAL7P1.52	UNIQUE	TGATAATGACCCGGAAATGATATTAGTGATGGAAAATTTCAATAAACAGACAGAAGAAAG
MAL7P1.52_v7.1_P2/2	MAL7P1.52	UNIQUE	CACTATATAATGAATATGTAAGCATGTGTGTAAATACGAACCCTGTCGAAGACAAATTAA
MAL7P1.55_v7.1_P1/7	MAL7P1.55	UNIQUE	AAGAAGCCAGCACAAAAACATTATAGCGATCCACACGCAAATTTTTATAAATTACGAGAA
MAL7P1.55_v7.1_P2/7	MAL7P1.55	UNIQUE	TGAAGAACAAAAAGTAAATGGAAGATGGATAGCTAAAGGTGATGAAGACTGTAATAATAA
MAL7P1.55_v7.1_P3/7	MAL7P1.55	UNIQUE	AACAAGATCCGTAGTATCAAATTCGAGGACGAAAAACACATACAACCCAAATTCAAAGAA
MAL7P1.55_v7.1_P4/7	MAL7P1.55	UNIQUE	CAAATAGTGCTAGTGGTAGTGAAAGCAAAATAGAACAGAATCAGAAATTGAAAGATAAAC
MAL7P1.55_v7.1_P5/7	MAL7P1.55	UNIQUE	GTTCAACAAAAGGGAAAAGAATGGGAAAGCATAAAAGATCATTTTCAGAAACGACAATAT
MAL7P1.55_v7.1_P6/7NU	MAL7P1.55	NOT_UNIQUE	GTGATTATGATATACCGACAAAACTTTCACCCAATAGATATATACCTTATACTAGTGGTA
MAL7P1.55_v7.1_P7/7NU	MAL7P1.55	NOT_UNIQUE	AATAAACATTAGTGATTCAACAAATAGTATGGATAGTCTAACAAGTAACAACCATAGTCC
MAL7P1.56_v7.1_P1/7	MAL7P1.56	UNIQUE	AAATTGGATTCAGAAGCACAAACTCGCTACAATGATGCAACTGGAAATTTTTATCAATTA
MAL7P1.56_v7.1_P2/7	MAL7P1.56	UNIQUE	AATGAAAAAGAAAAGTGATGGTAGTGGTGGATGGGAAAAAAGAAGTGAAACTGATAATTG
MAL7P1.56_v7.1_P3/7	MAL7P1.56	UNIQUE	AGGTTTTGGAGAGCAAGGAAGTGAAAAATTACCACATTATATGGTTCTTGAAATTGTTTT
MAL7P1.56_v7.1_P4/7	MAL7P1.56	UNIQUE	CAGCAAACCCAAAACTAACGGCACATACCAAGAGAACTACGACTACAACATCGTCACACT
MAL7P1.56_v7.1_P5/7	MAL7P1.56	UNIQUE	AAAATGATAGTGAGGAGGGTAAAAAAGGAAGGGATAAATTAGATTTTAATGAACCAGATG
MAL7P1.56_v7.1_P6/7NU	MAL7P1.56	NOT_UNIQUE	GTGATTATGATATACCGACAAAACTTTCACCCAATAGATATATACCTTATACTAGTGGTA
MAL7P1.56_v7.1_P7/7NU	MAL7P1.56	NOT_UNIQUE	GTAACAACACAACAGCTAGTGGTAAAAACACACCTAGTGATACACAAAATGATATACAAA
MAL7P1.57_v7.1_P1/1	MAL7P1.57	UNIQUE	AGAGCCATAATAGATCTACACTTCATACACTAAACGCAAAACCTATAAAAATACATAGAT
MAL7P1.58_v7.1_P1/1	MAL7P1.58	UNIQUE	GCTATGAATACATTCCCAGGATTTTCTGCTTTTCTTGTAACATTTGTTCTTTCAAATCTT
MAL7P1.59_v7.1_P1/1	MAL7P1.59	UNIQUE	GATAATGAGGATGAATACGAGATATTAAAAGAAAATGATATTGGCATGTTATTAAAATCT
MAL7P1.6_v7.1_P1/1	MAL7P1.6	UNIQUE	GCATCTGTAGAAAAACCTTTAACTCATACTAGAAACAAATATTCAAACGAACCTATTACG
MAL7P1.61_v7.1_P1/2	MAL7P1.61	UNIQUE	TGATGCACAAGATACTCATATAGATGATATGGAAAACATAATGGATACATACGATGATAC
MAL7P1.61_v7.1_P2/2	MAL7P1.61	UNIQUE	ATAGCAAGTTATATACTAATGTTTCTATGAAAATACACATGGATGGGTGTAATTCTACCC
MAL7P1.64_v7.1_P1/2	MAL7P1.64	UNIQUE	AAATGGGAACTGCTAGCCTTGTTAACAGTTGTAAATATGCTTCTTTTATTATTAAACGTG
MAL7P1.64_v7.1_P2/2	MAL7P1.64	UNIQUE	TAGAAATTAATAGACCATGTTATAATGTACAGACCAAATTACCTTTCCATTATGTGTGGG
MAL7P1.65_v7.1_P1/3	MAL7P1.65	UNIQUE	GGTATATGTGTCATGACAACTATCTTTTTGACTACAATACTTTACACAATTATGTGGAAC
MAL7P1.65_v7.1_P2/3	MAL7P1.65	UNIQUE	TCGTTAGACAACAATCATAAGGACAAGAAAGAAGATAATCATGAATACATAAAAGAAGAA
MAL7P1.65_v7.1_P3/3	MAL7P1.65	UNIQUE	AAGGACAAGGAAATTTCTACAATAACACAACAATATAGTCAAACACAAAAAGTAACCAAC
MAL7P1.66_v7.1_P1/3	MAL7P1.66	UNIQUE	CTGAAGAAATGAAAAGAGATGATTACAACTTACAGGATAATGTACAGAATGACCAAACTA
MAL7P1.66_v7.1_P2/3	MAL7P1.66	UNIQUE	TGAACTTACCCATTTTCAATCCGAATAGTTTTTGTTTAGCTGTCGAAAATTTAACAAACG
MAL7P1.66_v7.1_P3/3	MAL7P1.66	UNIQUE	CAAAGGAAATGGAAAAGGAGTTTATGGATATGGTGTAGGGTTTGGAAAAAATATAAAAGA
MAL7P1.67_v7.1_P1/1	MAL7P1.67	UNIQUE	GATATTAAAACAGTCTATTCAAGCATTTTTAGTAATTCCAAGGTGACAATAGATGGAACC
MAL7P1.68_v7.1_P1/4	MAL7P1.68	UNIQUE	ATAATACCAAGACAAAAATCTGTCTTGAATTTGTACGACGTAATTGTGGAACAGTATAGA
MAL7P1.68_v7.1_P2/4	MAL7P1.68	UNIQUE	TTATGAAGGATCTAAGTAGTAGTATGAGTAGAAGTGGAAGCATAAATAGAAGTACAAGTA
MAL7P1.68_v7.1_P3/4	MAL7P1.68	UNIQUE	AAAAGGAGACATATTATGTTGTCAAGTATTCAAATGAAAGGGATGAACAAATCAATGAAG
MAL7P1.68_v7.1_P4/4	MAL7P1.68	UNIQUE	CCAACAAATAAACTTCCTGATACAGGGAACAATAAAGAACTTAATGAACATGTTCAAATT
MAL7P1.69_v7.1_P1/1	MAL7P1.69	UNIQUE	TATTTTGCAGTATTTAGGTGAGCCTTTAACAAATGTAGAATTTGATGAATTCTTCGAGTG
MAL7P1.7_v7.1_P1/2	MAL7P1.7	UNIQUE	GGAATAATCATACGAGCCTTACTTTTGGTTATGCTTGTTCACTACTTGATAGTAATAATA
MAL7P1.7_v7.1_P2/2	MAL7P1.7	UNIQUE	AAAACAAGCTACTAATATCATACACTCTTCAATAACAAGAACACAAGAACTAGTTCAGGA
MAL7P1.73_v7.1_P1/2	MAL7P1.73	UNIQUE	GGATATGCAGAAAAGACCGATAGAAATATAAACGATATAGGGAGAAATAATAATTTAGAC
MAL7P1.73_v7.1_P2/2	MAL7P1.73	UNIQUE	TGTGGATTTAATGAATTTTTCCCTTACAGAGGTATAAAAGGAAGTTACGGATTTATAGCA
MAL7P1.74_v7.1_P1/1	MAL7P1.74	UNIQUE	AGATTAGGGATGACCTAAATTCAGAAACAATAAGGGAGAACATAGAATATGAGGAAAATT
MAL7P1.75_v7.1_P1/1	MAL7P1.75	UNIQUE	GAAGTAAAATGCATATAAGGGAAACAATTTATAAGGATGGTAAACCAGTAAGCCAAGAAT
MAL7P1.76_v7.1_P1/3	MAL7P1.76	UNIQUE	ACCCTTTTGGTTAGATAGAATTAATTTACCGGATGAGAAAGAATTTAATTGTTCCGTATG
MAL7P1.76_v7.1_P2/3	MAL7P1.76	UNIQUE	AAATATATATTAGCGATGAAGATGATTGTGAAAGTAGTAGTACAGGAAGCGAGATGTTTT
MAL7P1.76_v7.1_P3/3	MAL7P1.76	UNIQUE	CCTGATCATGGTAATGAAACATATGAAAGTGGAGAAACAAATAAAATGGATAATCTCGAT
MAL7P1.77_v7.1_P1/2	MAL7P1.77	UNIQUE	TTTATTGTGAGAAAATTATGAAGGCAAAGGAAATTGAACGATTGGACGATACAAGTAGCT
MAL7P1.77_v7.1_P2/2	MAL7P1.77	UNIQUE	TAACGAATATACAAACTGGTAGAGAAACAAATATACGTCCACACAATAATACAAATGATC
MAL7P1.78_v7.1_P1/1	MAL7P1.78	UNIQUE	TTATGAAGATTGATGGGAAGGAAATGTTTTTTCACGGTTTACAAGGAGAATTGGAATTTT
MAL7P1.79_v7.1_P1/2	MAL7P1.79	UNIQUE	CACATTTGCTCTCAATGATGAGTCTTACTTATCTCTATCCCTTCTAAAAAGTTTACATTT
MAL7P1.79_v7.1_P2/2	MAL7P1.79	UNIQUE	AAATGAAAGTGAAACAAAATAGGACAAGGTTGTTGCTAGGTAGAGAAGTTATAAAATGCA
MAL7P1.81_v7.1_P1/1	MAL7P1.81	UNIQUE	ATGATGGTGATTTGCTATTTACAACAGGAAGGGATAAAAAGTTCATATTATGGAGAGTTT
MAL7P1.82_v7.1_P1/1	MAL7P1.82	UNIQUE	TGGAGGATGAAGAGATAAATCCGTCCATATTAAACGAAATAGTACCTCAGATATTTTTTT
MAL7P1.83_v7.1_P1/3	MAL7P1.83	UNIQUE	GGAAAGTGAACATTCTCATAATTTGCACACACAAAAAAATTCACCTGAACAAGCAATAAT
MAL7P1.83_v7.1_P2/3	MAL7P1.83	UNIQUE	CCAAGAAATAATCAAGAAAGGTATCTCTCGACCAACATATCTATAGTGGGAAATAAATAT
MAL7P1.83_v7.1_P3/3	MAL7P1.83	UNIQUE	GACCATATACGAGAACATTATTTATTTGAACGACACGACAGAATTATCCAAACATTTTGA
MAL7P1.84_v7.1_P1/2	MAL7P1.84	UNIQUE	CACAACATACAAATGAAAAAAGGAATTATGAGGACAGAGGTTATCTAAAAAATGAACCAG
MAL7P1.84_v7.1_P2/2	MAL7P1.84	UNIQUE	AAAATAATTCTAAAGATTGTCTAAATCATGATGAAAAACACCATGCCGATGGTAATCACG
MAL7P1.86_v7.1_P1/2	MAL7P1.86	UNIQUE	ATCGAAAATGACGATCACAATGATGAAAAAATCTACAACAAATACACCAAATATCTTAAC
MAL7P1.86_v7.1_P2/2	MAL7P1.86	UNIQUE	AATATGTATGAATGTTAAAAGTAAGAAGAGTGTAAGTAAACATGTGGAACATGAGGATCC
MAL7P1.87_v7.1_P1/3	MAL7P1.87	UNIQUE	AGAACATTTGGGAGAAAAACGAGAAATGAATAATGGGGATGGAAAGGAATTAACAATTTT
MAL7P1.87_v7.1_P2/3	MAL7P1.87	UNIQUE	CCTAAAACATTGTGTGACTAAGAATAATAAATGTGATGAAGAGGAGCATTCAAGAAATCA
MAL7P1.87_v7.1_P3/3	MAL7P1.87	UNIQUE	AATCTCAGCTGGATAATGTGAAAAAATTCAAAGATGAAAACGACCTTATACAAACAAATG
MAL7P1.88_v7.1_P1/2	MAL7P1.88	UNIQUE	AACTGAAGATGAATTAGTAAACGAACCTATTAAAGATATTGTCCAGCCTTTTTTTACACC
MAL7P1.88_v7.1_P2/2	MAL7P1.88	UNIQUE	TTATAGTAAAGAAAAAATCAAAGAAGCCGAAAAGGGTTGTTTTGTAGCAGCAATGATGAT
MAL7P1.89_v7.1_P1/17	MAL7P1.89	UNIQUE	ATCAAAAGAAAAAAAGTGCAAACTATTTGTCCCGTTTAAAAAGAGGAAAGAAAAAGAGCC
MAL7P1.89_v7.1_P10/17	MAL7P1.89	UNIQUE	TGAAACAAATATTGGCGGTGTTAAAAATAGTCATTCATTATCTTGTCATGAATTTTTGAG
MAL7P1.89_v7.1_P11/17	MAL7P1.89	UNIQUE	CCACTCACAAGAATCTAAAATTAAAATATTTAACATGCCTTCTAAGGAGCATAATCACAA
MAL7P1.89_v7.1_P12/17	MAL7P1.89	UNIQUE	GTAAAATAGATACAGACGAAAATAATCAAGAGCACATAAAGGACGAAGGGGATAATAATA
MAL7P1.89_v7.1_P13/17	MAL7P1.89	UNIQUE	AAATAAAAACTTCAATCCTAAATTTGTTAGAAAAGCTTCGAAAGCATGTGAGACCATGTG
MAL7P1.89_v7.1_P14/17	MAL7P1.89	UNIQUE	ATTTAAAAATCAACTGCGTTAATTTCAACAACAAGATTATTACTGTAGACCCGTTGTTCG
MAL7P1.89_v7.1_P15/17	MAL7P1.89	UNIQUE	TAAACCAAAAGAAGGATATAGAATACATGGTTATGCAAAAGAGAAACGCAAAAGATGACT
MAL7P1.89_v7.1_P16/17	MAL7P1.89	UNIQUE	TTATGAAAATAATTGTAGCCAAAGCAGTAAAGAAACAACATCTGAAAGTGAACATGCTGA
MAL7P1.89_v7.1_P17/17	MAL7P1.89	UNIQUE	CTAAAAATATTTCCCATCAAAAATATACAAGGAGAAATTCGTACGTATTCAAGTGTCCCA
MAL7P1.89_v7.1_P2/17	MAL7P1.89	UNIQUE	TAATATATGGATGAATGACATGAAATTTAGCATCGAAGACAACTTAAAGGATTGCACCAA
MAL7P1.89_v7.1_P3/17	MAL7P1.89	UNIQUE	GAACTCAATTTATATTACACATTCTGGCTCATATACAAAAGCATAAAGTCCATGGATGAA
MAL7P1.89_v7.1_P4/17	MAL7P1.89	UNIQUE	AGAAACTTGAAAAGTTTTGCACAAGGAAAGATACAAAAGAGAAACTAGGAGAGTTGTATA
MAL7P1.89_v7.1_P5/17	MAL7P1.89	UNIQUE	TATATTACATTCTTATACTTCTAAATTGGGTGTCTGTTCTGTTGGATTAGCTGGTACAGG
MAL7P1.89_v7.1_P6/17	MAL7P1.89	UNIQUE	TGAACATAATTTGAGTAACCAGAAGCATTACAAGTATGATTTGAGGACTGTTAAGAAGAT
MAL7P1.89_v7.1_P7/17	MAL7P1.89	UNIQUE	CGATATAGGTGATGTGTCAAATTGTGAAATATTGAATGATGAAGTTTCAAGGAATAAAGA
MAL7P1.89_v7.1_P8/17	MAL7P1.89	UNIQUE	TTTGATGGAAAAGAAATAGATGAACAGGAGAATCAAATGGACATCAAAAATGTAGGTGAT
MAL7P1.89_v7.1_P9/17	MAL7P1.89	UNIQUE	TAATGAAGAGCAAAAGGGAAACACATATATCACAATGGAAAGGGAAAAAGAAGGAAATAA
MAL7P1.91_v7.1_P1/8	MAL7P1.91	UNIQUE	CCGCAAGTATATAAACGACGATAGTAGTAATGACATAACAAAACAAAGTAATTTGAGTTC
MAL7P1.91_v7.1_P2/8	MAL7P1.91	UNIQUE	TTCCAGACCATCTAATTCCTAACAACTCGAATTCAAAAAACATCATTTCAAATAACGTCA
MAL7P1.91_v7.1_P3/8	MAL7P1.91	UNIQUE	TATGTGCAGATGAAAAGAAAGAGGAAATGAATCAAAATCACGAGCAAGAAAATATTTTGG
MAL7P1.91_v7.1_P4/8	MAL7P1.91	UNIQUE	GATATAAATGAAAAGAAGAAAATAGGAGAACAAATTGCATGCACAAATAATGACAAAATG
MAL7P1.91_v7.1_P5/8	MAL7P1.91	UNIQUE	TGTGGTTTAACTGAATCAGAATGTAAGTTCTTATTTTTTCAAATAGCAAGTGGTATTAGT
MAL7P1.91_v7.1_P6/8	MAL7P1.91	UNIQUE	TAAAAATCAGTTATCATCATATTTCCAAGGTACTGTTTATACTATGGCACCTGAAGGTTT
MAL7P1.91_v7.1_P7/8	MAL7P1.91	UNIQUE	CAAAAAAGTTCATGTAAAGAGTTGTAATAAAAAGACACCACATAATAGCGATATGTGTCC
MAL7P1.91_v7.1_P8/8	MAL7P1.91	UNIQUE	AATTATACATGCTTGGTATACCGGACCTGCACATATTTATTTTAATCATCCATATATACC
MAL7P1.92_v7.1_P1/8	MAL7P1.92	UNIQUE	GATCCATATATTAAGAAGGATGTAACTCTACAGCTGAAAAATGCGAAATACAATCACATT
MAL7P1.92_v7.1_P2/8	MAL7P1.92	UNIQUE	TATCTGATGCTTCCAGTTCTATCTTGTATATTACTAACAAAGGAGTATATTTATATGTTT
MAL7P1.92_v7.1_P3/8	MAL7P1.92	UNIQUE	TTTGTATTTAGCCAATCAAATAGTTATTTGCACACACCTAGAAATGCTATAGCTTACTCT
MAL7P1.92_v7.1_P4/8	MAL7P1.92	UNIQUE	ATGGAAAACTAAACTTTCAAATAGTCCCTGTATCTTTCACTGTTACCCTAACTCATATAG
MAL7P1.92_v7.1_P5/8	MAL7P1.92	UNIQUE	AAACTAAAAGCAAAGTGAAATGTTTATGTATGCCAGGATACTATTGGGACTTGAAAGAAT
MAL7P1.92_v7.1_P6/8	MAL7P1.92	UNIQUE	CAAATTCAACTAGTTTTGTTGGGACAATACATGAAACACACTGCTTTTGCTTAGAAAATT
MAL7P1.92_v7.1_P7/8	MAL7P1.92	UNIQUE	TGTAGAGCAATATATGAGTTATGTACCCAGCATAAAATGTGATTTGTCCAAAAGTTATTC
MAL7P1.92_v7.1_P8/8	MAL7P1.92	UNIQUE	CAAGTGAAAAGAAGAAACTTACATTTAGAAAAAATGTTGAAGACGCAGTTAAAGGAGATC
MAL7P1.93_v7.1_P1/1	MAL7P1.93	UNIQUE	TATACTACTAAAGCATTATAAAGGAGCACCAGTCATTAGAAATATCCGAGTTGTTTCAAA
MAL7P1.94_v7.1_P1/1	MAL7P1.94	UNIQUE	ATTTAACTGATAATACCAAATCTGTAAGGAACATTCCAGGAGCGAAATTTATAGAACATG
MAL7P1.95_v7.1_P1/4	MAL7P1.95	UNIQUE	CATAAATTAGACGATTTAGAATGGTTAGCTTGTGAAACTAATGATAAAGGTTGGTTAGCT
MAL7P1.95_v7.1_P2/4	MAL7P1.95	UNIQUE	TTGAAACACACAAATACAAAAAAAGGTGTAACTCAAAAGGGAGCTGATAACTTAAATGAT
MAL7P1.95_v7.1_P3/4	MAL7P1.95	UNIQUE	GTACCAAAAGAAACGTTATTAATGGGTGAGTTTTTCAAAAGTGAGGATATTAATGAAAAG
MAL7P1.95_v7.1_P4/4	MAL7P1.95	UNIQUE	CTTCACTTTATATAACTGTTAAGAGAAAGGCATCACAATCTTCTCTGACAAATTCATCAA
MAL7P1.97_v7.1_P1/1	MAL7P1.97	UNIQUE	CGAAGATGAAAAAAGTCAAATGATCAGAAAGATCCTTGAAGAACTATATGGTAAGGAAAA
MAL7P1.98_v7.1_P1/1	MAL7P1.98	UNIQUE	AGACTTACGTTAATAAGAAAGAAAATACAAATTATACAAAACACTCAAGGGTTGTCAGAT
MAL7P1.99_v7.1_P1/1	MAL7P1.99	UNIQUE	AAAACCCTACAAATTAATACCAAGTCTTCCTACATTAAATCATTATGTGAACCCTTTGGA
MAL8a_5.8S_p	MAL8a_5.8S:rRNA	UNIQUE	TGCGATAAGCAATGAAAATTGCAATGACTGTGTATCATCAGAATGCTGAATATAAATTAT
MAL8A_5.8S_v7.1_P1/1NU	MAL8a_5.8s	NOT_UNIQUE	CGATAAGCAATGAAAATTGCAATGACTGTGTATCATCAGAATGCTGAATATAAATTATAC
MAL8B_28S_v7.1_P1/6	MAL8b_28s	UNIQUE	GAGTTAAAAATAAAGAATGAGTTGTGTTTTATGAATATGGGACACTAATACGTGTGATGG
MAL8B_28S_v7.1_P2/6	MAL8b_28s	UNIQUE	TAAGTAAAGAGTATATTTGATAGGACCCGAAGGGCTTTGCACTATACATGTAATAAAATT
MAL8B_28S_v7.1_P3/6	MAL8b_28s	UNIQUE	TAAGAAAAAGTTTAGCATAGGTGACAAGGGGGTATGTGTTTATGATCGAATTTGTATCAA
MAL8B_28S_v7.1_P4/6	MAL8b_28s	UNIQUE	GTAAATTATAGAGAAGAGGCGAAAAATTAAAGAAAGAACGAGATTAGAGTTATTCTTCGG
MAL8B_28S_v7.1_P5/6	MAL8b_28s	UNIQUE	AACAGGCTTGGTGAAATCAGTAGAGAAAGTAGGCTATTATGACTGTTGAATAATTTATTA
MAL8B_28S_v7.1_P6/6	MAL8b_28s	UNIQUE	CATTTTATGTCTGTTGTGATAATAGCTGAAAGCATCTTAAGCTAGAATCCATTCTGTATA
MAL8P1.1_v7.1_P1/6	MAL8P1.1	UNIQUE	AAAAAGGATTTCGTTTTGTCAATAATACACTTGTTCTAGAAGGAATAGAAGGTTCAGGAT
MAL8P1.1_v7.1_P2/6	MAL8P1.1	UNIQUE	TCCTCGATAACTGCTAAAAATATTTCATCTTACCTATATGTTCCTCTAGGTGTATTATTC
MAL8P1.1_v7.1_P3/6NU	MAL8P1.1	NOT_UNIQUE	GAAATAGAAAAAAGGAGCATTTATTTGTCGAGTAAAAGGGTATTGAAATGGAAAACCATC
MAL8P1.1_v7.1_P4/6NU	MAL8P1.1	NOT_UNIQUE	GAAAACTATCATCGAAATACATATGGAAGTTTTGAATGACTGCAAAAATGATGAATGGGA
MAL8P1.1_v7.1_P5/6NU	MAL8P1.1	NOT_UNIQUE	GAGCATAAATATATGAGAAAGGCTTATTTAGAATTGTTGATGAGTTTAAGAGAGGATGTT
MAL8P1.1_v7.1_P6/6	MAL8P1.1	UNIQUE	TATCAATCTGATGAAATGAGTGGAAAACAGAAAAGTATCCAAAAAGATGAACAATGGTTC
MAL8P1.10_v7.1_P1/1	MAL8P1.10	UNIQUE	TTCAAGCAAAAATACAAAGAAAGATGGAGGCTGAAAATAAGAGGCAACAAAAATTGGATA
MAL8P1.100_v7.1_P1/2	MAL8P1.100	UNIQUE	GAAAAGGGAAAATTGTGTAAAAGATTTAATTGTCAAGTTTATGGAGTTGAAAGGAGTACC
MAL8P1.100_v7.1_P2/2	MAL8P1.100	UNIQUE	TGATGATATAGAATACATGGACGAAAATGAATATGAAGATTCTGACTTGGACGAAGAAAT
MAL8P1.101_v7.1_P1/4	MAL8P1.101	UNIQUE	ATGTTATTTACGAAGATTTATTTGTTGTTTGTATTCGTCCTGTACCTTGTTTCTGCTTTT
MAL8P1.101_v7.1_P2/4	MAL8P1.101	UNIQUE	TGAAGACTATAAACACCATCTTAAAAAAATGCACATTAAGAGAAATAGATTAGAACCACA
MAL8P1.101_v7.1_P3/4	MAL8P1.101	UNIQUE	TTCTATGTCCACCAAAATATTAGAAAGAGATGGGAAAAATATTATAGATCATGCCTCAAA
MAL8P1.101_v7.1_P4/4	MAL8P1.101	UNIQUE	TAAAGAAAAAAAGAAAGATGTGCCAACTAATGACGATAACAAAAACGCGACTGTACAAAT
MAL8P1.102_v7.1_P1/2	MAL8P1.102	UNIQUE	CCATAAATTCAAGAAATATATAAAAAATCAAACAACCAAAAAGAAGGGATATGAAAAGAA
MAL8P1.102_v7.1_P2/2	MAL8P1.102	UNIQUE	TATTCATAAATATTTGATTCCCTCAAGTGACATGAAACACTTGTGTTTATTATTGTATTT
MAL8P1.103_v7.1_P1/2	MAL8P1.103	UNIQUE	TTTGAAAATGAACAATATGATACGATTGAGCTAGAAGATAAGGATGAGAAGGCTGAAAAT
MAL8P1.103_v7.1_P2/2	MAL8P1.103	UNIQUE	TCTATAGAAACAGGAAAACAAGGAAGTCGATTAACACATTCACATAGTAGACAATATATG
MAL8P1.104_v7.1_P1/5	MAL8P1.104	UNIQUE	CAGCTTTACCTCACAATGAAGCAGCATTTTTTGAATTACTAAACGATTTTTTTCCATCAT
MAL8P1.104_v7.1_P2/5	MAL8P1.104	UNIQUE	AGTTCATATATGAATAGTAAAAGCACCGATCCAATAGGTATCAACAACCACAACAATAAT
MAL8P1.104_v7.1_P3/5	MAL8P1.104	UNIQUE	TTTTAAATAGTGTGAATTATAATACGGCTTATGCCCATGGAAACAATCCATCAATATCAC
MAL8P1.104_v7.1_P4/5	MAL8P1.104	UNIQUE	TAATAAGAACAGCAAAAATAAAAGTAAGAATAATAATGACCCGAACAAGAAAGCATCGGG
MAL8P1.104_v7.1_P5/5	MAL8P1.104	UNIQUE	CCCAGCATTATTACAGTTCATTTATACCTGAACATTTTGCTACAGATAAAATAGTTACTA
MAL8P1.105_v7.1_P1/4	MAL8P1.105	UNIQUE	ATTGGAACTTGCTAAATATCATAGAGAATATGAGAGTGTTAAAAAACTTTATGGAGACGA
MAL8P1.105_v7.1_P2/4	MAL8P1.105	UNIQUE	TCAAGTCATTGGATACTATCTAAATAAAGAAAACGAGAAGGTTATGATTATTGGTGAAGA
MAL8P1.105_v7.1_P3/4	MAL8P1.105	UNIQUE	AGTAAAGAATTCTTTTGATAAGTACGCATCAGATTTAAGTAGTAAATATGCGGGTAGTTC
MAL8P1.105_v7.1_P4/4	MAL8P1.105	UNIQUE	TTCAAGAGGATTCATATCAAACGAAAGTCTATTAGAATCAACTACTCTCATATTTTCGTG
MAL8P1.106-A_v7.1_P1/1	MAL8P1.106-a	UNIQUE	TGTTCGATAAAATTCTTAAAAAAGATGTAGATACTATTAAGGAGGTTTCCCTTCACTCCA
MAL8P1.107_v7.1_P1/1	MAL8P1.107	UNIQUE	TAATGTCCTCAAACGAAAGGGGAGTATCCAATAAAATCGATCAAATATATAAAACAGAAG
MAL8P1.108_v7.1_P1/1	MAL8P1.108	UNIQUE	ATAACAGAAAAGGAAAGAATAATAAAACATGGAGGCACTATTGAAAATGGAAGAGTGAAC
MAL8P1.109_v7.1_P1/2	MAL8P1.109	UNIQUE	TTGCCGGATGACACTGAAGAAATAAAAAGAAGCATACAAGAATTAAAACACAATGAAGAT
MAL8P1.109_v7.1_P2/2	MAL8P1.109	UNIQUE	AATGAGGATGAAGACATACTAGTTCTTATTTGTAGTGATGGTGTATGGGAATTTATATCT
MAL8P1.11_v7.1_P1/6	MAL8P1.11	UNIQUE	ATACCGAAAGGAAAGGTAGTTATATTCGTAAGGAAAGTATTATAAATGAAGGGATACACA
MAL8P1.11_v7.1_P2/6	MAL8P1.11	UNIQUE	CAAAATAAAAGCTGTTAAGAAAAAAGACAACCTTATAGAGAATTTCCCACATTCTTATAT
MAL8P1.11_v7.1_P3/6	MAL8P1.11	UNIQUE	TTAGGAAGTTCAAGGAGGATATGGAATGTAAAAGGAGAAGGTATCATTTTAAAAGGAATA
MAL8P1.11_v7.1_P4/6	MAL8P1.11	UNIQUE	CTTTTGTGATAGATGACATGGATCATGTGGACTTTTATTTATTGAGCAATGAAAACAATG
MAL8P1.11_v7.1_P5/6	MAL8P1.11	UNIQUE	GGATGAATATGAGAAAGGATGATGAAGAGAATGATTTGATTAATAACGAAGGAGAAGATA
MAL8P1.11_v7.1_P6/6	MAL8P1.11	UNIQUE	CATCCGATGATTATACTTCATGTTCATCATCTTATTCTTCATACGACATGGAATATTTAA
MAL8P1.110_v7.1_P1/1	MAL8P1.110	UNIQUE	AAAAGTAGTGATATTAGAATGTACTGAAGCAAGAAAATTGGGAAAGCAGCCATCAAGATA
MAL8P1.111_v7.1_P1/4	MAL8P1.111	UNIQUE	CAGGGAAAAAGACCAATGGCTGTATAAATAAAGTCGATAAGAAATTATTGAATCAAAAGG
MAL8P1.111_v7.1_P2/4	MAL8P1.111	UNIQUE	AAAGAATGAAGATGTCATATCTGTTTATGGTGCTGATTTACCTGTAAAAAGAAATCAACC
MAL8P1.111_v7.1_P3/4	MAL8P1.111	UNIQUE	TCTACTTTTTGTTGGCATACCGAAGATAACTATTTTGCTTCTATTAATTATCAGCATTGG
MAL8P1.111_v7.1_P4/4	MAL8P1.111	UNIQUE	AAAAGGAACACACCTACACTATATGCGGACTTAGAAAATTATTGTGCGAAAAAATTAATG
MAL8P1.112_v7.1_P1/4	MAL8P1.112	UNIQUE	GAATATACGAAAAATATGATAGGGAGAAAAGTGCATACAGACGAATTGCATAAGGAAAAT
MAL8P1.112_v7.1_P2/4	MAL8P1.112	UNIQUE	GACACGAAAAATATGACTAATAAGAAGCATGGGAATAAACAAAAAAATAAGAATACACAG
MAL8P1.112_v7.1_P3/4	MAL8P1.112	UNIQUE	TTTCCATATTGTGTTTGAGGGAAGAGATGTATTTAATCTTATTAGCTAGTTATCCTAAGC
MAL8P1.112_v7.1_P4/4	MAL8P1.112	UNIQUE	TTGTGAATTTCGAGAATTCTGTGATTAAATTTCCTATGAACATGGAACCTTTTATGTGTC
MAL8P1.113_v7.1_P1/17	MAL8P1.113	UNIQUE	CAGATGTATTACAAAATATCGATGAAGAATATAAGAATGGAGGATCTGATGAAAAGGTGT
MAL8P1.113_v7.1_P10/17	MAL8P1.113	UNIQUE	GGAAAACAACAAATATGTTCATAGACAATTTACAAAATATTAATCACCTAGAAGGAGAAG
MAL8P1.113_v7.1_P11/17	MAL8P1.113	UNIQUE	GAGGACTGTGGTAATTCTTGTAATACTGGAGATAATAATTTTAATTGTAAAAATCGTTGC
MAL8P1.113_v7.1_P12/17	MAL8P1.113	UNIQUE	TTATTCAACGAAGGATATCGAAATGAATAAACAAGGATATACACACGAAAAGAACTCAAC
MAL8P1.113_v7.1_P13/17	MAL8P1.113	UNIQUE	GACGTAGTCAATGTTGATAAGGAAATAGATATGAAGGAACAAAGACATGTGAATAATTCA
MAL8P1.113_v7.1_P14/17	MAL8P1.113	UNIQUE	ATTAAGAATAACCGTAATTCCTTAAATATCAACAAAACTAGCACGTCCTATTTACCATGT
MAL8P1.113_v7.1_P15/17	MAL8P1.113	UNIQUE	GGAACCTTTAAAGGATTCATATATTGTAAGGGGTGTGAGTAAAATGGTAACTACTTATTT
MAL8P1.113_v7.1_P16/17	MAL8P1.113	UNIQUE	TTGTGGACACCAAGGTGCAGAACAATATATGAAAAAAGAAAACATTAAAAATGGATTACC
MAL8P1.113_v7.1_P17/17	MAL8P1.113	UNIQUE	TATATAGTAGGAGGATCTTTATTTGTTTTTGGAAATTTGTGGAATGTAACTGACGGAGAA
MAL8P1.113_v7.1_P2/17	MAL8P1.113	UNIQUE	CCAAGAATAATAATGTGGGTGTGGAGAAATTAAAATATTCCTTTATAACACAAGACAAGG
MAL8P1.113_v7.1_P3/17	MAL8P1.113	UNIQUE	AACGTTAATGTTGGGAATAACCCTTGTGATAACCCTAAAAATAATTTTACTGATAACTTC
MAL8P1.113_v7.1_P4/17	MAL8P1.113	UNIQUE	TAGTGGGGTGGTCAAGGAATCGTCATTATATAACAATTTATGCCTTGATGATATATATGA
MAL8P1.113_v7.1_P5/17	MAL8P1.113	UNIQUE	TAAGAAAAAGAGAATAAGTATTGGAGGATTGGTGCCTATATTTCTAACTAGCCAAAATAG
MAL8P1.113_v7.1_P6/17	MAL8P1.113	UNIQUE	GTAAAGGAATATATGAAATTGTTTAGAAGTAATAGAAACATTTTTGATGCTTCGAGAGTT
MAL8P1.113_v7.1_P7/17	MAL8P1.113	UNIQUE	GACACGTCACAAGATAATGATAAGACCGTTTCTCCAAAAAATAACATAAATAATAAGTAT
MAL8P1.113_v7.1_P8/17	MAL8P1.113	UNIQUE	AAAAGATAAGGAATCAAAAAATATAATCAAGGGGTCTCAAGAATGTGCAGAAGTGAAAAG
MAL8P1.113_v7.1_P9/17	MAL8P1.113	UNIQUE	TGAGTAAGGTGTGTTTACCTAATATTCTTCCGGAAAACATGTCATTCAGTTATATAAAAG
MAL8P1.114_v7.1_P1/1	MAL8P1.114	UNIQUE	ATTTAAGAAAAACACCATTAGAACCTTTGAGTTTCAGGACATTTAGAGATGACTATGGAG
MAL8P1.12_v7.1_P1/3	MAL8P1.12	UNIQUE	GAAGTATATGATACGAGCGATATATCGACAGATGAAATGTTGAGTAATTATAGTAGTAGT
MAL8P1.12_v7.1_P2/3	MAL8P1.12	UNIQUE	AAAAGTCTAGATCTAGAAAAATTCCAACTAACTCAAACTTTACAAGTAATTAAAAATGAT
MAL8P1.12_v7.1_P3/3	MAL8P1.12	UNIQUE	AATAAAAGAAGGAGATTCTCAACTCAACAACATACAATTACAGTGTGAAAATATAGAACA
MAL8P1.121_v7.1_P1/1	MAL8P1.121	UNIQUE	ATTACAAATTCGAGACTTCTTTTATGGAGGTTTTAATAAGCACTGCCTGAGTTATTTTGA
MAL8P1.122_v7.1_P1/1	MAL8P1.122	UNIQUE	TATAAAGGTCAAGGTGTTAAATTAGGTGGTACTATCTCAAGTATTAGTGAAGAAGAAATG
MAL8P1.123_v7.1_P1/5	MAL8P1.123	UNIQUE	TTGGAAAAGAATTATCAGAAGTGTGTTAGTTATTTGAAGGATTTGGATAAGAGGAAATCA
MAL8P1.123_v7.1_P2/5	MAL8P1.123	UNIQUE	AATAGTATGCTTAAGAATAATGAGAAAATCTTTCACCAGGTTGGAACACAAAAAGGTGAA
MAL8P1.123_v7.1_P3/5	MAL8P1.123	UNIQUE	TATTATTTACAAAGAAGAAAAGAATACCAAAGAAAACAATAATGCTGGAACACCTTTTGA
MAL8P1.123_v7.1_P4/5	MAL8P1.123	UNIQUE	TATGATAAAATATATCCTGATGCAAAGTACATCGAATGTGTACGAGAAACATCACAGAAT
MAL8P1.123_v7.1_P5/5	MAL8P1.123	UNIQUE	ATAGTAAAAACGTAATGTTAAGAAATGTGAACTACGAAATAACCACCGAGAAAAATAGCA
MAL8P1.124_v7.1_P1/4	MAL8P1.124	UNIQUE	ATCGTGGGAAAATAAAGGAAAATGTACATTCAATATTGAGAAATAACTATATATGTTTTG
MAL8P1.124_v7.1_P2/4	MAL8P1.124	UNIQUE	AGTAAAGATAACAAGAAAACTTTCCTTTTGAGTGGTAGTCATTTGCACAATAAATTATTT
MAL8P1.124_v7.1_P3/4	MAL8P1.124	UNIQUE	ATATATGTTATGGTGATCGGAATAATATCACGAGTATGAATATGAGTCGAATGGATAATA
MAL8P1.124_v7.1_P4/4	MAL8P1.124	UNIQUE	TCCTTTATTAGATATTTTCAATAACTTAAGCGATCGTAACAATCCACATGTACCTTCAGA
MAL8P1.125_v7.1_P1/2	MAL8P1.125	UNIQUE	TAAAATGTCTGGTGATTTGAAAAAGATAAAGAAGGTTGGTAGTTATTTCATCGAGGTATG
MAL8P1.125_v7.1_P2/2	MAL8P1.125	UNIQUE	AATGAGTTCAACTTAGTAAGAAAGGAGAAAAATGGAGGAGATAAGACATATTATACCTTG
MAL8P1.126_v7.1_P1/3	MAL8P1.126	UNIQUE	CGACACATGAAAAGAAAGACAAAATGGCCACAAAGAAGAATAATAAAGAAGAGTCTATAA
MAL8P1.126_v7.1_P2/3	MAL8P1.126	UNIQUE	GTTGCTCATGATGTAGATATAGCAATCCTTACTACTGACGATAAAACTTTTTTTGATGAT
MAL8P1.126_v7.1_P3/3	MAL8P1.126	UNIQUE	ATTATAATATGCATGGTGAGGATGAACAAAGTTGCTATGGTCTAAAAAAGAACGACATAA
MAL8P1.127_v7.1_P1/4	MAL8P1.127	UNIQUE	TTTTTTAAGGCCGTTTTTTTGATACTTCCCGGCCTGAGTTTTAATATTAACGATATTCAA
MAL8P1.127_v7.1_P2/4	MAL8P1.127	UNIQUE	ACGGACAAGATGAATACTATGAAGAAAACGAAGAAGGAGATTATACAAATGAAAAAGATG
MAL8P1.127_v7.1_P3/4	MAL8P1.127	UNIQUE	AAACCTCCTTTATTACCAACACCAAAAAATGAATCATATAAACTTGTGAATTCCATCAAT
MAL8P1.127_v7.1_P4/4	MAL8P1.127	UNIQUE	ACGAAATGTTAAACGAAGAAGAGAAGAATCGCATGAAATGAATAGAAGAGGAGATATATA
MAL8P1.128_v7.1_P1/1	MAL8P1.128	UNIQUE	TGCTATAAAAGCAGTAAAAAATACAAATATAACCTCCGTAGGAGTAAAGGGAGAAAATTG
MAL8P1.13_v7.1_P1/2	MAL8P1.13	UNIQUE	TTATGTGCTTTATAAAAATTCCTTGGTCTATTAAATTAGTATGGGCTGTGATCTCAGACA
MAL8P1.13_v7.1_P2/2	MAL8P1.13	UNIQUE	TTATTACAGATACTGTACTTATCGAATTCATTGCAGAATTTCAAACCATGCCTATTTTAG
MAL8P1.130_v7.1_P1/2	MAL8P1.130	UNIQUE	AAACATCTCGGGGACCATACTATACCTAATAACTTTCCAACTTATGAATTTACCAAAATA
MAL8P1.130_v7.1_P2/2	MAL8P1.130	UNIQUE	TTCTATGCTTATAAACTAGCAACCCTTCTACTTAAAATACCTACAATATCCTTGACAGAA
MAL8P1.131_v7.1_P1/1	MAL8P1.131	UNIQUE	GATGTCCTGAATCTACGGACATTTCTCTTATTGTTAGTAAAGTAGTTTTTGAATTAGATC
MAL8P1.132_v7.1_P1/3	MAL8P1.132	UNIQUE	TTAAAGAGACCATAATTACTTATGGACAAACTGGAAGTGGTAAAACGTATACATTGTTTG
MAL8P1.132_v7.1_P2/3	MAL8P1.132	UNIQUE	GAAGTTGGATGAGAAAAAAGGAATAAATGATGAAAGACAAAAAAATCAGACACGAGGAAA
MAL8P1.132_v7.1_P3/3	MAL8P1.132	UNIQUE	TTCAAGTGATATATTAAGAACAAGCGATAAAGGCAATTCTCATAACCCGACAACTTATTA
MAL8P1.133_v7.1_P1/1	MAL8P1.133	UNIQUE	AGATAAATATTTTGAGAAGGCACATTTTATATTAAGTCATTCGGGAGCAGGTACTACATT
MAL8P1.134_v7.1_P1/5	MAL8P1.134	UNIQUE	TTGCGAAAAAGACCCAATACAATATTAAGGTCGATATACACGAAGTAAAAGACTTAAGTT
MAL8P1.134_v7.1_P2/5	MAL8P1.134	UNIQUE	ATGATACATTAAAGGAGTTCTATTTATATGGTGGTCGTATTTTTCTGAGTGCAAATGCAA
MAL8P1.134_v7.1_P3/5	MAL8P1.134	UNIQUE	CATAGTTTTCTAGAAGTTAGAATAGAAGATAGGATATTAAATAGTGGGTTCACAGGAACT
MAL8P1.134_v7.1_P4/5	MAL8P1.134	UNIQUE	GATAAAGAAAAGAAAAGTACCATTATAGATGGAAAGCAACCTACAACGATATATGGGTTT
MAL8P1.134_v7.1_P5/5	MAL8P1.134	UNIQUE	TAATGAAGAATTTGCTCAACTGAATCCTATAAAAGTGTTATGTTCCAATGAACCTGATGA
MAL8P1.135_v7.1_P1/3	MAL8P1.135	UNIQUE	CAGTTATTTTTCTTCAAGCTGCTAGTGTCAGTGTCCTATTTTTCTTTTCAGTATATATAG
MAL8P1.135_v7.1_P2/3	MAL8P1.135	UNIQUE	GAAGGAGAAGCTTTAATTTCTGATATACCCACATCAAGTTTTTTAAGGTGTACTACAAAT
MAL8P1.135_v7.1_P3/3	MAL8P1.135	UNIQUE	GATAAAAAGATGTATGTTAACAGATGATAAATGTGCTCTACATATTACAGAAGTTGCAAG
MAL8P1.136_v7.1_P1/1	MAL8P1.136	UNIQUE	GTCGAAATATAAAGAGACGAAGATAGGGTTAAGATGGAGAACAGAAGAAGAAATAATAAA
MAL8P1.136A_v7.1_P1/2	MAL8P1.136a	UNIQUE	AATGAACTTACGAAATATACATGTCACCATAAGAATAAGGAAAGGTTATATAAAACGAGA
MAL8P1.136A_v7.1_P2/2	MAL8P1.136a	UNIQUE	CTGAGAAGGAGGTATTAAAAGATTTTGCATCGTATATATTGTATAAAGATAAAGAAGAGC
MAL8P1.137_v7.1_P1/2	MAL8P1.137	UNIQUE	TATGTTTCCTTTACTACCTTCTTCGCCTTTTTTTCAACCTCCTAATTTCCGTACAAATTT
MAL8P1.137_v7.1_P2/2	MAL8P1.137	UNIQUE	AACGAAAAATAATATGAACATGCAAGAAAGGGATGAAGAAAGACAAACAATGAAAAAGGA
MAL8P1.138_v7.1_P1/1	MAL8P1.138	UNIQUE	AAATATGGAATGTTAATGTGTTTTTATATGACTATCTAGGATATGGAGAAAGCACAGGGA
MAL8P1.139_v7.1_P1/17	MAL8P1.139	UNIQUE	TTAAAGAGGTTAAGAAGAAATAATTTAAGAAAGAGGAGGATTCGAAGAGTAGGAAAAGGT
MAL8P1.139_v7.1_P10/17	MAL8P1.139	UNIQUE	CAACAATGAAGAGAGAGGAGAACGTATTGATTTTGTATATTCCTTAAACGTATTTTCAAG
MAL8P1.139_v7.1_P11/17	MAL8P1.139	UNIQUE	TCCTAATACCATGAACATAAAAAAAGGAGACCTTCGAAAAGAAAAGGTTCACAATAAATC
MAL8P1.139_v7.1_P12/17	MAL8P1.139	UNIQUE	CAGACAATATGAAAGACCCAGGAAATACATACGATAACAAAAATAGAAAATACAAGGATG
MAL8P1.139_v7.1_P13/17	MAL8P1.139	UNIQUE	ATAGAGAATCACAAGCAGATGCACATATAGAACCCAAAAATGAAAACATTCAAAATGGAA
MAL8P1.139_v7.1_P14/17	MAL8P1.139	UNIQUE	TGTATGCATAACCTAACACCTTTATGTTCCTTCCTAAATACATTTGTACCTAATGATTAT
MAL8P1.139_v7.1_P15/17	MAL8P1.139	UNIQUE	TCCTTACAACAAAACACAAAAGAGATACCAAAGAAAGGACAAGAATAACAAACTTCGAAA
MAL8P1.139_v7.1_P16/17	MAL8P1.139	UNIQUE	GAAAATCATATGAACAAGGAAAAAACCGAAACACCAAGAAACTGTAATATATATAAGGAA
MAL8P1.139_v7.1_P17/17	MAL8P1.139	UNIQUE	TTTCATCAAAGAAATCGAAATAAAACATGATGTAAGCCCCAAGAAATGCATATGTGAAGA
MAL8P1.139_v7.1_P2/17	MAL8P1.139	UNIQUE	AAAGAAAGTTCGAATGATAGAGAAAGGCTATGTGATAAGAGATCGGGAGGTAAAAAAAGA
MAL8P1.139_v7.1_P3/17	MAL8P1.139	UNIQUE	AATATACAATCAACACAGCTATCTAGTAATATCAACACTAATTATGTTCCTCATAGAAAC
MAL8P1.139_v7.1_P4/17	MAL8P1.139	UNIQUE	ATATGTGTCCACTAGCGAAATTTTAGAAAAAAAGCATCTTATCCCTTTAGTATATAAATG
MAL8P1.139_v7.1_P5/17	MAL8P1.139	UNIQUE	AGAGACAAAAAATATACTCCAAGAAGGACAGTATGTCAAACGAAGAATGTGTTGTATTTA
MAL8P1.139_v7.1_P6/17	MAL8P1.139	UNIQUE	GTGTACAGAAAAGTCAGTTTTTATACGACCTCAATTTTATTCATGGTGAGATATATAACC
MAL8P1.139_v7.1_P7/17	MAL8P1.139	UNIQUE	TGTGTGAAGAAGCCCAAAAGTACATAAATAAAGAAAATAAGGAAAACTCGGATGATGATA
MAL8P1.139_v7.1_P8/17	MAL8P1.139	UNIQUE	ATTCCTTCTGTGCTACATCCCCTTTAAACAATAAAAAAGATAATACATATGACACACTTG
MAL8P1.139_v7.1_P9/17	MAL8P1.139	UNIQUE	ATACTACACATATTCAAAACAAAAAGGAATGCTTATCCTCATCATTAATTACACACTCTG
MAL8P1.14_v7.1_P1/2	MAL8P1.14	UNIQUE	ACAAGAGTAATGAAGGAAGCACATACCCTTTAAATGAAGAAGAAACTAACGTAAATCTAA
MAL8P1.14_v7.1_P2/2	MAL8P1.14	UNIQUE	GCTTATTCTATTTATCCTCTGTACTTTTCTTTAAATCCATGCCATCTGGACTTTTTATAT
MAL8P1.140_v7.1_P1/3	MAL8P1.140	UNIQUE	TCCTACATATCGTTTACCTAAATATATTGAGAGACCTAATTATCATAAGACAGGTATTCC
MAL8P1.140_v7.1_P2/3	MAL8P1.140	UNIQUE	GATATTAGTTTATTTAGGAATGGATATCATGCAGATATGTGTGAGAGTTTTATTGTACCC
MAL8P1.140_v7.1_P3/3	MAL8P1.140	UNIQUE	TAATAAAAACAGCATATGAATGTACAATGGCAGGAATTAGTGTATGTAAAGATGGAACAC
MAL8P1.141_v7.1_P1/3	MAL8P1.141	UNIQUE	CATGTAAGGGATTCTGAATATGTTTATAATAGTGAGTTTGCACAAAATTCTGATCAACGT
MAL8P1.141_v7.1_P2/3	MAL8P1.141	UNIQUE	TTACCCAATAATGATACCGAAAGAAATGAAATGAATAGTACACATGCTATCGAAAGAGAA
MAL8P1.141_v7.1_P3/3	MAL8P1.141	UNIQUE	AAAAAAGAGGAGGATAACCAACAGAATTGTCAACAGGAAGGCAGTATAGGGAATACGATT
MAL8P1.142_v7.1_P1/1	MAL8P1.142	UNIQUE	TTTAAAATAAATAATAAGACGGTTATGGGTTTTAGTGGTGAGCTAGCTGATGCTCAATAT
MAL8P1.143-A_v7.1_P1/5	MAL8P1.143-a	UNIQUE	GAAGGTCATGAAATACCTTCTATTGCTTTTAATACTTCACACAACAAACACATATATGTG
MAL8P1.143-A_v7.1_P2/5	MAL8P1.143-a	UNIQUE	GAGAGATTCAAACTATTTTCAGAACGAACAAGAGAATATTAATGAGAGCGGTCATATAAA
MAL8P1.143-A_v7.1_P3/5	MAL8P1.143-a	UNIQUE	TAAAGATGATATAAGTAATCAAGAAATCAAACTCTCGGATGAAGAATCCACGTTTGAAGA
MAL8P1.143-A_v7.1_P4/5	MAL8P1.143-a	UNIQUE	GGTATCATGAATATGATACCGATGAAAAAAATGATCTTAGCGATGAAGTGGATAATACAA
MAL8P1.143-A_v7.1_P5/5	MAL8P1.143-a	UNIQUE	GATCACTTATCATCATATACTCCACTCATGTACTTTTTAATAGTATCCATTACGGCATTT
MAL8P1.144_v7.1_P1/5	MAL8P1.144	UNIQUE	AGCCATGAGTGATTATTTGTTGAACCTTAGTCAAATTTATAACCAGTCCAATTCATTTAG
MAL8P1.144_v7.1_P2/5	MAL8P1.144	UNIQUE	AATACTAACCAACATAATGATGTTCCGAAGGACGAAATTACAAACAATGTTTCTCATAAG
MAL8P1.144_v7.1_P3/5	MAL8P1.144	UNIQUE	GATGGTAATGGTGATCAACTTTTATATGGGAAGGATCATAAGATATCTAGAAAATATTCT
MAL8P1.144_v7.1_P4/5	MAL8P1.144	UNIQUE	TGACCTTCCTGTATCTCCGAACGGTTATGCTTCTTATATGAATCCTGATTTTAATTATTA
MAL8P1.144_v7.1_P5/5	MAL8P1.144	UNIQUE	TAAAATCAAGCACATACGAAAAAAACAAATGAATCGAAATAAAAAGGATGAAACGGTAGG
MAL8P1.145_v7.1_P1/2	MAL8P1.145	UNIQUE	ACGAAATTTTTTTCAGCAGGGAATGATTTATATGTTTATTTGTGGGATACGCTATCAAAC
MAL8P1.145_v7.1_P2/2	MAL8P1.145	UNIQUE	AAAACTCGTGGAGAAAAATAGTGGAACCGTTCTAGGGTTATATAAAGGAGATATAAATAA
MAL8P1.146_v7.1_P1/3	MAL8P1.146	UNIQUE	AAAAAGAAATACAAGAAAAGGAAGAAGTAGACTTAGACGTAGAAGGAGAAGAAACAGAAA
MAL8P1.146_v7.1_P2/3	MAL8P1.146	UNIQUE	ATAACACACATTATAATAACCAATCCACACATCTTACCAACATGAAACATCTGAACCATA
MAL8P1.146_v7.1_P3/3	MAL8P1.146	UNIQUE	ATAGCAAGTACCAAGAAATCATATCATACATCGAAGAAATAAAACGAGAGAAGAAAGGAA
MAL8P1.148_v7.1_P1/1	MAL8P1.148	UNIQUE	ATGAATAATCAAAAGAGATATGAATACTGGCCCCTTGAAGAAATAATTCTTCCAAAGAAA
MAL8P1.149_v7.1_P1/2	MAL8P1.149	UNIQUE	ACAAAATGAACATACGCCAATACTTCATCAACATAGTTTAGAAAACCAAAAAAAGGATGA
MAL8P1.149_v7.1_P2/2	MAL8P1.149	UNIQUE	AAAATAAGGTTTATTTATTTGTTCAAAACCCAGAAGCAATGAGACTGGTTCGAAAACTTG
MAL8P1.15_v7.1_P1/4	MAL8P1.15	UNIQUE	CAATGGTGACCGTCGGTTCATAAATTGTGACAATGTTATTATTAAAGAGAAACAAATATG
MAL8P1.15_v7.1_P2/4	MAL8P1.15	UNIQUE	ATGTTTCTTGTCTTATCATCATACTGTCATTTTACCTTATATTTAAATTGGTGGGCTGAC
MAL8P1.15_v7.1_P3/4	MAL8P1.15	UNIQUE	GGAAAAATTTATTGGACAAGATCAAACATATGGTCAACTGAATGAAAATAACCCAGAACA
MAL8P1.15_v7.1_P4/4	MAL8P1.15	UNIQUE	AATTAAGTTCCATATGTGAATGCTTTTTTCTTGTCGAGTATATAAACAGCCAAGATTTTC
MAL8P1.150_v7.1_P1/7	MAL8P1.150	UNIQUE	TTAAAATCGTATGATAACAAAGACGAGAACTATGAGCGTATAAATAACCTGAGCAGAAAT
MAL8P1.150_v7.1_P2/7	MAL8P1.150	UNIQUE	GCACATGGTATAATGAAACTAACACAGAAAGCTGTTTTTACAATGGAAGGAACTATAAAT
MAL8P1.150_v7.1_P3/7	MAL8P1.150	UNIQUE	TTGTGACGATACAATAAGAGCTTTGCTTACTTGCTTTAGATTAATAGATGCTTTGAAATC
MAL8P1.150_v7.1_P4/7	MAL8P1.150	UNIQUE	AAAGAACTTTCGCGTATAGGTGGTGTATTATTTGTTGAAGGGAATGAAAATTTAGGAATT
MAL8P1.150_v7.1_P5/7	MAL8P1.150	UNIQUE	AAACACAATGTCAAGAAAAATAAACTAACAAACAAACATGAACCCTCATACCCCAAACAT
MAL8P1.150_v7.1_P6/7	MAL8P1.150	UNIQUE	TGCACAACAATGTGAAGCCTCTATAGAATTAAAACCCTTCAATAAATATGATCTATACGA
MAL8P1.150_v7.1_P7/7	MAL8P1.150	UNIQUE	CAGTAAACAAATCATCTCAGTACAAAACGAAACAGTAAAATCTTCAGTATTCCCATCAAA
MAL8P1.151_v7.1_P1/4	MAL8P1.151	UNIQUE	CTCATGTTATTTTATCCTATACACAATTAAGAGGTTCTGTTCCTATATTTTGGAACCAAC
MAL8P1.151_v7.1_P2/4	MAL8P1.151	UNIQUE	TGAAGAATTAGGTGATGCTATATCTAAACAATATGCAGGATCAACAGCACACAAAAAATA
MAL8P1.151_v7.1_P3/4	MAL8P1.151	UNIQUE	AATATCCCCTTTAGATTATGACGACGATGACGACAATATGTTAAATAGATGTAGTAGTAT
MAL8P1.151_v7.1_P4/4	MAL8P1.151	UNIQUE	AAACAGTAACTACGTCCACGACCATCTTGATAATTTTAATGTCTTGAAGGATAAAATAGA
MAL8P1.152_v7.1_P1/3	MAL8P1.152	UNIQUE	ATATCCATGTCTCCCAAAAAGAAAAAGGCTAAATATAACAACACAGGTAAGGATAAAAAC
MAL8P1.152_v7.1_P2/3	MAL8P1.152	UNIQUE	GAATATGACCAAATGAAACCTGAACAGGACGAACCAATAAATATACAAACTGATGTAAAA
MAL8P1.152_v7.1_P3/3	MAL8P1.152	UNIQUE	TAAAATTACTGAGTAATCAGTTACATATTCGATCTTTGTCCTTTCAAGACTTTGAGGACA
MAL8P1.153_D1	MAL8P1.153	UNIQUE	AGAAGGTTTCAGGTGTTTGGTATGACACAAATCGAAGGCTCTGGAGAGTTATGTATATGG
MAL8P1.153_v7.1_P1/8	MAL8P1.153	UNIQUE	GAAATAGATGAAAAGGGAAAGAGGGATGATAAAATAGGAACTGTGTTAAATGATGAGAAT
MAL8P1.153_v7.1_P2/8	MAL8P1.153	UNIQUE	TAAGGTTCAATGTAACATGTCAAATAGTAAGGGTGTCTATATATCTGAAGAGAGTAATAA
MAL8P1.153_v7.1_P3/8	MAL8P1.153	UNIQUE	TTGTAGAGAATAATGAACCTAATGATACAGGAAATTTTTATAACCCCAAAAGTTGTGTGC
MAL8P1.153_v7.1_P4/8	MAL8P1.153	UNIQUE	TATAGTACTAGATTTAAGTCCTAATGAACAGATGACAAACGGTATGTATGAAAATGAAGA
MAL8P1.153_v7.1_P5/8	MAL8P1.153	UNIQUE	TGGGAAATAATACCTTTGAGCGATTTGACGATAATAACACTGTACATATGAATTCTTATG
MAL8P1.153_v7.1_P6/8	MAL8P1.153	UNIQUE	AGGATGGAAATAAGGATCTTATAGGGTATATACAAAAAGTTGATGAAATGGATAAAGCTG
MAL8P1.153_v7.1_P7/8	MAL8P1.153	UNIQUE	AATATAAACAATGAATGCACGAGACAGATGACCTTAAACAAAGATGCAAGTAATAAGAAC
MAL8P1.153_v7.1_P8/8	MAL8P1.153	UNIQUE	GACAAGAATAAAACGAGTAGTGATAACAAGAGGAAAGCAAAAGTAACTAGAAAAACGAAT
MAL8P1.154_v7.1_P1/14	MAL8P1.154	UNIQUE	TAATTCTGGAAACAATTTTAATCTCACAAAAAGTAATAACAACAGGAACGACTTTGGAGG
MAL8P1.154_v7.1_P10/14	MAL8P1.154	UNIQUE	ATATGACAAACGATATGAACACACAGAAGAATAAGATACCTAAAGAACACATTCCTATGA
MAL8P1.154_v7.1_P11/14	MAL8P1.154	UNIQUE	ATCTTCAACATAATAGATTAAAGGAACAGTTACATGCAGATTCACAAAAACAAAATGAAC
MAL8P1.154_v7.1_P12/14	MAL8P1.154	UNIQUE	TGATGAGCATGTGGAAATTATACAAAAAAACGATGCAGGTATAAATAAAGGAACTGAATA
MAL8P1.154_v7.1_P13/14	MAL8P1.154	UNIQUE	GCATCTCAAGTGACATGTACACAAAATTGATTTGTTCACAATCTATGAATTCTCCTATAT
MAL8P1.154_v7.1_P14/14	MAL8P1.154	UNIQUE	CAAATTAACTTGCCAAGACGAAGAAAAATATAAATATCCCATTAAAACAAAAGAGTATGG
MAL8P1.154_v7.1_P2/14	MAL8P1.154	UNIQUE	TTTTTTAAGTAGTAAAGAAAAAGAAATAGACGATGGACTTTCAAGAGAAGGAGAAGGAGA
MAL8P1.154_v7.1_P3/14	MAL8P1.154	UNIQUE	ATAATAGTCCAATAAATAATGCCCCCCAAAGGATGATAGAAGGTAATCAATCAAACAAAT
MAL8P1.154_v7.1_P4/14	MAL8P1.154	UNIQUE	CTTTTCAAAATCAAGTCGATTCTAAAGTATATGATTACTGTATCGTAACCGTTCCTATAG
MAL8P1.154_v7.1_P5/14	MAL8P1.154	UNIQUE	TAACCCATTCGAATTTGTAAAAGCTGAGCAAAACATAAAAACAAACAACCAAATCAACGA
MAL8P1.154_v7.1_P6/14	MAL8P1.154	UNIQUE	AAGAAGAGAACATAACGACATCACCAAAAAGAAGCTCATCGGGTATAATTAAAAATGATA
MAL8P1.154_v7.1_P7/14	MAL8P1.154	UNIQUE	ATTTATCATGGCCAAACTATTCCAAAACCAGTAGACATGAAATCCTATATTGTTATGAAC
MAL8P1.154_v7.1_P8/14	MAL8P1.154	UNIQUE	ATAATTCAAATGACCTCTCCATCGAAACATTAAGCAATAACATACACGCAAATATTAGCA
MAL8P1.154_v7.1_P9/14	MAL8P1.154	UNIQUE	AAAAATTGAATTCTGAACGGATAAATGATGACAAAAATGTGGAGGTATACGATTTGACTG
MAL8P1.156_v7.1_P1/3	MAL8P1.156	UNIQUE	AAATATGAATGGGGTAAAGGAAAAGATGGACTGGTTTATGAAGTGATGAAAAATATAGTG
MAL8P1.156_v7.1_P2/3	MAL8P1.156	UNIQUE	ATGAGCTTAAGTTTGATAAGAAGGGTCCAAATGAAATTGTTTTGAAGGATGATACGAATT
MAL8P1.156_v7.1_P3/3	MAL8P1.156	UNIQUE	CATTCCTATATTTCTGGTCATTGTTTAGAGTGTATGACAAATTCTGATCTTGTTATCAGA
MAL8P1.157_v7.1_P1/6	MAL8P1.157	UNIQUE	TAATTATCCACAAAGTATTACAATTGATGAATATCTATCCTCGTCCTCATCCAAAGATAT
MAL8P1.157_v7.1_P2/6	MAL8P1.157	UNIQUE	TTAAAAGATATAAGGCACCACTATATACAAAAGGAACTCACCAAAATAGGTAAAAGTTAC
MAL8P1.157_v7.1_P3/6	MAL8P1.157	UNIQUE	CTCAAAATGAAGACAAAAAAATGATGTATGCGAAAAATGATAGCAGTGAAGATTCGGTTA
MAL8P1.157_v7.1_P4/6	MAL8P1.157	UNIQUE	TATATGCATAACCCCCAACCATATAACAAACAAAGTGATTCTATTTCTATTAGAAACACC
MAL8P1.157_v7.1_P5/6	MAL8P1.157	UNIQUE	TTATCATGTTCCAATATCACCAAACAAACAATAAACGAAAATCGAATGCACTCTCGTAAT
MAL8P1.157_v7.1_P6/6	MAL8P1.157	UNIQUE	GCAAATGAAGAAGATGCTCTTATATATGAAAGACGTTATAAATTGGAAATCTCCAAACCA
MAL8P1.16_v7.1_P1/1	MAL8P1.16	UNIQUE	AATATTGGAGACTTGTGCTACCGATTTTCTTACATGCCAATTTATGGCATTTGATTATAA
MAL8P1.160_v7.1_P1/1	MAL8P1.160	UNIQUE	TGATATACCCAATTTAAAAATATCGAGATCCTTGTCAACCTATGAAAACACAGAACAAAC
MAL8P1.161_v7.1_P1/1	MAL8P1.161	UNIQUE	TTATTCATAATAGGTAGTGTAACTTGTACTTGTGCTTGCGTATCTATGGTATATAGTACA
MAL8P1.162_v7.1_P1/6NU	MAL8P1.162	NOT_UNIQUE	ATGAAGATCTAAATAAACCTAAAATTCCGGAACAAGACCATAAAAATGTAATTCCTGGGA
MAL8P1.162_v7.1_P2/6NU	MAL8P1.162	NOT_UNIQUE	GTATAGATGGGTTGAACGAAATGCACATATGTTAGAAAAATGGAAAGAAGAAAAATGGTT
MAL8P1.162_v7.1_P3/6NU	MAL8P1.162	NOT_UNIQUE	GAAATAGAAAAAAGGAGCATTTATTTGTCGAGTAAAAGGGTATTGAAATGGAAAACCATC
MAL8P1.162_v7.1_P4/6NU	MAL8P1.162	NOT_UNIQUE	GAAAACTATCATCGAAATACATATGGAAGTTTTGAATGACTGCAAAAATGATGAATGGGA
MAL8P1.162_v7.1_P5/6NU	MAL8P1.162	NOT_UNIQUE	TGATGAAGATAATTACGCTTATGAGTATGTAAGGAATAGGAGGAAAAAATACATGGATGT
MAL8P1.162_v7.1_P6/6NU	MAL8P1.162	NOT_UNIQUE	GTATAACCGAAACACAAAATGGAGAGATAGCAAAAAAGAATAAAATGCGAAAAGGATCAT
MAL8P1.163_v7.1_P1/1NU	MAL8P1.163	NOT_UNIQUE	TTATAAATATATGGAGTCATGTGGTTGGAATTAATAGAGGAGAAATAGATGAACTGACAG
MAL8P1.17_v7.1_P1/2	MAL8P1.17	UNIQUE	CCCAGAATATAATGAAGCTGCAAATATGTTGAATGAGAAAAAGAGCGAAATAAAATTAGT
MAL8P1.17_v7.1_P2/2	MAL8P1.17	UNIQUE	ATAAAAATGCACCCGTCAAAATAGTTGTTGGTAACTCTTTTGTAGATGTTGTCTTGAAAA
MAL8P1.18_v7.1_P1/5	MAL8P1.18	UNIQUE	GTGATAGTGAAAAATATGATGAGGGTGAACATTTTGAAGGGGATGAAAATTACAAAGTAA
MAL8P1.18_v7.1_P2/5	MAL8P1.18	UNIQUE	TGGAGCAAAATGCAAACAATGAACAATTTCTAAAAGAGATAGGAACGGATGTAACAAATA
MAL8P1.18_v7.1_P3/5	MAL8P1.18	UNIQUE	AATGTAATCAAAACTCTCACTCGGAGGATCGAAAAAGGAAAAATTTTCAAAGGCAAATTG
MAL8P1.18_v7.1_P4/5	MAL8P1.18	UNIQUE	GAACAATGATCGAATGACTCCTGTAAAAGATCCAACGAATGGAAATGTTTTGAAAATAAA
MAL8P1.18_v7.1_P5/5	MAL8P1.18	UNIQUE	TAAAAGGAAAAGGAAAATGATAAACATGGAAGAACTAAAAGACGTACAACCAGAAAAGGA
MAL8P1.19_v7.1_P1/4	MAL8P1.19	UNIQUE	GAGATGTTATATGTATTAGCAAAACAGGGTCAGGAAAATCATTAGTTTATTTATGTACCC
MAL8P1.19_v7.1_P2/4	MAL8P1.19	UNIQUE	ATTGAAGCGAACACTGTGGTAAATGAAATGAGTAATGTGACGAATATGAATAATGACAAT
MAL8P1.19_v7.1_P3/4	MAL8P1.19	UNIQUE	AAATGAGAATACGACACATGAATTTTTAGAGAACGAAAAGGAAATGGACTACACAAATGA
MAL8P1.19_v7.1_P4/4	MAL8P1.19	UNIQUE	TCTGGAAAATATATAAACGCAACCACACAAAAAGATACAAACACATTACATAACACTGCT
MAL8P1.2_v7.1_P1/2	MAL8P1.2	UNIQUE	TTATAAAAACTATCAACTGTACTTCCGTTTTACCGTCATGTAATGAGAGTGAAAAAAATG
MAL8P1.2_v7.1_P2/2	MAL8P1.2	UNIQUE	GGATGATGATTATTATACATTACGTGGATATTCATCTAATAAACGTGTTGAACTGACTGA
MAL8P1.20_v7.1_P1/3	MAL8P1.20	UNIQUE	AAAAGGTTGGGGATTAGAATTAGGAAGGGAAGAAGACAGTAGTAATATGTTACATAATAT
MAL8P1.20_v7.1_P2/3	MAL8P1.20	UNIQUE	CATGAATCATAAAGGTAATAACAATCCAAATGAATGCCCTAGTAATATAATAACAAAACC
MAL8P1.20_v7.1_P3/3	MAL8P1.20	UNIQUE	GTGAGAAACAACCATCTTTAAATACCATAACAAAAGAAAGTAGGAATAGCAAATTGATCG
MAL8P1.200_v7.1_P1/1	MAL8P1.200	UNIQUE	GATATATATGTATGATAGCTGTTCACAAATCCATTAGAAGTTTGGGCTTAGGTTCTTATT
MAL8P1.201_v7.1_P1/4	MAL8P1.201	UNIQUE	AGATACTAATAATGCGGAAACTAAAAAATGGGGGAAAAAGAAATTCCATCAAATTCATGG
MAL8P1.201_v7.1_P2/4	MAL8P1.201	UNIQUE	TATTGTTTTCAGTACAACCAAAGAGAACAATTTTTCATTCAGTTTAGGGGCTATCGATAT
MAL8P1.201_v7.1_P3/4	MAL8P1.201	UNIQUE	CATATTGTATATGGGATAGTAAGAAATTAAAAGTGCAAGATTTACTGTCAATGAACGAAG
MAL8P1.201_v7.1_P4/4	MAL8P1.201	UNIQUE	GTTTCCCTAGACACGTATACAAGTTCTGTATATATATATGATATAATGGGTACTACAACT
MAL8P1.202_v7.1_P1/1	MAL8P1.202	UNIQUE	AATATTTAAAAAACCAAGACCAATTAATAGTGCATTGCCAACTTATGGTATGCCATCAAG
MAL8P1.203_v7.1_P1/5	MAL8P1.203	UNIQUE	TATGAAAAGTTAGGGAATGAAAGAAGAGATGTACAAAATATGAATGATGCTGAAGATGTG
MAL8P1.203_v7.1_P2/5	MAL8P1.203	UNIQUE	GTATAGAAATAAAAAGGAACAGGATGAAGATGAAGGTGATAATGATGAGGAAGATAAGAA
MAL8P1.203_v7.1_P3/5	MAL8P1.203	UNIQUE	CCGAAATAACCTCCCAGAAGATATTATTAAAAACATCAAATATGAAAATCCATCCAATAC
MAL8P1.203_v7.1_P4/5	MAL8P1.203	UNIQUE	TGGAAATTTACGTGCATACCAACTCTTGGATTTTCTAAATCTAGTAATAGAGTTCAACAA
MAL8P1.203_v7.1_P5/5	MAL8P1.203	UNIQUE	TGATATGCTAAGTGAAAGATTGAAATGTAATGTTGGTGGTAATATTGTTATCGTCTCTGA
MAL8P1.204_v7.1_P1/3	MAL8P1.204	UNIQUE	GAAATTTTTAGTGTTATTATCCTTGGATTTATATATGTGACGTTTCTTGATACAAGGCCG
MAL8P1.204_v7.1_P2/3	MAL8P1.204	UNIQUE	AAAAACGTTTTAAGGTTAAACGGAGGAAACACAAAAAAGGCAAATTAAGAGGTACACATA
MAL8P1.204_v7.1_P3/3	MAL8P1.204	UNIQUE	CAAGGAGTAGATGTATATATGAGACTAAAAAGAGCAGAAGGAATGTGTATTTTAGGAAAA
MAL8P1.205_v7.1_P1/3	MAL8P1.205	UNIQUE	CTGAAACAGAAAAAGATCACATCCCATCATTAAGATGTCATGAATTAAAGTATAAATCGA
MAL8P1.205_v7.1_P2/3	MAL8P1.205	UNIQUE	ATAGTAAATGGAATGTGGGTGTAGAAAATGATGAGAATAAATGGATAGATGAAAACCATG
MAL8P1.205_v7.1_P3/3	MAL8P1.205	UNIQUE	TACCAAGAAGAACTGAAAAACGAAGGTGATAAGGAAGAATTGATAAATAAGAGAGATAAC
MAL8P1.206_v7.1_P1/1	MAL8P1.206	UNIQUE	ATTTTATATACCAACGTATTTCTATTTATTGCTGTACTCTTTTGCATTCTATCACCTGGA
MAL8P1.207_v7.1_P1/10NU	MAL8P1.207	NOT_UNIQUE	AAATATTTTGGAAGGTTATGCCGAAAGTATAAAGGAACAGGCATCAAAAGATGCAAAAAT
MAL8P1.207_v7.1_P10/10NU	MAL8P1.207	NOT_UNIQUE	GATAGACATAGAGATATATGTGAAAATTGGGGGAAAAAAGAAGATATTTTGAATAAATTG
MAL8P1.207_v7.1_P2/10NU	MAL8P1.207	NOT_UNIQUE	TGAGATTAATAAATGTCAAATGACACCATCATCACACAAAGTTCCAAAACATGGTTACAT
MAL8P1.207_v7.1_P3/10NU	MAL8P1.207	NOT_UNIQUE	TAGTAAACCCACTAAAAGTGTAAAACAATTAGCGGAACATATGCAACAGAAGGCACAAAA
MAL8P1.207_v7.1_P4/10NU	MAL8P1.207	NOT_UNIQUE	TATGGAAAAGATCAAAAAAGGTTCAATGTAGGAACGGAATGGTCATTTAAGGATAATCAT
MAL8P1.207_v7.1_P5/10NU	MAL8P1.207	NOT_UNIQUE	GATTTATACAAAAAAGCCCAAAATCCTACTAATGCTGTTCTCAAAGATAACAAAGATGAG
MAL8P1.207_v7.1_P6/10NU	MAL8P1.207	NOT_UNIQUE	TAATACTACAAACAAAAATATGGATTACAATGCACACACAAAATTAAATCCCACGTACGG
MAL8P1.207_v7.1_P7/10NU	MAL8P1.207	NOT_UNIQUE	GCGTTAGAAAAGAGTGGTGACACGAAAATAGAAGATATATCGGAAAAAATACCAAAAATT
MAL8P1.207_v7.1_P8/10NU	MAL8P1.207	NOT_UNIQUE	AAGCAAAAGGATTGCCCAAATAATACGATTACTTCACAAAATATTAAAGGTCTTACTGAC
MAL8P1.207_v7.1_P9/10NU	MAL8P1.207	NOT_UNIQUE	TGCTTGATAATCTTAAAAACATAATAAAAACTTGTCAAAACGTACCTAGTGGCAAACCAG
MAL8P1.208_v7.1_P1/2NU	MAL8P1.208	NOT_UNIQUE	AATCAAAGGAACCATAAAAGCACTAACCTTCATACACAAAACAATAGATCTTTATGTGAA
MAL8P1.208_v7.1_P2/2NU	MAL8P1.208	NOT_UNIQUE	AATACTATTTATTCGAAATATAATGGGACCTGTAACTTGATGAGATCTTCCATTAATCCG
MAL8P1.209_v7.1_P1/1NU	MAL8P1.209	NOT_UNIQUE	AAAAATGATAATGAGCGGTTAGCCAAATTAAAAGAAGAGTGGGAAAATGAGACACATAGT
MAL8P1.21_v7.1_P1/1	MAL8P1.21	UNIQUE	GAGAATAGCGAGGCACATTCAAGATATTATGAAGAAACAGATGAAGAAGAAAGTAATAAT
MAL8P1.210_v7.1_P1/1NU	MAL8P1.210	NOT_UNIQUE	TTCCTATTTCAAATCTTTTTTATTGACCTGTACCTTTTCCAGTACATGGACGATGATATT
MAL8P1.211_v7.1_P1/1	MAL8P1.211	UNIQUE	AACTCCACAAATAATGTACATATATCACTATATTTTGTTATACTGCAAGAAAATGGCGAG
MAL8P1.212_v7.1_P1/1	MAL8P1.212	UNIQUE	TGGGTTATGATAATAGAAAAAAATTATGATTCCGTTCAATTTGATTTAGCGAATAAAAAT
MAL8P1.213_v7.1_P1/1	MAL8P1.213	UNIQUE	TGATAGCATGTGTAGTTGTGGGTTTAATTGATAATTTTCCTATATTTCCTCATCTATGTA
MAL8P1.214_v7.1_P1/1NU	MAL8P1.214	NOT_UNIQUE	GAACGTACAACAAATCATATATATAGAAATGATAAATTAAGAGAATATACAAGTACGAAT
MAL8P1.215_v7.1_P1/1NU	MAL8P1.215	NOT_UNIQUE	TATCTGAATTAAAAAGTGTGAAAAATTAAGAATTAAGAAGTGGCAACGAAAAGGTTCAAT
MAL8P1.216_v7.1_P1/1	MAL8P1.216	UNIQUE	AAAAAATACCTCATTTTGTAGTACGATACTGCGTGGTAAGGATACTAATTTTCGTCTTTA
MAL8P1.217_v7.1_P1/1	MAL8P1.217	UNIQUE	TGGTTCATTTCCAGATGCTGCTAAGAATTGCATCTTGTCTATTTCTATAATTAATATGCT
MAL8P1.218_v7.1_P1/1NU	MAL8P1.218	NOT_UNIQUE	CAGAAACATATGCATGTACGAATGCACTTAATAAGTCTATAATGGCTGCAAAATTAACAA
MAL8P1.219_v7.1_P1/1	MAL8P1.219	UNIQUE	TTGAGGGTTTAAAAAGTATTGGTGGTCTTAAGTTGTTACTTCAGGACAAATTTACAGAAT
MAL8P1.22_v7.1_P1/1	MAL8P1.22	UNIQUE	TGACTGATCCGATTAAAGAAGGATATTTTGATATTCCCACACAAGAAGAAGAACTAAAAT
MAL8P1.220_v7.1_P1/7	MAL8P1.220	UNIQUE	AAAAAATTTTTGGGAATATATATGACAAATTATTAGAGGAGAACCGGAGGAATGGGAAGA
MAL8P1.220_v7.1_P2/7	MAL8P1.220	UNIQUE	TGGAGAAAGAAAATAAAGAAAATGGTGTGAATGACGACGACTATAACAACGATGTAACAA
MAL8P1.220_v7.1_P3/7	MAL8P1.220	UNIQUE	TTAGATCTCCTGATGTTGTTCTTGAAGGTGTTTTGAGATTAGAATTTGCGAATGAAAATT
MAL8P1.220_v7.1_P4/7	MAL8P1.220	UNIQUE	AAAATTTTAAATAGTGGTAACAAAGAAAATAGTGTCCCCCCACAAACTAGTGACAAAAAC
MAL8P1.220_v7.1_P5/7	MAL8P1.220	UNIQUE	GATGAACAACAAAAAATATATAAGAAACAAAAAGGCAACTGTAAAAAGGAAAGTGCGGGT
MAL8P1.220_v7.1_P6/7	MAL8P1.220	UNIQUE	AAGCAACATCTTGTAAAGACAAAAATAGTGACAAACAAACAAAAGCATCCTGTGAAGAAT
MAL8P1.220_v7.1_P7/7NU	MAL8P1.220	NOT_UNIQUE	ATAATAGTGGTATATATCCAAGTAGTAGTAACCGTGATTCATTAAGTGGTACAAAAGTTC
MAL8P1.23_v7.1_P1/25	MAL8P1.23	UNIQUE	CTTTCGTGTCAGTCAACTTGCGAAAATGGGAAAAAAGAATTTATACCTTCAGATTTATTA
MAL8P1.23_v7.1_P10/25	MAL8P1.23	UNIQUE	GGTACAAAATATGCAAAAGGAGATATAGATGTTATTTATGAATCACAAAAAGATATGGAA
MAL8P1.23_v7.1_P11/25	MAL8P1.23	UNIQUE	ATCTCATTATACTCCAAACCTCCATGTTTTTATGCACCTTTGTTTATGTGCTTATATAAA
MAL8P1.23_v7.1_P12/25	MAL8P1.23	UNIQUE	ACAAAGAAAGCCAAGGAGGAACTGATTAGTAATAACGACATAAATGTGGAAAAAGAAATT
MAL8P1.23_v7.1_P13/25	MAL8P1.23	UNIQUE	ACTATTATACAAAGTAAAACTCGACTAGCTAAATTAAGTGGAAAAGAAGAAAAAGAGAAA
MAL8P1.23_v7.1_P14/25	MAL8P1.23	UNIQUE	ACCACAATTTATTTGTCTTAATTATCCTTCCTTACGTAGCCCATACTCTTTAAATACATT
MAL8P1.23_v7.1_P15/25	MAL8P1.23	UNIQUE	GGATGAAGAAAATGACGAAGAGGAAGGAAATAATGAAAACGAAACCTTATTTAATGATGA
MAL8P1.23_v7.1_P16/25	MAL8P1.23	UNIQUE	GATGAAGACCAGATATATGATAATTCTAACGATTTATTACTTCCTCACGAAGTAGATGAA
MAL8P1.23_v7.1_P17/25	MAL8P1.23	UNIQUE	ATGCGAATACTCAAACTAAAAGTGAGAAAAAAGGTACCATAAAAAATGGCATCAGTTTAG
MAL8P1.23_v7.1_P18/25	MAL8P1.23	UNIQUE	AGAGCAAGCTGGAACAATAGAAATATAAATCGTCCAAATAGCATAACAAATAATGTTGTG
MAL8P1.23_v7.1_P19/25	MAL8P1.23	UNIQUE	GTGCTAATTCAACGACGAATAATTGTGCTACAGAATTTAATGAACGACCTAATAATGAAA
MAL8P1.23_v7.1_P2/25	MAL8P1.23	UNIQUE	TACATTATCAGATAACGACATTTTAATGAACATTTTGAGGGATTCTATTCCACCACACAT
MAL8P1.23_v7.1_P20/25	MAL8P1.23	UNIQUE	TTAATAGAAGTAATAGAAATAGTAATAGACTGGTTTTTACCGGAGGGAACCGAAATAATC
MAL8P1.23_v7.1_P21/25	MAL8P1.23	UNIQUE	TGCCAAACGATTTAGATGAAAACATGATAACTAACAATGATAAGGGAAACGAAACTAATA
MAL8P1.23_v7.1_P22/25	MAL8P1.23	UNIQUE	ATTTAGAAGAAATAATCAGCATGGAAAATGAAAATAATGAAGAGGAAGTAACAAGTGATG
MAL8P1.23_v7.1_P23/25	MAL8P1.23	UNIQUE	TAGCCAGTTTAAATGTAGAAAGCATCAAAATTAATGAAAAGTTGGCATATGATGATAGCC
MAL8P1.23_v7.1_P24/25	MAL8P1.23	UNIQUE	AATGATGAAGACGTTGATCAGTATGGTAATTATTATAATGAAGGAAAGGATGACGAAGAA
MAL8P1.23_v7.1_P25/25	MAL8P1.23	UNIQUE	TATTGAAAAGTAAGTTAATAAGGGCTATCATGGAAGGAAAAGAAGGATTCGGTTTCATAT
MAL8P1.23_v7.1_P3/25	MAL8P1.23	UNIQUE	GAACCATGTCCTATCTTAACCATAGCTCAACAAAACACCTTAAAAATTTTCCCATTATTT
MAL8P1.23_v7.1_P4/25	MAL8P1.23	UNIQUE	ATGAATAACAGTGATAATATTAGGAATGCTTGTGTTAATATATTTGGTGGTATAGGCCCT
MAL8P1.23_v7.1_P5/25	MAL8P1.23	UNIQUE	CATTTACAAATCTACCATGTTTCCCACCAAATTATATACACATTTTTGAGTATCATCCCA
MAL8P1.23_v7.1_P6/25	MAL8P1.23	UNIQUE	CTCCATCCGATATAACAAATTATAGAAAAGCGGAGAAATCGAAATTTAAGAGATATTTCT
MAL8P1.23_v7.1_P7/25	MAL8P1.23	UNIQUE	TTATATGTATCAGACGGAATGTAAGAAAGAAGACAAGTATTTTAATTTATATGACTATTC
MAL8P1.23_v7.1_P8/25	MAL8P1.23	UNIQUE	TTGAAATTTATTCATCATTCAACTGAAGTAGAACCAAAACTCAACGAATTATGGATGAAG
MAL8P1.23_v7.1_P9/25	MAL8P1.23	UNIQUE	AAATCATCCTATTCAGAGTTTGATGATAACAGTAGTGACAGTTTTTCTAGTGCTAGTAAT
MAL8P1.24_v7.1_P1/4	MAL8P1.24	UNIQUE	GAAAGAGAATACACAAGTAGATAAGAAAAAGCATATATCCATAAGTAATGAAACATCAAG
MAL8P1.24_v7.1_P2/4	MAL8P1.24	UNIQUE	TGTAGGAAGAGAATGTATTACAACATCTGAAAAGGCTAACTACGATTATTATAATTATGA
MAL8P1.24_v7.1_P3/4	MAL8P1.24	UNIQUE	CAAAAATAGTTGTAAGTTGAAAAATAGGGTTAATAATAATGGTAGGAAGAAGGGGAACCA
MAL8P1.24_v7.1_P4/4	MAL8P1.24	UNIQUE	CTTAAATGGGGAGATAAAAGATCATGTTCATATTCAAAATGACAGGCGTAAAATAGGTAT
MAL8P1.25_v7.1_P1/2	MAL8P1.25	UNIQUE	TCTTTTGATAAATTGACACCTCATGAAATAAAGAGCGACTTGAAAAAAACGTTTGGTAAT
MAL8P1.25_v7.1_P2/2	MAL8P1.25	UNIQUE	TCAACAAGGAGGGTATGATAAAATGGAAGAAAATGAAAAAGAAGATACTCAAATGGACAA
MAL8P1.25A_v7.1_P1/1	MAL8P1.25a	UNIQUE	ATGTAAATATTATGACCCAGTTGCTTTGCGATTACCTTTTCAACCATTAGATGACAAATA
MAL8P1.26_v7.1_P1/1	MAL8P1.26	UNIQUE	TAGATAATAATAATGACAGCTCTATAAGCGCCTATTCCATATTTAATAAGGGGAAAAGAT
MAL8P1.27_v7.1_P1/1	MAL8P1.27	UNIQUE	CATGAGCGATATATTCAGGAAAAAAAGTTGAAGCAGTTGAAACACAAGATGGAAAATAAA
MAL8P1.28_v7.1_P1/1	MAL8P1.28	UNIQUE	AAGATGATTTCGATATGGATGCTTATGAATTGTTAGATGTGTTCCGAAAAAAGGAAAAGT
MAL8P1.29_v7.1_P1/5	MAL8P1.29	UNIQUE	CAAGATGAAAAAAGGAATAGGGAAAGAGAAAGAGCAGATAATAAGAACAAGGAAAACATA
MAL8P1.29_v7.1_P2/5	MAL8P1.29	UNIQUE	AATGACTTCAATAAAATTGGCATATCTAAACAACCAAATGTAGATTCTAAGGAGCGTAAG
MAL8P1.29_v7.1_P3/5	MAL8P1.29	UNIQUE	GATATAGATAAGCGAATGTGTGATGATTTATTATCTCCAGGTATTGATGATTCGATTGAA
MAL8P1.29_v7.1_P4/5	MAL8P1.29	UNIQUE	TATTTTAACAAATAGTGAAAAGAGTTATGAACAAAAATGTGGTGAACACTCCAAAAGGGG
MAL8P1.29_v7.1_P5/5	MAL8P1.29	UNIQUE	AATGATAGTTTAAGCATAAAAGAGGATAACATTCACAATACTAAGGAGGGTAGTGTACAT
MAL8P1.3_v7.1_P1/1	MAL8P1.3	UNIQUE	CAGAATTTGAAGTATTAGAAGTATGTGCGGAAGAAGAAGATGGTGAAAATGAAATAAGAA
MAL8P1.30_v7.1_P1/2	MAL8P1.30	UNIQUE	TCGACTGTTTTGAAAATTTCTTTTTCTCTCAACCTGTCCCATCTCTTTTATCATATATTG
MAL8P1.30_v7.1_P2/2	MAL8P1.30	UNIQUE	ATATAACAGAAAAGAAGTGGTTATAGAGGAGTTGCATAAAGTTGGAGAATCATATGTATG
MAL8P1.300_v7.1_P1/1	MAL8P1.300	UNIQUE	GACTCTTTAATTCAATTCATTTACCCAACAACAATTACGGTATCTAGCGAAGATACAAAT
MAL8P1.31_v7.1_P1/1	MAL8P1.31	UNIQUE	TAATGAAGATATTCCGTGTGATTTGTTAAGAAAGAAGTATAAGGAGTTATTTGTACCAAC
MAL8P1.310_v7.1_P1/1	MAL8P1.310	UNIQUE	GTAATCGAAAATACAAAAAGCCACGTTGCTAATATCGCTAAGCAGCCACAAACAAGTTAT
MAL8P1.32_v7.1_P1/2	MAL8P1.32	UNIQUE	TGAAGAAGAGCCAAAGCTTGATTTAACCGAAAACAAAATTGATATTGAAGAGAAGAATAA
MAL8P1.32_v7.1_P2/2	MAL8P1.32	UNIQUE	ATATATATTAATTGGAATTGTGCAATTTGCTGATTGTATAAGTCGTGTTTTCCCATCCCT
MAL8P1.320_v7.1_P1/1NU	MAL8P1.320	NOT_UNIQUE	AAACAACGGTAAGAAGATCAGCACAAAAAGTATTACAAAATGCAGAAGGAGATACAAATT
MAL8P1.33_v7.1_P1/3	MAL8P1.33	UNIQUE	TCAAGGGAATATCGAAAATGACACATCAAATAGTAACGAATCAAAATTAACATTAAAGTG
MAL8P1.33_v7.1_P2/3	MAL8P1.33	UNIQUE	AATGATGTAGCATTTATAGGTATAGAAAATAGTGGGAAAACCTCCTTATGTAGTAGCTTA
MAL8P1.33_v7.1_P3/3	MAL8P1.33	UNIQUE	TCCAAACATATTGAAGATTATGTTATTCCTACCTATACTCATTTTACACAGGGAAGAATG
MAL8P1.34_v7.1_P1/4	MAL8P1.34	UNIQUE	AAGTATAACAAAAAGTGGGAAGAAGAGGGAAGATTTTAATGAAGAAGCAGAAAAGGAAAT
MAL8P1.34_v7.1_P2/4	MAL8P1.34	UNIQUE	AGAATCTTTCTATTATGGGTTTGTGTAAAGAGAAAATAGTGTTAACAGAAAAGGCAACAC
MAL8P1.34_v7.1_P3/4	MAL8P1.34	UNIQUE	TACATAATATTATGTCTCTGAATATATTAAGGTCTAGTGGTCAGGTTGTTATTCATTCTG
[truncated: 12,842 more rows]

## Sheet: Repeat Probes
OligoID	Sequence	Peak Expression	Description
PFE0070W_v7.1_P5/5	ATGATAAATCAAAAGAAAGTCCATCGACGGAAAATGAAGGACAACCAACTAAAAGTAAAA	2-4h	FIRA
PF11_0039_v7.1_P1/1	TTTCATATTTGCCTTGAATTTTATTGCCCCTAATAATGAACATAACGGATATGTTGAAGC	5-7h	Pf11.1
PFI1755C_v7.1_P1/1	AGAGAAGCAAGAAAAGAAAATCCAAATGAAAACTTAACACCAGAAGAAGAAGAAAAATGG	8-10h	ring exported protein
PF10_0019_v7.1_P1/1	AGTGGATCAGGTGGCGTAAAAAAATTAACAGATGCTCAAAAGAAGAAGAAGAATATTATA	11-13h	early transcribed membrane protein
PFE1245W_v7.1_P3/3	TTAGTAATACCAATCCATCCTATTTACAAACCTATGATTCCTTAACAAGTTTAGGGAATG	14-16h	Zinc-Finger Protein
PFL0050C_v7.1_P1/2	AGGTCTTTTCTTTTTCGTAAATCTGTTGTATCTGTTATAGGAGTTCTTGTTGCATTATTG	17-19h	PHISTb
PF10_0155_v7.1_P2/2	TTTATTAGTTACAAACCCAACCAGAATTACTAAAGCTCTTGAAAAAAATGCTTGCAATGC	20-22h	Enolase
PF10_0016_v7.1_P1/1	CTGTTAACTATGTTAACTCATTACCTAATAATAAACCATTGTCAGTTGAGACTAAGCTAG	23-25h	acyl CoA binding protein, putative
PF08_0131_v7.1_P1/1	CTACTTTTCCAAACTTTACTGCTACTGCTTCTAATGTAGATGGAGTTTTTGACTTTTATA	26-28h	Peroxiredoxin
PF14_0053_v7.1_P1/1	TTTATAAAGCATGTGTTAGCATTTTTTGCAGCAAGTGATGGTATAGTCTTAGAGAATTTG	29-31h	ribonucleotide reductase small subunit
PFI0950W_v7.1_P2/2	ATATGTAGAGCTCTACGACTTAATAATGAAGCACAATCAGATAAAGTTTGTTTTTCCAAG	32-34h	Protein Disulphide Isomerase
PFI0880C_v7.1_P1/2	ATGCCATTTTTTACAGTATTAGGTACAAGAGATTGGACAGGAAATTATAATGCTCAGTTA	35-27h	acid phosphatase, putative
PF14_0102_v7.1_P2/3	TTTGGTACATGTATAGGTAGCTTTGGAGAACATCATCTTAGATTATACGAATTTGAGAAT	38-40h	Rhoptry Associated Protein 2 (RAP2)
MAL7P1.176_v7.1_P5/5	ATTTGATGATCCATCTTATACATGTTTCAGAAAGGAGGCTTTTTCAAGTATGCCATATTA	41-43h	EBA175
PFI0915W_v7.1_P3/3	AAAACTAACAATAGAAGCTTTAGACGGAAACGAAAAGTCGGTGATCTCACAACTGAATAA	44-46h	hypothetical protein
PF14_0323_v7.1_P1/1	ATGGATATATAAGTGCAGATGAACTAAGGCATGTCATGACAAATTTGGGAGAAAAATTAA	Constant	calmodulin
PF13_0280_v7.1_P1/1	ATATGGTTAGAAAGTGTGGCTATATTACCTCAACTAGTATTACTGGAAAAACAAAGAGAA	Constant	ER lumen retaining protein
PFF1155W_v7.1_P2/2	CCATCGATTTAGTTATGGATTGGTATTCAGCTAATCGTAGTAGACAATTGTTTGAAAAAA	Constant	hexokinase
MAL8P1.69_v7.1_P1/1	TCCACACATCCAATACGTTTAGGTTTAGCTTTGAACTACTCAGTTTTCTTTTATGAAATA	Constant	14-3-3 protein
MAL8P1.17_v7.1_P2/2	ATAAAAATGCACCCGTCAAAATAGTTGTTGGTAACTCTTTTGTAGATGTTGTCTTGAAAA	Constant	Putative Protein Disulphide isomerase
PFC0640W_v7.1_P6/6	AATAAGGAAAAGAAAAGAGCCTTTGGAATTGATACCTGCATCTCAAGATATAAATGGAAA	Sporozoite	CTRP
SCGLUCANSYNTHASE_v7.1_P1/1	TCTATCTCGTAGATTCTGGTTTTTATGCATCATCTTTGGTATTAATTTGGGTCCTATTAT	Exogenous	Not Expressed
EGFP_MUT_v7.1_P1/1	CATTGTGTGAGTTATAGTTGTATTCCAATTTGTGTCCAAGAATGTTTCCATCTTCTTTAA	Exogenous	GFP

## Sheet: Hand-picked Probes
GeneID	OligoID	Type	Sequence
A-type_18S:rRNA	A-type_18S_p	rRNA	CCGATTGAAAGATATGATGAATTGTTTGGACAAGAAAAATTGAATTATATTCTTTTTTTT
S-type_18S:rRNA	S-type_18S_p	rRNA	GATTGAAAGATATGATGAATTGTTTGGATATGAATTAAAATAATGAAATTTTATATTTCT
MAL1_5.8S:rRNA	S1-type_5.8S_p	rRNA	CTCTTGTAGCGATGAAGGCCGCAGCAAAACGCGATAAGCAATGAAAATTGCAATTACTGT
MAL11/13_5.8S:rRNA	S2-type_5.8S_p	rRNA	TTCCTATAGCGATGAAGGCCGCAGCAAAGTGCGATATGCAATGAAAAATGCAATTACTGT
MAL5/7_5.8S:rRNA	A-type_5.8S_p	rRNA	TGAATCATCAGAATGCTGAATGTAAACTACACCAATTCCCTTCGGGGAATAGTGGTACTC
MAL8a_5.8S:rRNA	MAL8a_5.8S_p	rRNA	TGCGATAAGCAATGAAAATTGCAATGACTGTGTATCATCAGAATGCTGAATATAAATTAT
S2-type_28S:rRNA	S2-type_28S_p	rRNA	TATAAGGAAGAAGTAATCTGAGAATATATGGGATTTATATATATATTTAGTTATCGAAAT
S1-type_28S:rRNA	S1-type_28S_p	rRNA	CAAGTTGAATTGTACTCTTGTAGGCCTCACAGGTGAAATGAATATATAGAAGTAAAGTAG
A-type_28S:rRNA	A-type_28S_p	rRNA	AAAGGAGGGAACGGCTTTGTAACTTGGTTTCTTCTGATTCCATTTTGCTTTGCTTATACT
PF08_28S:rRNA	PF08_28S_p	rRNA	TAAAATGAGAGATTTTGGTGCGCGCAATAAAGAATGGAGTCCTTAAAAAAGGATGTAGAT
MAL8P1.153	MAL8P1.153_D1	AP2 DOM	AGAAGGTTTCAGGTGTTTGGTATGACACAAATCGAAGGCTCTGGAGAGTTATGTATATGG
PF07_0126	PF07_0126_D2	AP2 DOM	CAAGATGTGAAGGTATTGGATATGATGAATTGTCTCAAAGTTGGGTTAGTACTTTTGTTG
PF07_0126	PF07_0126_DsL	AP2 DOM	GAGTTGGAGGTGTTTGTTTTGATAAGAATAGACAAAGATGGATTGCACATTGGAAAATTG
PF10_0075	PF10_0075_D1	AP2 DOM	CAAGAATACCAGGAGTCCGTTTCAATCCGAAAAAACAACAGTGGCTAGCTGCTTGGAATG
PF10_0075	PF10_0075_D2	AP2 DOM	TAGGCCTATGAAGGGTGTTTCATACAATGATAGAAAGGGTTCATGGCTAGCTTATTGGTC
PF10_0075	PF10_0075_D3	AP2 DOM	CCAGTTGAAGGGGTTCGTTTTGATCCTTATTCTTATTCTTGGTTTGCTAAATATTTAGAA
PF11_0091	PF11_0091_D1	AP2 DOM	GATAAGGTTAAGGGTGTTTACTTTTCTAAATCTCCAAGAGGTGTTGGTAAATGGAATGCA
PF11_0163	PF11_0163_D1	AP2 DOM	ATGTTAATGAAAACATAAGGTATGAAGAATTAAATGAACAATGGGAAGTATATTGGTTTG
PF11_0404	PF11_0404_D1	AP2 DOM	CCTCATGTTGTTGGGGTTAGATTTGATAAGTCACAAAATAGATGGCTATCTGGTATATGT
PF11_0404	PF11_0404_D2	AP2 DOM	AGAGTGGGTTGTAACATACGATTATGACAACAAAGTTCTCGTTAATAAATTTCCTGTAGA
PF11_0404	PF11_0404_D3	AP2 DOM	GAGAAGAAATTATTGGACTGTTAGTGTTTGTGGTTTCAGAAAATCATTTGGTGTTAGGAC
PF11_0404	PF11_0404_DsL	AP2 DOM	TGTTGGGGTTAGATTTGATAAGTCACAAAATAGATGGCTATCTGGTATATGTATTAATGG
PF11_0442	PF11_0442_D1	AP2 DOM	GTGATGTAGCTGGAGTATACTGGGATAAGAGAAGTTGGATAGCATCATGGTATGACAATG
PF13_0026	PF13_0026_D1	AP2 DOM	GAACCTTCCTATCATGCATATATTTGTATATATAATGAAGCAGGTGTAAGAAAATTTCAA
PF13_0097	PF13_0097_D1	AP2 DOM	TAAAGGAGTTCGTTTTGATAAATCTGGGAGGAGGTGGGTAGCTAGCTGGAGCCAGAACGG
PF13_0235	PF13_0235_D1	AP2 DOM	GAGGTATATGCTATGACCCTACCAGAAATGGATGGTCAACTTTTGTGTATAAAGATGGAG
PF13_0235	PF13_0235_D2	AP2 DOM	CAAAACTTAAAGGAGTAAATTTTATAAAATATAAAAAAGCATGGTGTTTTACATATGTAG
PF13_0235	PF13_0235_D3	AP2 DOM	TTTCCAAGAATTGTTGGTGTTCATTATGATTCTTATGCAACTGCATGGGTTGTTAATTGC
PF13_0267	PF13_0267_D1	AP2 DOM	TTCCAACAGGTGTTTTTTATAGTAGGGTGTCAAAATCTTTTATAGCTAATTGGATTGATG
PF13_0267	PF13_0267_D2	AP2 DOM	TACCAACAGGTGTATATTTTTATCAAGGTTCTTATGTTGCTAATTGGTGGGAAACAAATC
PF14_0079	PF14_0079_D1	AP2 DOM	GGAGTGTCAGGAGTATATTTTGAAAAAAGCAGAAGTAGTTGGACGGCTCAATATAAAGTT
PF14_0271	PF14_0271_D1	AP2 DOM	GGTGTCGGGTGTTTGGTATGATTTGCATAAAAATAGTTGGGAAGCTAGATGGACTGATAG
PF14_0471	PF14_0471_D1	AP2 DOM	GAACGAAATGTTGGTTAGCATGTGTAAAGGGAAGTGGTAGACATCTTCGCGTATTTTCTG
PF14_0533	PF14_0533_D1	AP2 DOM	AAGCCAGAAAAGGTGTTTATTATGATAAGTCAAGAAAATTGTGGAGAGCCAATTGGAAGG
PF14_0633	PF14_0633_D1	AP2 DOM	GTTATCCTGGTGTTAGTTGGAATAAGCGTATGTGTGCGTGGCTAGCTTTTTTCTATGATG
PFD0200c	PFD0200c_D1	AP2 DOM	ATGAAGAAGATTCAAGGATTAACATTTGATCATAACCAAATAAGATGGATAGCATATTGG
PFD0200c	PFD0200c_D2	AP2 DOM	ATACCAAAAATGAAAGGAGTTCATTTTGATGCAAGACAAAAAAGATGGTGTGCTTATGGA
PFD0985w	PFD0985w_D1	AP2 DOM	GGACCTTTGCCTACAGGTGTATATTTCGACTCTGCTAGAAAATTATGGAGATGTCAATGG
PFD0985w	PFD0985w_D2	AP2 DOM	CAATCCTTACCTAAAGGTATTTATTATGATCATGCGAAAAAATTATACAGAGTGCAATAT
PFE0840c	PFE0840c_D1	AP2 DOM	GTCTTCAATCCAGTTAACGCTCCATCTTTGTTGGTATCTATCAAAATATACACCTTGAAC
PFE0840c	PFE0840c_D2	AP2 DOM	GAATAGTAGGTGTTCATTATGATAGAAAACAATTTAGATGGAAGGCAACTTGGTATACTT
PFF0200c	PFF0200c_D1	AP2 DOM	GGTAGCCAAGAACCAGTCATATTAATAGACAAAATAGAAAGATGTCTAGTTGTTGAATGG
PFF0200c	PFF0200c_DsL	AP2 DOM	GAGATAGAATTGAAAGAGAATGGAGAGTAGAGTGGTTAGAGAATGGCGTCCCTATGAAAG
PFF0550w	PFF0550w_D1	AP2 DOM	CATGCCAGTGGAGCATGGCGAGTTTATTTTTGTAAAAGAAATTATCAGCATAATTTTTTT
PFF0670w	PFF0670w_D2	AP2 DOM	ATTACCACAAGGTGTTTTCTATCAAGATTCTAAAAAAGCTTTCTGTGCAAATTGGTATTC
PFF0670w	PFF0670w_D3	AP2 DOM	CAACACCTGCAGGAGTATATATGATTAGAATTAATGGTGTTGTACAAGCTTGGAGAGCTG
PFF1100c	PFF1100c_D1	AP2 DOM	GCAACCTCATTTTCATCCACATAATCAAGAATTTAGAGTACGATATAGATATAAAGGTAG
PFF0670w	PFF0670w_D1	AP2 DOM	CCTCAAAGGGGTGTATATTTTGATAAATCACAAAAAGCTTGGATAGGTAGCTGGTATGAA
PFI1665w	PFI1665w_D1	AP2 DOM	TTATAAAAGATTGAATGTGTGGATGGTACAATGGGTGGAAAATGGGGTACATCGAATTAG
PFL1075w	PFL1075w_D1	AP2 DOM	CAAAAATAACAGGTGTTAGTTATGATAGGAAACAAAAAATATGGGTATCTCATTGGAGAG
PFL1085w	PFL1085w_D1	AP2 DOM	CATCCAATACATAGTGTATGGAAAGATACGACAAGAGGACATTGTTCATGGAGATGTAGA
PFL1900w	PFL1900w_D1	AP2 DOM	CCCAAAGATGGTTTGGTGAGCATAAAATAAATGGTGTCAAATGTGCACAAAGTTTTGCTG
PFL1900w	PFL1900w_D2	AP2 DOM	CAAAAGTTAGAGGCGTGTGGTTTAATTCTACCCCTCAAAGAATGGGATGGGTTGGTCAAG
PFL1900w	PFL1900w_DsLnu	AP2 DOM	CAAATAACAACAACAACAACAACAATAATAATAATAATAACAATAGTAATAATAACAGCA

## Sheet:  By Gene
Genes with Probes	Genes with 1+ unique probes	Genes with no unique Probes	Genes without Probes
1396.pre-tRNA-Met-1	1396.pre-tRNA-Met-1	MAL11_rRNA	PFC10_API0013
1396.pre-tRNA-Pro-1	1399.pre-tRNA-Gly-1	MAL13P1.1	PFC10_API0014
1399.pre-tRNA-Gly-1	1399.pre-tRNA-Leu-1	MAL13P1.176	PFC10_API0018
1399.pre-tRNA-Leu-1	1400.pre-tRNA-Gln-1	MAL13P1.356	PFC10_API0019
1400.pre-tRNA-Gln-1	2277.pre-tRNA-Glu-1	MAL13P1.4	PFC10_API0020
2277.pre-tRNA-Glu-1	2277.pre-tRNA-Pro-1	MAL13P1.485	PFC10_API0022
2277.pre-tRNA-Pro-1	A-type_18S:rRNA	MAL13P1.535	PFC10_API0027
2277.pre-tRNA-Val-1	A-type_28S:rRNA	MAL5_18S	PFC10_API0031
A-type_18S:rRNA	BSD	MAL7P1.187	PFC10_API0032
A-type_28S:rRNA	CsA	MAL7P1.212	PFC10_API0034
mal_mito_1	DsRed	MAL7P1.214	PFC10_API0035
mal_mito_2	FKBP	MAL7P1.215	PFC10_API0037
mal_mito_3	Fluciferase	MAL7P1.217	PFC10_API0039
mal_rna_10:rRNA	HsDHFR	MAL7P1.43	PFC10_API0042
mal_rna_11:rRNA	MAL11/13_5.8S:rRNA	MAL7P1.50	PFC10_API0043
mal_rna_14:rRNA	MAL13P1.100	MAL7P1.55	PFC10_API0051:tRNA
mal_rna_15:rRNA	MAL13P1.102	MAL7P1.56	PFC10_API0052:tRNA
mal_rna_17:rRNA	MAL13P1.103	MAL8P1.1	PFC10_API0059
mal_rna_18:rRNA	MAL13P1.105	MAL8P1.220	mal_mito_RNA19:rRNA
mal_rna_19:rRNA	MAL13P1.106	PF07_0048	mal_rna_12:rRNA
mal_rna_9:rRNA	MAL13P1.107	PF07_0050	mal_rna_13:rRNA
MAL1_18s	MAL13P1.111	PF07_0051	mal_rna_8:rRNA
MAL1_28s	MAL13P1.112	PF07_0136	malmito_rna_15:rRNA
MAL1_5.8s	MAL13P1.113	PF08_0106	malmito_rna_16:rRNA
MAL1_5.8S:rRNA	MAL13P1.114	PF08_0107	malmito_rna_17:rRNA
MAL1_ITS1	MAL13P1.115	PF08_0140	malmito_rna_20:rRNA
MAL1_ITS2	MAL13P1.116	PF08_0142	malmito_rna_21:rRNA
MAL11_rRNA	MAL13P1.117	PF10_0001	malmito_rna_9:rRNA
MAL11/13_5.8S:rRNA	MAL13P1.118	PF10_0002	malmito_rna_LSUC:rRNA
MAL13_5.8SrRNA	MAL13P1.119	PF10_0004	malmito_rna_RNA11:rRNA
MAL13_tRNA_Arg1	MAL13P1.12	PF10_0406	malmito_rna_RNA12:rRNA
MAL13_tRNA_Arg2	MAL13P1.120	PF11_0007	malmito_rna_RNA14:rRNA
MAL13_tRNA_Arg3	MAL13P1.121	PF11_0033	malmito_rna_RNA18:rRNA
MAL13_tRNA_Cys1	MAL13P1.122	PF13_0003	malmito_rna_RNA22:rRNA
MAL13_tRNA_Gly1	MAL13P1.124	PF13_0010	malmito_rna_RNA6:rRNA
MAL13_tRNA_Met1	MAL13P1.125	PF13_0198
MAL13_tRNA_Pro1	MAL13P1.126	PF14_0001
MAL13_tRNA_Ser1	MAL13P1.127	PF14_0747
MAL13_tRNA_Thr1	MAL13P1.128	PF14_0758
MAL13_tRNA_Trp1	MAL13P1.129	PF14_0761
MAL13_U6_snRNA	MAL13P1.13	PF14_0766
MAL13P1.1	MAL13P1.130	PFA0005w
MAL13P1.100	MAL13P1.131	PFA0015c
MAL13P1.102	MAL13P1.132	PFA0020w
MAL13P1.103	MAL13P1.133	PFA0050c
MAL13P1.105	MAL13P1.134	PFA0075w
MAL13P1.106	MAL13P1.135	PFA0360c
MAL13P1.107	MAL13P1.137	PFA0675w
MAL13P1.11	MAL13P1.138	PFA0725w
MAL13P1.111	MAL13P1.139	PFA0760w
MAL13P1.112	MAL13P1.139a	PFA0765c
MAL13P1.113	MAL13P1.14	PFB0010w
MAL13P1.114	MAL13P1.140	PFB0020c
MAL13P1.115	MAL13P1.141	PFB0030c
MAL13P1.116	MAL13P1.142	PFB0345c
MAL13P1.117	MAL13P1.144	PFB0355c
MAL13P1.118	MAL13P1.145	PFB0970c
MAL13P1.119	MAL13P1.146	PFB1055c
MAL13P1.12	MAL13P1.147	PFC0005w
MAL13P1.120	MAL13P1.148	PFC0030c
MAL13P1.121	MAL13P1.149	PFC1120c
MAL13P1.122	MAL13P1.15	PFD0005w
MAL13P1.124	MAL13P1.150	PFD0030c
MAL13P1.125	MAL13P1.151	PFD0050w
MAL13P1.126	MAL13P1.152	PFD0100c
MAL13P1.127	MAL13P1.153	PFD0625c
MAL13P1.128	MAL13P1.154	PFD0635c
MAL13P1.129	MAL13P1.155	PFD0995c
MAL13P1.13	MAL13P1.156	PFD1005c
MAL13P1.130	MAL13P1.157	PFD1015c
MAL13P1.131	MAL13P1.158	PFD1050w
MAL13P1.132	MAL13P1.159	PFD1245c
MAL13P1.133	MAL13P1.16	PFE0005w
MAL13P1.134	MAL13P1.160	PFF0010w
MAL13P1.135	MAL13P1.161	PFF0025w
MAL13P1.137	MAL13P1.162	PFF0070w
MAL13P1.138	MAL13P1.163-a	PFF1565c
MAL13P1.139	MAL13P1.164	PFF1580c
MAL13P1.139a	MAL13P1.165	PFF1590w
MAL13P1.14	MAL13P1.166	PFF1595c
MAL13P1.140	MAL13P1.167	PFI0005w
MAL13P1.141	MAL13P1.168	PFI0010c
MAL13P1.142	MAL13P1.169	PFI0015c
MAL13P1.144	MAL13P1.17	PFI0030c
MAL13P1.145	MAL13P1.170	PFI0035c
MAL13P1.146	MAL13P1.171	PFI0065w
MAL13P1.147	MAL13P1.172	PFI1810w
MAL13P1.148	MAL13P1.173	PFI1815c
MAL13P1.149	MAL13P1.174	PFI1820w
MAL13P1.15	MAL13P1.175	PFI1830c
MAL13P1.150	MAL13P1.177	PFL0005w
MAL13P1.151	MAL13P1.178	PFL0020w
MAL13P1.152	MAL13P1.179	PFL0030c
MAL13P1.153	MAL13P1.18	PFL0935c
MAL13P1.154	MAL13P1.180	PFL1950w
MAL13P1.155	MAL13P1.181	PFL1955w
MAL13P1.156	MAL13P1.182	PFL1970w
MAL13P1.157	MAL13P1.183	PFL2665c
MAL13P1.158	MAL13P1.184
MAL13P1.159	MAL13P1.185
MAL13P1.16	MAL13P1.186
MAL13P1.160	MAL13P1.188
MAL13P1.161	MAL13P1.189
MAL13P1.162	MAL13P1.19
MAL13P1.163-a	MAL13P1.190
MAL13P1.164	MAL13P1.191
MAL13P1.165	MAL13P1.192
MAL13P1.166	MAL13P1.193
MAL13P1.167	MAL13P1.194
MAL13P1.168	MAL13P1.195
MAL13P1.169	MAL13P1.196
MAL13P1.17	MAL13P1.197
MAL13P1.170	MAL13P1.2
MAL13P1.171	MAL13P1.20
MAL13P1.172	MAL13P1.200
MAL13P1.173	MAL13P1.201
MAL13P1.174	MAL13P1.202
MAL13P1.175	MAL13P1.203
MAL13P1.176	MAL13P1.204
MAL13P1.177	MAL13P1.205
MAL13P1.178	MAL13P1.206
MAL13P1.179	MAL13P1.209
MAL13P1.18	MAL13P1.21
MAL13P1.180	MAL13P1.210
MAL13P1.181	MAL13P1.211
MAL13P1.182	MAL13P1.212
MAL13P1.183	MAL13P1.213
MAL13P1.184	MAL13P1.214
MAL13P1.185	MAL13P1.215
MAL13P1.186	MAL13P1.216
MAL13P1.188	MAL13P1.217
MAL13P1.189	MAL13P1.218
MAL13P1.19	MAL13P1.219
MAL13P1.190	MAL13P1.22
MAL13P1.191	MAL13P1.220
MAL13P1.192	MAL13P1.221
MAL13P1.193	MAL13P1.222
MAL13P1.194	MAL13P1.224
MAL13P1.195	MAL13P1.225
MAL13P1.196	MAL13P1.226
MAL13P1.197	MAL13P1.227
MAL13P1.2	MAL13P1.228
MAL13P1.20	MAL13P1.229
MAL13P1.200	MAL13P1.23-a
MAL13P1.201	MAL13P1.230
MAL13P1.202	MAL13P1.231
MAL13P1.203	MAL13P1.232
MAL13P1.204	MAL13P1.233
MAL13P1.205	MAL13P1.234
MAL13P1.206	MAL13P1.235
MAL13P1.209	MAL13P1.236
MAL13P1.21	MAL13P1.237
MAL13P1.210	MAL13P1.237a
MAL13P1.211	MAL13P1.238
MAL13P1.212	MAL13P1.239
MAL13P1.213	MAL13P1.24
MAL13P1.214	MAL13P1.240
MAL13P1.215	MAL13P1.241
MAL13P1.216	MAL13P1.242
MAL13P1.217	MAL13P1.243
MAL13P1.218	MAL13P1.244
MAL13P1.219	MAL13P1.245
MAL13P1.22	MAL13P1.246
MAL13P1.220	MAL13P1.247
MAL13P1.221	MAL13P1.248
MAL13P1.222	MAL13P1.249
MAL13P1.224	MAL13P1.25
MAL13P1.225	MAL13P1.250
MAL13P1.226	MAL13P1.251
MAL13P1.227	MAL13P1.252
MAL13P1.228	MAL13P1.253
MAL13P1.229	MAL13P1.254
MAL13P1.23-a	MAL13P1.255
MAL13P1.230	MAL13P1.256
MAL13P1.231	MAL13P1.257
MAL13P1.232	MAL13P1.258
MAL13P1.233	MAL13P1.259
MAL13P1.234	MAL13P1.26
MAL13P1.235	MAL13P1.260
MAL13P1.236	MAL13P1.261
MAL13P1.237	MAL13P1.262
MAL13P1.237a	MAL13P1.264
MAL13P1.238	MAL13P1.265
MAL13P1.239	MAL13P1.266
MAL13P1.24	MAL13P1.267
MAL13P1.240	MAL13P1.268
MAL13P1.241	MAL13P1.269
MAL13P1.242	MAL13P1.270
MAL13P1.243	MAL13P1.271
MAL13P1.244	MAL13P1.272
MAL13P1.245	MAL13P1.274
MAL13P1.246	MAL13P1.275
MAL13P1.247	MAL13P1.276
MAL13P1.248	MAL13P1.277
MAL13P1.249	MAL13P1.278
MAL13P1.25	MAL13P1.279
MAL13P1.250	MAL13P1.28
MAL13P1.251	MAL13P1.281
MAL13P1.252	MAL13P1.282
MAL13P1.253	MAL13P1.283
MAL13P1.254	MAL13P1.284
MAL13P1.255	MAL13P1.285
MAL13P1.256	MAL13P1.286
MAL13P1.257	MAL13P1.287
MAL13P1.258	MAL13P1.288
MAL13P1.259	MAL13P1.289
MAL13P1.26	MAL13P1.29
MAL13P1.260	MAL13P1.290
MAL13P1.261	MAL13P1.292
MAL13P1.262	MAL13P1.293
MAL13P1.264	MAL13P1.294
MAL13P1.265	MAL13P1.295
MAL13P1.266	MAL13P1.296
MAL13P1.267	MAL13P1.297
MAL13P1.268	MAL13P1.298
MAL13P1.269	MAL13P1.299
MAL13P1.270	MAL13P1.30
MAL13P1.271	MAL13P1.300
MAL13P1.272	MAL13P1.301
MAL13P1.274	MAL13P1.302
MAL13P1.275	MAL13P1.303-a
MAL13P1.276	MAL13P1.304
MAL13P1.277	MAL13P1.305
MAL13P1.278	MAL13P1.306-a
MAL13P1.279	MAL13P1.307
MAL13P1.28	MAL13P1.308
MAL13P1.281	MAL13P1.309
MAL13P1.282	MAL13P1.31
MAL13P1.283	MAL13P1.310
MAL13P1.284	MAL13P1.311
MAL13P1.285	MAL13P1.312
MAL13P1.286	MAL13P1.313
MAL13P1.287	MAL13P1.315
MAL13P1.288	MAL13P1.316
MAL13P1.289	MAL13P1.317
MAL13P1.29	MAL13P1.318
MAL13P1.290	MAL13P1.319
MAL13P1.292	MAL13P1.32
MAL13P1.293	MAL13P1.320
MAL13P1.294	MAL13P1.321
MAL13P1.295	MAL13P1.322
MAL13P1.296	MAL13P1.323
MAL13P1.297	MAL13P1.324
MAL13P1.298	MAL13P1.325
MAL13P1.299	MAL13P1.326
MAL13P1.30	MAL13P1.327
MAL13P1.300	MAL13P1.328
MAL13P1.301	MAL13P1.329
MAL13P1.302	MAL13P1.33
MAL13P1.303-a	MAL13P1.330
MAL13P1.304	MAL13P1.331
MAL13P1.305	MAL13P1.332
MAL13P1.306-a	MAL13P1.333
MAL13P1.307	MAL13P1.334
MAL13P1.308	MAL13P1.335
MAL13P1.309	MAL13P1.336
MAL13P1.31	MAL13P1.337
MAL13P1.310	MAL13P1.338
MAL13P1.311	MAL13P1.339
MAL13P1.312	MAL13P1.34
MAL13P1.313	MAL13P1.340
MAL13P1.315	MAL13P1.341
MAL13P1.316	MAL13P1.342
MAL13P1.317	MAL13P1.342a
MAL13P1.318	MAL13P1.343
MAL13P1.319	MAL13P1.344
MAL13P1.32	MAL13P1.345
MAL13P1.320	MAL13P1.346
MAL13P1.321	MAL13P1.347
MAL13P1.322	MAL13P1.348
MAL13P1.323	MAL13P1.349
MAL13P1.324	MAL13P1.35
MAL13P1.325	MAL13P1.350
MAL13P1.326	MAL13P1.351
MAL13P1.327	MAL13P1.352
MAL13P1.328	MAL13P1.36
MAL13P1.329	MAL13P1.360
MAL13P1.33	MAL13P1.365
MAL13P1.330	MAL13P1.37
MAL13P1.331	MAL13P1.370
MAL13P1.332	MAL13P1.38
MAL13P1.333	MAL13P1.380
MAL13P1.334	MAL13P1.385
MAL13P1.335	MAL13P1.39
MAL13P1.336	MAL13P1.390
MAL13P1.337	MAL13P1.395
MAL13P1.338	MAL13P1.40
MAL13P1.339	MAL13P1.405
MAL13P1.34	MAL13P1.41
MAL13P1.340	MAL13P1.410
MAL13P1.341	MAL13P1.413
MAL13P1.342	MAL13P1.415
MAL13P1.342a	MAL13P1.42
MAL13P1.343	MAL13P1.43
MAL13P1.344	MAL13P1.44
MAL13P1.345	MAL13P1.45
MAL13P1.346	MAL13P1.46
MAL13P1.347	MAL13P1.461
MAL13P1.348	MAL13P1.465
MAL13P1.349	MAL13P1.47
MAL13P1.35	MAL13P1.470
MAL13P1.350	MAL13P1.475
MAL13P1.351	MAL13P1.48
MAL13P1.352	MAL13P1.480
MAL13P1.356	MAL13P1.49
MAL13P1.36	MAL13P1.490
MAL13P1.360	MAL13P1.495
MAL13P1.365	MAL13P1.50
MAL13P1.37	MAL13P1.500
MAL13P1.370	MAL13P1.505
MAL13P1.38	MAL13P1.51
MAL13P1.380	MAL13P1.515
MAL13P1.385	MAL13P1.52
MAL13P1.39	MAL13P1.520
MAL13P1.390	MAL13P1.53
MAL13P1.395	MAL13P1.530
MAL13P1.4	MAL13P1.54
MAL13P1.40	MAL13P1.540
MAL13P1.405	MAL13P1.55
MAL13P1.41	MAL13P1.550
MAL13P1.410	MAL13P1.56
MAL13P1.413	MAL13P1.57
MAL13P1.415	MAL13P1.58
MAL13P1.42	MAL13P1.580
MAL13P1.43	MAL13P1.59
MAL13P1.44	MAL13P1.60
MAL13P1.45	MAL13P1.61
MAL13P1.46	MAL13P1.62
MAL13P1.461	MAL13P1.63
MAL13P1.465	MAL13P1.64
MAL13P1.47	MAL13P1.65
MAL13P1.470	MAL13P1.66
MAL13P1.475	MAL13P1.67
MAL13P1.48	MAL13P1.68
MAL13P1.480	MAL13P1.69
MAL13P1.485	MAL13P1.7
MAL13P1.49	MAL13P1.70
MAL13P1.490	MAL13P1.71
MAL13P1.495	MAL13P1.72
MAL13P1.50	MAL13P1.73
MAL13P1.500	MAL13P1.74
MAL13P1.505	MAL13P1.75
MAL13P1.51	MAL13P1.76
MAL13P1.510	MAL13P1.77
MAL13P1.515	MAL13P1.78
MAL13P1.52	MAL13P1.79
MAL13P1.520	MAL13P1.81
MAL13P1.525	MAL13P1.82
MAL13P1.53	MAL13P1.83
MAL13P1.530	MAL13P1.84
MAL13P1.535	MAL13P1.85
MAL13P1.54	MAL13P1.86
MAL13P1.540	MAL13P1.87
MAL13P1.55	MAL13P1.88
MAL13P1.550	MAL13P1.89
MAL13P1.56	MAL13P1.90
MAL13P1.57	MAL13P1.91
MAL13P1.58	MAL13P1.92
MAL13P1.580	MAL13P1.93
MAL13P1.59	MAL13P1.94
MAL13P1.6	MAL13P1.95
MAL13P1.60	MAL13P1.96
MAL13P1.61	MAL13P1.97
MAL13P1.62	MAL13_U6_snRNA
MAL13P1.63	MAL13_tRNA_Arg1
MAL13P1.64	MAL13_tRNA_Arg2
MAL13P1.65	MAL13_tRNA_Arg3
MAL13P1.66	MAL13_tRNA_Cys1
MAL13P1.67	MAL13_tRNA_Gly1
MAL13P1.68	MAL13_tRNA_Met1
MAL13P1.69	MAL13_tRNA_Ser1
MAL13P1.7	MAL13_tRNA_Thr1
MAL13P1.70	MAL13_tRNA_Trp1
MAL13P1.71	MAL14_tRNA.SelCys1
MAL13P1.72	MAL1_28s
MAL13P1.73	MAL1_5.8S:rRNA
MAL13P1.74	MAL1_ITS1
MAL13P1.75	MAL1_ITS2
MAL13P1.76	MAL3_tRNA_Val1
MAL13P1.77	MAL4_tRNA_Ala1
MAL13P1.78	MAL4_tRNA_Asn1
MAL13P1.79	MAL4_tRNA_Glu1
MAL13P1.8	MAL4_tRNA_Ile1
MAL13P1.81	MAL4_tRNA_Ser1
MAL13P1.82	MAL5/7_5.8S:rRNA
MAL13P1.83	MAL5_ITS1
MAL13P1.84	MAL5_tRNA_Arg1
MAL13P1.85	MAL5_tRNA_Glu1
MAL13P1.86	MAL5_tRNA_Leu1
MAL13P1.87	MAL5_tRNA_Phe1
MAL13P1.88	MAL6_tRNA_Ala1
MAL13P1.89	MAL6_tRNA_Leu1
MAL13P1.90	MAL6_tRNA_Ser1
MAL13P1.91	MAL7P1.10
MAL13P1.92	MAL7P1.100
MAL13P1.93	MAL7P1.102
MAL13P1.94	MAL7P1.104
MAL13P1.95	MAL7P1.105
MAL13P1.96	MAL7P1.106
MAL13P1.97	MAL7P1.107
MAL14_5S_1	MAL7P1.108
MAL14_5S_2	MAL7P1.11
MAL14_5S_3	MAL7P1.110
MAL14_tRNA.SelCys1	MAL7P1.111
MAL3_tRNA_Ile1	MAL7P1.112
MAL3_tRNA_Val1	MAL7P1.113
MAL4_tRNA_Ala1	MAL7P1.114
MAL4_tRNA_Asn1	MAL7P1.115
MAL4_tRNA_Glu1	MAL7P1.117
MAL4_tRNA_Ile1	MAL7P1.118
MAL4_tRNA_Ser1	MAL7P1.119
MAL5_18S	MAL7P1.12
MAL5_28S	MAL7P1.120
MAL5_5.8S	MAL7P1.122
MAL5_ITS1	MAL7P1.123
MAL5_ITS2	MAL7P1.124
MAL5_tRNA_Arg1	MAL7P1.125
MAL5_tRNA_Glu1	MAL7P1.126
MAL5_tRNA_Leu1	MAL7P1.127
MAL5_tRNA_Leu2	MAL7P1.129
MAL5_tRNA_Phe1	MAL7P1.13
MAL5/7_5.8S:rRNA	MAL7P1.130
MAL6_tRNA_Ala1	MAL7P1.131
MAL6_tRNA_Leu1	MAL7P1.132
MAL6_tRNA_Ser1	MAL7P1.134
MAL7_18S	MAL7P1.137
MAL7_18Sa	MAL7P1.138
MAL7_28S	MAL7P1.139
MAL7_28Sa	MAL7P1.14
MAL7_5.8s	MAL7P1.141
MAL7_ITS1	MAL7P1.142
MAL7_ITS2	MAL7P1.144
MAL7_tRNA_Ala1	MAL7P1.145
MAL7_tRNA_Asp1	MAL7P1.146
MAL7_tRNA_His1	MAL7P1.147
MAL7_tRNA_Leu1	MAL7P1.149
MAL7_tRNA_Lys1	MAL7P1.15
MAL7_tRNA_Lys2	MAL7P1.150
MAL7_tRNA_Ser1	MAL7P1.151
MAL7_tRNA_Thr1	MAL7P1.152
MAL7_tRNA_Thr2	MAL7P1.153
MAL7_tRNA_Tyr1	MAL7P1.154
MAL7_tRNA_Val1	MAL7P1.154a
MAL7P1.10	MAL7P1.155
MAL7P1.100	MAL7P1.156
MAL7P1.102	MAL7P1.157
MAL7P1.104	MAL7P1.157a
MAL7P1.105	MAL7P1.158
MAL7P1.106	MAL7P1.159
MAL7P1.107	MAL7P1.16
MAL7P1.108	MAL7P1.160-a
MAL7P1.11	MAL7P1.161
MAL7P1.110	MAL7P1.162
MAL7P1.111	MAL7P1.163
MAL7P1.112	MAL7P1.164
MAL7P1.113	MAL7P1.167
MAL7P1.114	MAL7P1.17
MAL7P1.115	MAL7P1.170
MAL7P1.117	MAL7P1.171
MAL7P1.118	MAL7P1.172
MAL7P1.119	MAL7P1.173
MAL7P1.12	MAL7P1.174
MAL7P1.120	MAL7P1.175
MAL7P1.122	MAL7P1.176
MAL7P1.123	MAL7P1.177
MAL7P1.124	MAL7P1.178
MAL7P1.125	MAL7P1.179
MAL7P1.126	MAL7P1.18
MAL7P1.127	MAL7P1.184
MAL7P1.129	MAL7P1.185
MAL7P1.13	MAL7P1.19
MAL7P1.130	MAL7P1.20
MAL7P1.131	MAL7P1.201
MAL7P1.132	MAL7P1.202
MAL7P1.134	MAL7P1.203
MAL7P1.137	MAL7P1.203a
MAL7P1.138	MAL7P1.203b
MAL7P1.139	MAL7P1.204
MAL7P1.14	MAL7P1.205
MAL7P1.141	MAL7P1.206
MAL7P1.142	MAL7P1.207
MAL7P1.144	MAL7P1.208
MAL7P1.145	MAL7P1.209
MAL7P1.146	MAL7P1.21
MAL7P1.147	MAL7P1.213
MAL7P1.149	MAL7P1.216
MAL7P1.15	MAL7P1.218
MAL7P1.150	MAL7P1.219
MAL7P1.151	MAL7P1.22
MAL7P1.152	MAL7P1.220
MAL7P1.153	MAL7P1.222
MAL7P1.154	MAL7P1.223
MAL7P1.154a	MAL7P1.224
MAL7P1.155	MAL7P1.225-a
MAL7P1.156	MAL7P1.226
MAL7P1.157	MAL7P1.227
MAL7P1.157a	MAL7P1.228
MAL7P1.158	MAL7P1.229
MAL7P1.159	MAL7P1.23
MAL7P1.16	MAL7P1.230
MAL7P1.160-a	MAL7P1.24
MAL7P1.161	MAL7P1.25
MAL7P1.162	MAL7P1.26
MAL7P1.163	MAL7P1.27
MAL7P1.164	MAL7P1.28
MAL7P1.167	MAL7P1.29
MAL7P1.17	MAL7P1.29a
MAL7P1.170	MAL7P1.30
MAL7P1.171	MAL7P1.300
MAL7P1.172	MAL7P1.31
MAL7P1.173	MAL7P1.310
MAL7P1.174	MAL7P1.32
MAL7P1.175	MAL7P1.320
MAL7P1.176	MAL7P1.33
MAL7P1.177	MAL7P1.339
MAL7P1.178	MAL7P1.34
MAL7P1.179	MAL7P1.340
MAL7P1.18	MAL7P1.35
MAL7P1.183	MAL7P1.36
MAL7P1.184	MAL7P1.37
MAL7P1.185	MAL7P1.38
MAL7P1.186	MAL7P1.47
MAL7P1.187	MAL7P1.5
MAL7P1.19	MAL7P1.52
MAL7P1.20	MAL7P1.57
MAL7P1.200	MAL7P1.58
MAL7P1.201	MAL7P1.59
MAL7P1.202	MAL7P1.6
MAL7P1.203	MAL7P1.61
MAL7P1.203a	MAL7P1.64
MAL7P1.203b	MAL7P1.65
MAL7P1.204	MAL7P1.66
MAL7P1.205	MAL7P1.67
MAL7P1.206	MAL7P1.68
MAL7P1.207	MAL7P1.69
MAL7P1.208	MAL7P1.7
MAL7P1.209	MAL7P1.73
MAL7P1.21	MAL7P1.74
MAL7P1.212	MAL7P1.75
MAL7P1.213	MAL7P1.76
MAL7P1.214	MAL7P1.77
MAL7P1.215	MAL7P1.78
MAL7P1.216	MAL7P1.79
MAL7P1.217	MAL7P1.81
MAL7P1.218	MAL7P1.82
MAL7P1.219	MAL7P1.83
MAL7P1.22	MAL7P1.84
MAL7P1.220	MAL7P1.86
MAL7P1.222	MAL7P1.87
MAL7P1.223	MAL7P1.88
MAL7P1.224	MAL7P1.89
MAL7P1.225-a	MAL7P1.91
MAL7P1.226	MAL7P1.92
MAL7P1.227	MAL7P1.93
MAL7P1.228	MAL7P1.94
MAL7P1.229	MAL7P1.95
MAL7P1.23	MAL7P1.97
MAL7P1.230	MAL7P1.98
MAL7P1.231	MAL7P1.99
MAL7P1.24	MAL7_ITS1
MAL7P1.25	MAL7_tRNA_Ala1
MAL7P1.26	MAL7_tRNA_Asp1
MAL7P1.27	MAL7_tRNA_His1
MAL7P1.28	MAL7_tRNA_Leu1
MAL7P1.29	MAL7_tRNA_Ser1
MAL7P1.29a	MAL7_tRNA_Thr1
MAL7P1.3	MAL7_tRNA_Thr2
MAL7P1.30	MAL7_tRNA_Tyr1
MAL7P1.300	MAL8P1.10
MAL7P1.31	MAL8P1.100
MAL7P1.310	MAL8P1.101
MAL7P1.32	MAL8P1.102
MAL7P1.320	MAL8P1.103
MAL7P1.33	MAL8P1.104
MAL7P1.339	MAL8P1.105
MAL7P1.34	MAL8P1.106-a
MAL7P1.340	MAL8P1.107
MAL7P1.35	MAL8P1.108
MAL7P1.350	MAL8P1.109
MAL7P1.36	MAL8P1.11
MAL7P1.37	MAL8P1.110
MAL7P1.38	MAL8P1.111
MAL7P1.4	MAL8P1.112
MAL7P1.43	MAL8P1.113
MAL7P1.47	MAL8P1.114
MAL7P1.5	MAL8P1.12
MAL7P1.50	MAL8P1.121
MAL7P1.52	MAL8P1.122
MAL7P1.55	MAL8P1.123
MAL7P1.56	MAL8P1.124
MAL7P1.57	MAL8P1.125
MAL7P1.58	MAL8P1.126
MAL7P1.59	MAL8P1.127
MAL7P1.6	MAL8P1.128
MAL7P1.61	MAL8P1.13
MAL7P1.64	MAL8P1.130
MAL7P1.65	MAL8P1.131
MAL7P1.66	MAL8P1.132
MAL7P1.67	MAL8P1.133
MAL7P1.68	MAL8P1.134
MAL7P1.69	MAL8P1.135
MAL7P1.7	MAL8P1.136
MAL7P1.73	MAL8P1.136a
MAL7P1.74	MAL8P1.137
MAL7P1.75	MAL8P1.138
MAL7P1.76	MAL8P1.139
MAL7P1.77	MAL8P1.14
MAL7P1.78	MAL8P1.140
MAL7P1.79	MAL8P1.141
MAL7P1.81	MAL8P1.142
MAL7P1.82	MAL8P1.143-a
MAL7P1.83	MAL8P1.144
MAL7P1.84	MAL8P1.145
MAL7P1.86	MAL8P1.146
MAL7P1.87	MAL8P1.148
MAL7P1.88	MAL8P1.149
MAL7P1.89	MAL8P1.15
MAL7P1.91	MAL8P1.150
MAL7P1.92	MAL8P1.151
MAL7P1.93	MAL8P1.152
MAL7P1.94	MAL8P1.153
MAL7P1.95	MAL8P1.154
MAL7P1.97	MAL8P1.156
MAL7P1.98	MAL8P1.157
MAL7P1.99	MAL8P1.16
MAL8a_5.8s	MAL8P1.160
MAL8a_5.8S:rRNA	MAL8P1.161
MAL8b_28s	MAL8P1.17
MAL8P1.1	MAL8P1.18
MAL8P1.10	MAL8P1.19
MAL8P1.100	MAL8P1.2
MAL8P1.101	MAL8P1.20
MAL8P1.102	MAL8P1.200
MAL8P1.103	MAL8P1.201
MAL8P1.104	MAL8P1.202
MAL8P1.105	MAL8P1.203
MAL8P1.106-a	MAL8P1.204
MAL8P1.107	MAL8P1.205
MAL8P1.108	MAL8P1.206
MAL8P1.109	MAL8P1.21
MAL8P1.11	MAL8P1.211
MAL8P1.110	MAL8P1.212
MAL8P1.111	MAL8P1.213
MAL8P1.112	MAL8P1.216
MAL8P1.113	MAL8P1.217
MAL8P1.114	MAL8P1.219
MAL8P1.12	MAL8P1.22
MAL8P1.121	MAL8P1.23
MAL8P1.122	MAL8P1.24
MAL8P1.123	MAL8P1.25
MAL8P1.124	MAL8P1.25a
MAL8P1.125	MAL8P1.26
MAL8P1.126	MAL8P1.27
MAL8P1.127	MAL8P1.28
MAL8P1.128	MAL8P1.29
MAL8P1.13	MAL8P1.3
MAL8P1.130	MAL8P1.30
MAL8P1.131	MAL8P1.300
MAL8P1.132	MAL8P1.31
MAL8P1.133	MAL8P1.310
MAL8P1.134	MAL8P1.32
MAL8P1.135	MAL8P1.33
MAL8P1.136	MAL8P1.34
MAL8P1.136a	MAL8P1.35
MAL8P1.137	MAL8P1.36
MAL8P1.138	MAL8P1.37
MAL8P1.139	MAL8P1.38
MAL8P1.14	MAL8P1.380
MAL8P1.140	MAL8P1.4
MAL8P1.141	MAL8P1.40
MAL8P1.142	MAL8P1.41
MAL8P1.143-a	MAL8P1.42
MAL8P1.144	MAL8P1.43
MAL8P1.145	MAL8P1.45
MAL8P1.146	MAL8P1.46
MAL8P1.148	MAL8P1.47
MAL8P1.149	MAL8P1.48
MAL8P1.15	MAL8P1.49
MAL8P1.150	MAL8P1.50
MAL8P1.151	MAL8P1.51
MAL8P1.152	MAL8P1.52
MAL8P1.153	MAL8P1.53
MAL8P1.154	MAL8P1.54
MAL8P1.156	MAL8P1.55
MAL8P1.157	MAL8P1.56
MAL8P1.16	MAL8P1.57
MAL8P1.160	MAL8P1.58
MAL8P1.161	MAL8P1.59
MAL8P1.162	MAL8P1.6
MAL8P1.163	MAL8P1.60
MAL8P1.17	MAL8P1.61
MAL8P1.18	MAL8P1.62
MAL8P1.19	MAL8P1.63
MAL8P1.2	MAL8P1.64
MAL8P1.20	MAL8P1.65
MAL8P1.200	MAL8P1.66
MAL8P1.201	MAL8P1.67
MAL8P1.202	MAL8P1.68
MAL8P1.203	MAL8P1.69
MAL8P1.204	MAL8P1.7
MAL8P1.205	MAL8P1.70
MAL8P1.206	MAL8P1.71
MAL8P1.207	MAL8P1.72
MAL8P1.208	MAL8P1.73
MAL8P1.209	MAL8P1.74
MAL8P1.21	MAL8P1.75
MAL8P1.210	MAL8P1.75a
MAL8P1.211	MAL8P1.76
MAL8P1.212	MAL8P1.77
MAL8P1.213	MAL8P1.78
MAL8P1.214	MAL8P1.79
MAL8P1.215	MAL8P1.8
MAL8P1.216	MAL8P1.80
MAL8P1.217	MAL8P1.81
MAL8P1.218	MAL8P1.82
MAL8P1.219	MAL8P1.83
MAL8P1.22	MAL8P1.84
MAL8P1.220	MAL8P1.85
MAL8P1.23	MAL8P1.86
MAL8P1.24	MAL8P1.88
MAL8P1.25	MAL8P1.9
MAL8P1.25a	MAL8P1.90
MAL8P1.26	MAL8P1.91
MAL8P1.27	MAL8P1.92
MAL8P1.28	MAL8P1.93
MAL8P1.29	MAL8P1.95
MAL8P1.3	MAL8P1.96
MAL8P1.30	MAL8P1.97
MAL8P1.300	MAL8P1.99
MAL8P1.31	MAL8a_5.8S:rRNA
MAL8P1.310	MAL8b_28s
MAL8P1.32	Mp_rRNA
MAL8P1.320	PF01TR001
MAL8P1.33	PF01TR004
MAL8P1.34	PF01TR005
MAL8P1.35	PF01TR006
MAL8P1.36	PF02TR001
MAL8P1.37	PF02TR002
MAL8P1.38	PF02TR003
MAL8P1.380	PF03TR001
MAL8P1.4	PF03TR002
MAL8P1.40	PF04TR001
MAL8P1.41	PF04TR003
MAL8P1.42	PF05TR001
MAL8P1.43	PF05TR003
MAL8P1.45	PF05TR005
MAL8P1.46	PF06TR002
MAL8P1.47	PF06TR003
MAL8P1.48	PF06TR004
MAL8P1.49	PF06TR006
MAL8P1.50	PF07TR001
MAL8P1.51	PF07TR003
MAL8P1.52	PF07TR004
MAL8P1.53	PF07_0003
MAL8P1.54	PF07_0004
MAL8P1.55	PF07_0005
MAL8P1.56	PF07_0006
MAL8P1.57	PF07_0007
MAL8P1.58	PF07_0008
MAL8P1.59	PF07_0009
MAL8P1.6	PF07_0010
MAL8P1.60	PF07_0011
MAL8P1.61	PF07_0012
MAL8P1.62	PF07_0013
MAL8P1.63	PF07_0014
MAL8P1.64	PF07_0015
MAL8P1.65	PF07_0016
MAL8P1.66	PF07_0017
MAL8P1.67	PF07_0018
MAL8P1.68	PF07_0019
MAL8P1.69	PF07_0020
MAL8P1.7	PF07_0021
MAL8P1.70	PF07_0022
MAL8P1.71	PF07_0023
MAL8P1.72	PF07_0024
MAL8P1.73	PF07_0025
MAL8P1.74	PF07_0026
MAL8P1.75	PF07_0027
MAL8P1.75a	PF07_0028
MAL8P1.76	PF07_0029
MAL8P1.77	PF07_0030
MAL8P1.78	PF07_0031
MAL8P1.79	PF07_0032
MAL8P1.8	PF07_0033
MAL8P1.80	PF07_0034
MAL8P1.81	PF07_0035
MAL8P1.82	PF07_0036
MAL8P1.83	PF07_0037
MAL8P1.84	PF07_0038
MAL8P1.85	PF07_0039
MAL8P1.86	PF07_0040
MAL8P1.88	PF07_0041
MAL8P1.9	PF07_0042
MAL8P1.90	PF07_0043
MAL8P1.91	PF07_0044
MAL8P1.92	PF07_0045
MAL8P1.93	PF07_0046
MAL8P1.95	PF07_0047
MAL8P1.96	PF07_0049
MAL8P1.97	PF07_0052
MAL8P1.99	PF07_0053
malmito_rna_1:rRNA	PF07_0054
malmito_rna_10:rRNA	PF07_0055
malmito_rna_LSUF:rRNA	PF07_0056
malmito_rna_LSUG:rRNA	PF07_0057
malmito_rna_RNA4:rRNA	PF07_0058
malmito_rna_RNA5:rRNA	PF07_0059
malmito_rna_RNA7:rRNA	PF07_0060
malmito_rna_SSUF:rRNA	PF07_0061
malmito_SSUB:rRNA	PF07_0062
PF07_0002	PF07_0063
PF07_0003	PF07_0064
PF07_0004	PF07_0065
PF07_0005	PF07_0066
PF07_0006	PF07_0067
PF07_0007	PF07_0068
PF07_0008	PF07_0069
PF07_0009	PF07_0070
PF07_0010	PF07_0071
PF07_0011	PF07_0072
PF07_0012	PF07_0073
PF07_0013	PF07_0074
PF07_0014	PF07_0075
PF07_0015	PF07_0076
PF07_0016	PF07_0077
PF07_0017	PF07_0078
PF07_0018	PF07_0079
PF07_0019	PF07_0080
PF07_0020	PF07_0081
PF07_0021	PF07_0082
PF07_0022	PF07_0083
PF07_0023	PF07_0084
PF07_0024	PF07_0085
PF07_0025	PF07_0086
PF07_0026	PF07_0087
PF07_0027	PF07_0088
PF07_0028	PF07_0089
PF07_0029	PF07_0090
PF07_0030	PF07_0090a
PF07_0031	PF07_0091
PF07_0032	PF07_0092
PF07_0033	PF07_0093
PF07_0034	PF07_0094
PF07_0035	PF07_0095
PF07_0036	PF07_0096
PF07_0037	PF07_0097
PF07_0038	PF07_0098
PF07_0039	PF07_0099
PF07_0040	PF07_0100
PF07_0041	PF07_0101
PF07_0042	PF07_0102
PF07_0043	PF07_0103
PF07_0044	PF07_0104
PF07_0045	PF07_0105
PF07_0046	PF07_0106
PF07_0047	PF07_0107
PF07_0048	PF07_0108
PF07_0049	PF07_0109
PF07_0050	PF07_0109a
PF07_0051	PF07_0110
PF07_0052	PF07_0111
PF07_0053	PF07_0112
PF07_0054	PF07_0113
PF07_0055	PF07_0114
PF07_0056	PF07_0115
PF07_0057	PF07_0116
PF07_0058	PF07_0117
PF07_0059	PF07_0118
PF07_0060	PF07_0119
PF07_0061	PF07_0120
PF07_0062	PF07_0121
PF07_0063	PF07_0122
PF07_0064	PF07_0123
PF07_0065	PF07_0124
PF07_0066	PF07_0125
PF07_0067	PF07_0126
PF07_0068	PF07_0127
PF07_0069	PF07_0129
PF07_0070	PF07_0130
PF07_0071	PF07_0132
PF07_0072	PF07_0134
PF07_0073	PF07_0138
PF07_0074	PF08TR001
PF07_0075	PF08TR002
PF07_0076	PF08TR003
PF07_0077	PF08TR004
PF07_0078	PF08TR005
PF07_0079	PF08TR007
PF07_0080	PF08_0001
PF07_0081	PF08_0002
PF07_0082	PF08_0003
PF07_0083	PF08_0004
PF07_0084	PF08_0005
PF07_0085	PF08_0006
PF07_0086	PF08_0007
PF07_0087	PF08_0008
PF07_0088	PF08_0009
PF07_0089	PF08_0010
PF07_0090	PF08_0011
PF07_0090a	PF08_0012
PF07_0091	PF08_0013
PF07_0092	PF08_0014
PF07_0093	PF08_0015
PF07_0094	PF08_0016
PF07_0095	PF08_0017
PF07_0096	PF08_0018
PF07_0097	PF08_0019
PF07_0098	PF08_0020
PF07_0099	PF08_0021
PF07_0100	PF08_0022
PF07_0101	PF08_0023
PF07_0102	PF08_0024
PF07_0103	PF08_0025
PF07_0104	PF08_0026
PF07_0105	PF08_0027
PF07_0106	PF08_0028
PF07_0107	PF08_0029
PF07_0108	PF08_0030
PF07_0109	PF08_0031
PF07_0109a	PF08_0032
PF07_0110	PF08_0033
PF07_0111	PF08_0034
PF07_0112	PF08_0035
PF07_0113	PF08_0036
PF07_0114	PF08_0037
PF07_0115	PF08_0038
PF07_0116	PF08_0039
PF07_0117	PF08_0040
PF07_0118	PF08_0041
PF07_0119	PF08_0042
PF07_0120	PF08_0043
PF07_0121	PF08_0044
PF07_0122	PF08_0045
PF07_0123	PF08_0046
PF07_0124	PF08_0047
PF07_0125	PF08_0048
PF07_0126	PF08_0049
PF07_0127	PF08_0050
PF07_0129	PF08_0051
PF07_0130	PF08_0052
PF07_0132	PF08_0053
PF07_0134	PF08_0054
PF07_0136	PF08_0055
PF07_0138	PF08_0056
PF08_0001	PF08_0057
PF08_0002	PF08_0058
PF08_0003	PF08_0059
PF08_0004	PF08_0060
PF08_0005	PF08_0061
PF08_0006	PF08_0062
PF08_0007	PF08_0063
PF08_0008	PF08_0064
PF08_0009	PF08_0065
PF08_0010	PF08_0066
PF08_0011	PF08_0067
PF08_0012	PF08_0068
PF08_0013	PF08_0069
PF08_0014	PF08_0070
PF08_0015	PF08_0071
PF08_0016	PF08_0072
PF08_0017	PF08_0073
PF08_0018	PF08_0074
PF08_0019	PF08_0075
PF08_0020	PF08_0076
PF08_0021	PF08_0077
PF08_0022	PF08_0078
PF08_0023	PF08_0079
PF08_0024	PF08_0080
PF08_0025	PF08_0081
PF08_0026	PF08_0082
PF08_0027	PF08_0083
PF08_0028	PF08_0084
PF08_0029	PF08_0085
PF08_0030	PF08_0086
PF08_0031	PF08_0087
PF08_0032	PF08_0088
PF08_0033	PF08_0089
PF08_0034	PF08_0090
PF08_0035	PF08_0091
PF08_0036	PF08_0092
PF08_0037	PF08_0093
PF08_0038	PF08_0094
PF08_0039	PF08_0095
PF08_0040	PF08_0096
PF08_0041	PF08_0097
PF08_0042	PF08_0098
PF08_0043	PF08_0099
PF08_0044	PF08_0100
PF08_0045	PF08_0101
PF08_0046	PF08_0102
PF08_0047	PF08_0103
PF08_0048	PF08_0104
PF08_0049	PF08_0105
PF08_0050	PF08_0108
PF08_0051	PF08_0109
PF08_0052	PF08_0110
PF08_0053	PF08_0111
PF08_0054	PF08_0112
PF08_0055	PF08_0113
PF08_0056	PF08_0114
PF08_0057	PF08_0115
PF08_0058	PF08_0116
PF08_0059	PF08_0117
PF08_0060	PF08_0118
PF08_0061	PF08_0119
PF08_0062	PF08_0120
PF08_0063	PF08_0121
PF08_0064	PF08_0122
PF08_0065	PF08_0123
PF08_0066	PF08_0124
PF08_0067	PF08_0125
PF08_0068	PF08_0126
PF08_0069	PF08_0127
PF08_0070	PF08_0128
PF08_0071	PF08_0129
PF08_0072	PF08_0130
PF08_0073	PF08_0131
PF08_0074	PF08_0132
PF08_0075	PF08_0134
PF08_0076	PF08_0135
PF08_0077	PF08_0136
PF08_0078	PF08_0136b
PF08_0079	PF08_0137
PF08_0080	PF08_0138
PF08_0081	PF08_0141
PF08_0082	PF08_28S:rRNA
PF08_0083	PF08_tmp1
PF08_0084	PF08_tmp2
PF08_0085	PF09TR001
PF08_0086	PF09TR002
PF08_0087	PF09TR003
PF08_0088	PF09TR004
PF08_0089	PF09TR005
PF08_0090	PF10TR001
PF08_0091	PF10TR002
PF08_0092	PF10TR003
PF08_0093	PF10TR004
PF08_0094	PF10TR006
PF08_0095	PF10TR007
PF08_0096	PF10TR008
PF08_0097	PF10TR009
PF08_0098	PF10TR010
PF08_0099	PF10_0003
PF08_0100	PF10_0005
PF08_0101	PF10_0006
PF08_0102	PF10_0007
PF08_0103	PF10_0009
PF08_0104	PF10_0012
PF08_0105	PF10_0013
PF08_0106	PF10_0015
PF08_0107	PF10_0016
PF08_0108	PF10_0017
PF08_0109	PF10_0018
PF08_0110	PF10_0019
PF08_0111	PF10_0020
PF08_0112	PF10_0021
PF08_0113	PF10_0022
PF08_0114	PF10_0023
PF08_0115	PF10_0024
PF08_0116	PF10_0025
PF08_0117	PF10_0026
PF08_0118	PF10_0027
PF08_0119	PF10_0028-a
PF08_0120	PF10_0029
PF08_0121	PF10_0030
PF08_0122	PF10_0031
PF08_0123	PF10_0032
PF08_0124	PF10_0033
PF08_0125	PF10_0034
PF08_0126	PF10_0034a
PF08_0127	PF10_0035
PF08_0128	PF10_0036
PF08_0129	PF10_0037
PF08_0130	PF10_0038
PF08_0131	PF10_0039
PF08_0132	PF10_0040
PF08_0134	PF10_0041
PF08_0135	PF10_0042
PF08_0136	PF10_0043
PF08_0136b	PF10_0044
PF08_0137	PF10_0045
PF08_0138	PF10_0046
PF08_0139	PF10_0047
PF08_0140	PF10_0048
PF08_0141	PF10_0049
PF08_0142	PF10_0050
PF08_28S:rRNA	PF10_0051
PF08_tmp1	PF10_0052
PF08_tmp2	PF10_0053
PF10_0001	PF10_0054
PF10_0002	PF10_0054a
PF10_0003	PF10_0055
PF10_0004	PF10_0056
PF10_0005	PF10_0057
PF10_0006	PF10_0057a
PF10_0007	PF10_0058
PF10_0009	PF10_0059
PF10_0012	PF10_0060
PF10_0013	PF10_0061
PF10_0015	PF10_0062
PF10_0016	PF10_0063
PF10_0017	PF10_0063a
PF10_0018	PF10_0064
PF10_0019	PF10_0065
PF10_0020	PF10_0066
PF10_0021	PF10_0067
PF10_0022	PF10_0068
PF10_0023	PF10_0069
PF10_0024	PF10_0070
PF10_0025	PF10_0070a
PF10_0026	PF10_0071
PF10_0027	PF10_0072
PF10_0028-a	PF10_0073
PF10_0029	PF10_0073a
PF10_0030	PF10_0074
PF10_0031	PF10_0075
PF10_0032	PF10_0076
PF10_0033	PF10_0077
PF10_0034	PF10_0078
PF10_0034a	PF10_0079
PF10_0035	PF10_0080
PF10_0036	PF10_0080a
PF10_0037	PF10_0081
PF10_0038	PF10_0082
PF10_0039	PF10_0083
PF10_0040	PF10_0084
PF10_0041	PF10_0085
PF10_0042	PF10_0086
PF10_0043	PF10_0087
PF10_0044	PF10_0088
PF10_0045	PF10_0089
PF10_0046	PF10_0090
PF10_0047	PF10_0091
PF10_0048	PF10_0092
PF10_0049	PF10_0093
PF10_0050	PF10_0094
PF10_0051	PF10_0095
PF10_0052	PF10_0096
PF10_0053	PF10_0097
PF10_0054	PF10_0098
PF10_0054a	PF10_0099
PF10_0055	PF10_0100
PF10_0056	PF10_0101
PF10_0057	PF10_0102
PF10_0057a	PF10_0103
PF10_0058	PF10_0104
PF10_0059	PF10_0105
PF10_0060	PF10_0106
PF10_0061	PF10_0107
PF10_0062	PF10_0108
PF10_0063	PF10_0109
PF10_0063a	PF10_0110
PF10_0064	PF10_0111
PF10_0065	PF10_0112
PF10_0066	PF10_0113
PF10_0067	PF10_0114
PF10_0068	PF10_0115
PF10_0069	PF10_0116
PF10_0070	PF10_0117
PF10_0070a	PF10_0118
PF10_0071	PF10_0119
PF10_0072	PF10_0120
PF10_0073	PF10_0121
PF10_0073a	PF10_0122
PF10_0074	PF10_0123
PF10_0075	PF10_0124
PF10_0076	PF10_0125
PF10_0077	PF10_0126
PF10_0078	PF10_0127
PF10_0079	PF10_0128
PF10_0080	PF10_0129
PF10_0080a	PF10_0130
PF10_0081	PF10_0131
PF10_0082	PF10_0132
PF10_0083	PF10_0133
PF10_0084	PF10_0134
PF10_0085	PF10_0135
PF10_0086	PF10_0136
PF10_0087	PF10_0137
PF10_0088	PF10_0138
PF10_0089	PF10_0139
PF10_0090	PF10_0140
PF10_0091	PF10_0141
PF10_0092	PF10_0142
PF10_0093	PF10_0143
PF10_0094	PF10_0144
PF10_0095	PF10_0145
PF10_0096	PF10_0146
PF10_0097	PF10_0147
PF10_0098	PF10_0148
PF10_0099	PF10_0149
PF10_0100	PF10_0150
PF10_0101	PF10_0151
PF10_0102	PF10_0152
PF10_0103	PF10_0153
PF10_0104	PF10_0153a-a
PF10_0105	PF10_0154
PF10_0106	PF10_0155
PF10_0107	PF10_0156
PF10_0108	PF10_0157
PF10_0109	PF10_0158
PF10_0110	PF10_0159
PF10_0111	PF10_0160
PF10_0112	PF10_0161
PF10_0113	PF10_0161a
PF10_0114	PF10_0162
PF10_0115	PF10_0163
PF10_0116	PF10_0164
PF10_0117	PF10_0165
PF10_0118	PF10_0166
PF10_0119	PF10_0167
PF10_0120	PF10_0168-a
PF10_0121	PF10_0169
PF10_0122	PF10_0170
PF10_0123	PF10_0171
PF10_0124	PF10_0172
PF10_0125	PF10_0173
PF10_0126	PF10_0174
PF10_0127	PF10_0175
PF10_0128	PF10_0176
PF10_0129	PF10_0177a
PF10_0130	PF10_0177b
PF10_0131	PF10_0178
PF10_0132	PF10_0179
PF10_0133	PF10_0179a
PF10_0134	PF10_0180
PF10_0135	PF10_0181
PF10_0136	PF10_0182
PF10_0137	PF10_0183
PF10_0138	PF10_0184
PF10_0139	PF10_0185
PF10_0140	PF10_0186
PF10_0141	PF10_0187
PF10_0142	PF10_0188
PF10_0143	PF10_0189
PF10_0144	PF10_0190
PF10_0145	PF10_0191
PF10_0146	PF10_0193
PF10_0147	PF10_0194
PF10_0148	PF10_0195
PF10_0149	PF10_0195a
PF10_0150	PF10_0196
PF10_0151	PF10_0197
PF10_0152	PF10_0198
PF10_0153	PF10_0199
PF10_0153a-a	PF10_0200
PF10_0154	PF10_0203
PF10_0155	PF10_0204
PF10_0156	PF10_0205
PF10_0157	PF10_0206
PF10_0158	PF10_0207
PF10_0159	PF10_0208
PF10_0160	PF10_0209
PF10_0161	PF10_0210
PF10_0161a	PF10_0211
PF10_0162	PF10_0212a
PF10_0163	PF10_0213
PF10_0164	PF10_0214
PF10_0165	PF10_0215
PF10_0166	PF10_0215a
PF10_0167	PF10_0216
PF10_0168-a	PF10_0217
PF10_0169	PF10_0218
PF10_0170	PF10_0219
PF10_0171	PF10_0220
PF10_0172	PF10_0221
PF10_0173	PF10_0222
PF10_0174	PF10_0223
PF10_0175	PF10_0224
PF10_0176	PF10_0225
PF10_0177a	PF10_0226
PF10_0177b	PF10_0227
PF10_0178	PF10_0228
PF10_0179	PF10_0229
PF10_0179a	PF10_0230
PF10_0180	PF10_0231
PF10_0181	PF10_0232
PF10_0182	PF10_0233
PF10_0183	PF10_0234
PF10_0184	PF10_0235
PF10_0185	PF10_0236
PF10_0186	PF10_0237
PF10_0187	PF10_0238
PF10_0188	PF10_0240
PF10_0189	PF10_0241
PF10_0190	PF10_0242
PF10_0191	PF10_0243
PF10_0193	PF10_0244
PF10_0194	PF10_0245
PF10_0195	PF10_0246
PF10_0195a	PF10_0246a
PF10_0196	PF10_0248
PF10_0197	PF10_0250
PF10_0198	PF10_0252
PF10_0199	PF10_0253
PF10_0200	PF10_0253b
PF10_0203	PF10_0254
PF10_0204	PF10_0257
PF10_0205	PF10_0258
PF10_0206	PF10_0259
PF10_0207	PF10_0260
PF10_0208	PF10_0261
PF10_0209	PF10_0261a
PF10_0210	PF10_0262
PF10_0211	PF10_0264
PF10_0212a	PF10_0265
PF10_0213	PF10_0266
PF10_0214	PF10_0267
PF10_0215	PF10_0268
PF10_0215a	PF10_0269
PF10_0216	PF10_0270
PF10_0217	PF10_0271
PF10_0218	PF10_0272
PF10_0219	PF10_0273
PF10_0220	PF10_0274
PF10_0221	PF10_0275
PF10_0222	PF10_0276
PF10_0223	PF10_0277
PF10_0224	PF10_0278
PF10_0225	PF10_0279
PF10_0226	PF10_0280
PF10_0227	PF10_0281
PF10_0228	PF10_0282
PF10_0229	PF10_0283
PF10_0230	PF10_0283a
PF10_0231	PF10_0284
PF10_0232	PF10_0285
PF10_0233	PF10_0286
PF10_0234	PF10_0287
PF10_0235	PF10_0288
PF10_0236	PF10_0289
PF10_0237	PF10_0290
PF10_0238	PF10_0291
PF10_0240	PF10_0292
PF10_0241	PF10_0293
PF10_0242	PF10_0294
PF10_0243	PF10_0295
PF10_0244	PF10_0296
PF10_0245	PF10_0297
PF10_0246	PF10_0298
PF10_0246a	PF10_0299
PF10_0248	PF10_0300
PF10_0250	PF10_0301
PF10_0252	PF10_0302
PF10_0253	PF10_0303
PF10_0253b	PF10_0304
PF10_0254	PF10_0306
PF10_0257	PF10_0307
PF10_0258	PF10_0308
PF10_0259	PF10_0309
PF10_0260	PF10_0310
PF10_0261	PF10_0311
PF10_0261a	PF10_0312
PF10_0262	PF10_0313
PF10_0264	PF10_0313a
PF10_0265	PF10_0314
PF10_0266	PF10_0314a
PF10_0267	PF10_0315
PF10_0268	PF10_0316
PF10_0269	PF10_0317
PF10_0270	PF10_0318
PF10_0271	PF10_0319
PF10_0272	PF10_0320
PF10_0273	PF10_0320a
PF10_0274	PF10_0321
PF10_0275	PF10_0322
PF10_0276	PF10_0323
PF10_0277	PF10_0324
PF10_0278	PF10_0325
PF10_0279	PF10_0326
PF10_0280	PF10_0327
PF10_0281	PF10_0328
PF10_0282	PF10_0329
PF10_0283	PF10_0330
PF10_0283a	PF10_0331
PF10_0284	PF10_0331a
PF10_0285	PF10_0332
PF10_0286	PF10_0333
PF10_0287	PF10_0334
PF10_0288	PF10_0335
PF10_0289	PF10_0336
PF10_0290	PF10_0337
PF10_0291	PF10_0338
PF10_0292	PF10_0340
PF10_0293	PF10_0341
PF10_0294	PF10_0342
PF10_0295	PF10_0343
PF10_0296	PF10_0344
PF10_0297	PF10_0345
PF10_0298	PF10_0346
PF10_0299	PF10_0347
PF10_0300	PF10_0348
PF10_0301	PF10_0350
PF10_0302	PF10_0351
PF10_0303	PF10_0352
PF10_0304	PF10_0355
PF10_0306	PF10_0356
PF10_0307	PF10_0357
PF10_0308	PF10_0358
PF10_0309	PF10_0359
PF10_0310	PF10_0360
PF10_0311	PF10_0361
PF10_0312	PF10_0362
PF10_0313	PF10_0363
PF10_0313a	PF10_0365
PF10_0314	PF10_0366
PF10_0314a	PF10_0367
PF10_0315	PF10_0368
PF10_0316	PF10_0369
PF10_0317	PF10_0370
PF10_0318	PF10_0371
PF10_0319	PF10_0372-a
PF10_0320	PF10_0373
PF10_0320a	PF10_0373a
PF10_0321	PF10_0374
PF10_0322	PF10_0375
PF10_0323	PF10_0376
PF10_0324	PF10_0377
PF10_0325	PF10_0378
PF10_0326	PF10_0379
PF10_0327	PF10_0380
PF10_0328	PF10_0384
PF10_0329	PF10_0390
PF10_0330	PF10_0394
PF10_0331	PF10_0395
PF10_0331a	PF10_0396
PF10_0332	PF10_0398
PF10_0333	PF10_0399
PF10_0334	PF10_0400
PF10_0335	PF10_0401
PF10_0336	PF10_0402
PF10_0337	PF10_0403
PF10_0338	PF10_0404
PF10_0340	PF10_0405
PF10_0341	PF10_0407
PF10_0342	PF10_0409
PF10_0343	PF10_0412
PF10_0344	PF10_0415
PF10_0345	PF10_0420
PF10_0346	PF11TR001
PF10_0347	PF11TR002
PF10_0348	PF11TR004
PF10_0350	PF11TR005
PF10_0351	PF11TR006
PF10_0352	PF11TR007
PF10_0355	PF11TR008
PF10_0356	PF11TR009
PF10_0357	PF11TR010
PF10_0358	PF11TR011
PF10_0359	PF11_0008
PF10_0360	PF11_0009
PF10_0361	PF11_0014
PF10_0362	PF11_0021
PF10_0363	PF11_0035
PF10_0365	PF11_0036
PF10_0366	PF11_0037
PF10_0367	PF11_0038
PF10_0368	PF11_0039
PF10_0369	PF11_0040
PF10_0370	PF11_0041
PF10_0371	PF11_0042
PF10_0372-a	PF11_0043
PF10_0373	PF11_0044
PF10_0373a	PF11_0045
PF10_0374	PF11_0047
PF10_0375	PF11_0048
PF10_0376	PF11_0049
PF10_0377	PF11_0050
PF10_0378	PF11_0051
PF10_0379	PF11_0052
PF10_0380	PF11_0053
PF10_0381	PF11_0054
PF10_0382	PF11_0055
PF10_0383	PF11_0056
PF10_0384	PF11_0057
PF10_0388	PF11_0058-a
PF10_0390	PF11_0059
PF10_0391	PF11_0060
PF10_0392	PF11_0061
PF10_0393	PF11_0062
PF10_0394	PF11_0063
PF10_0395	PF11_0064
PF10_0396	PF11_0065
PF10_0397	PF11_0066
PF10_0398	PF11_0067
PF10_0399	PF11_0068
PF10_0400	PF11_0069
PF10_0401	PF11_0070
PF10_0402	PF11_0071
PF10_0403	PF11_0072
PF10_0404	PF11_0073
PF10_0405	PF11_0074
PF10_0406	PF11_0075
PF10_0407	PF11_0076
PF10_0409	PF11_0077
PF10_0412	PF11_0078
PF10_0415	PF11_0079
PF10_0420	PF11_0080
PF11_0007	PF11_0083
PF11_0008	PF11_0084
PF11_0009	PF11_0086
PF11_0010	PF11_0087
PF11_0011	PF11_0088
PF11_0012	PF11_0089
PF11_0013	PF11_0090
PF11_0014	PF11_0091
PF11_0015	PF11_0092
PF11_0020	PF11_0093
PF11_0021	PF11_0094
PF11_0022	PF11_0095
PF11_0023	PF11_0095a
PF11_0024	PF11_0096
PF11_0025	PF11_0097
PF11_0026	PF11_0098
PF11_0033	PF11_0099
PF11_0034	PF11_0100
PF11_0035	PF11_0101
PF11_0036	PF11_0105
PF11_0037	PF11_0106
PF11_0038	PF11_0107
PF11_0039	PF11_0108
PF11_0040	PF11_0109
PF11_0041	PF11_0111
PF11_0042	PF11_0112
PF11_0043	PF11_0113
PF11_0044	PF11_0114
PF11_0045	PF11_0114a
PF11_0047	PF11_0115
PF11_0048	PF11_0116
PF11_0049	PF11_0117
PF11_0050	PF11_0118
PF11_0051	PF11_0119
PF11_0052	PF11_0120
PF11_0053	PF11_0121
PF11_0054	PF11_0122
PF11_0055	PF11_0123
PF11_0056	PF11_0124
PF11_0057	PF11_0125
PF11_0058-a	PF11_0126
PF11_0059	PF11_0127
PF11_0060	PF11_0128
PF11_0061	PF11_0129
PF11_0062	PF11_0130
PF11_0063	PF11_0131
PF11_0064	PF11_0134
PF11_0065	PF11_0135
PF11_0066	PF11_0139
PF11_0067	PF11_0140
PF11_0068	PF11_0141
PF11_0069	PF11_0142
PF11_0070	PF11_0143
PF11_0071	PF11_0144
PF11_0072	PF11_0145
PF11_0073	PF11_0146
PF11_0074	PF11_0147
PF11_0075	PF11_0148
PF11_0076	PF11_0149-a
PF11_0077	PF11_0152
PF11_0078	PF11_0153
PF11_0079	PF11_0154
PF11_0080	PF11_0155
PF11_0083	PF11_0156
PF11_0084	PF11_0157
PF11_0086	PF11_0158
PF11_0087	PF11_0159
PF11_0088	PF11_0160
PF11_0089	PF11_0162
PF11_0090	PF11_0163
PF11_0091	PF11_0164
PF11_0092	PF11_0166
PF11_0093	PF11_0167
PF11_0094	PF11_0168
PF11_0095	PF11_0168a
PF11_0095a	PF11_0169
PF11_0096	PF11_0170
PF11_0097	PF11_0171
PF11_0098	PF11_0172
PF11_0099	PF11_0173
PF11_0100	PF11_0174
PF11_0101	PF11_0175
PF11_0105	PF11_0175a
PF11_0106	PF11_0176
PF11_0107	PF11_0177
PF11_0108	PF11_0178
PF11_0109	PF11_0179
PF11_0111	PF11_0180
PF11_0112	PF11_0181
PF11_0113	PF11_0182
PF11_0114	PF11_0183
PF11_0114a	PF11_0184
PF11_0115	PF11_0185
PF11_0116	PF11_0186
PF11_0117	PF11_0187
PF11_0118	PF11_0188
PF11_0119	PF11_0189
PF11_0120	PF11_0190
PF11_0121	PF11_0191
PF11_0122	PF11_0192
PF11_0123	PF11_0193
PF11_0124	PF11_0195
PF11_0125	PF11_0196
PF11_0126	PF11_0197
PF11_0127	PF11_0198
PF11_0128	PF11_0199
PF11_0129	PF11_0200
PF11_0130	PF11_0201
PF11_0131	PF11_0202
PF11_0134	PF11_0203
PF11_0135	PF11_0204
PF11_0139	PF11_0205
PF11_0140	PF11_0206
PF11_0141	PF11_0207
PF11_0142	PF11_0208
PF11_0143	PF11_0209
PF11_0144	PF11_0210
PF11_0145	PF11_0211
PF11_0146	PF11_0212
PF11_0147	PF11_0213
PF11_0148	PF11_0214
PF11_0149-a	PF11_0215
PF11_0152	PF11_0216
PF11_0153	PF11_0217
PF11_0154	PF11_0218
PF11_0155	PF11_0219
PF11_0156	PF11_0220
PF11_0157	PF11_0222
PF11_0158	PF11_0223
PF11_0159	PF11_0224
PF11_0160	PF11_0225
PF11_0161	PF11_0226
PF11_0162	PF11_0227
PF11_0163	PF11_0228
PF11_0164	PF11_0229
PF11_0165	PF11_0230
PF11_0166	PF11_0231
PF11_0167	PF11_0232
PF11_0168	PF11_0233
PF11_0168a	PF11_0234
PF11_0169	PF11_0238
PF11_0170	PF11_0239
PF11_0171	PF11_0240
PF11_0172	PF11_0241
PF11_0173	PF11_0242
PF11_0174	PF11_0243
PF11_0175	PF11_0244
PF11_0175a	PF11_0245
PF11_0176	PF11_0246
PF11_0177	PF11_0247
PF11_0178	PF11_0248
PF11_0179	PF11_0249
PF11_0180	PF11_0250
PF11_0181	PF11_0251
PF11_0182	PF11_0252
PF11_0183	PF11_0253
PF11_0184	PF11_0254
PF11_0185	PF11_0255
PF11_0186	PF11_0256
PF11_0187	PF11_0257
PF11_0188	PF11_0258
PF11_0189	PF11_0259
PF11_0190	PF11_0260
PF11_0191	PF11_0261
PF11_0192	PF11_0262
PF11_0193	PF11_0263
PF11_0195	PF11_0264
PF11_0196	PF11_0265
PF11_0197	PF11_0266
PF11_0198	PF11_0266a
PF11_0199	PF11_0267
PF11_0200	PF11_0268
PF11_0201	PF11_0269
PF11_0202	PF11_0270
PF11_0203	PF11_0271
PF11_0204	PF11_0272
PF11_0205	PF11_0273-a
PF11_0206	PF11_0274
PF11_0207	PF11_0275
PF11_0208	PF11_0276
PF11_0209	PF11_0277
PF11_0210	PF11_0279
PF11_0211	PF11_0280
PF11_0212	PF11_0281
PF11_0213	PF11_0282
PF11_0214	PF11_0283
PF11_0215	PF11_0284
PF11_0216	PF11_0285
PF11_0217	PF11_0286
PF11_0218	PF11_0287
PF11_0219	PF11_0288
PF11_0220	PF11_0289
PF11_0222	PF11_0290
PF11_0223	PF11_0291
PF11_0224	PF11_0292
PF11_0225	PF11_0293
PF11_0226	PF11_0294
PF11_0227	PF11_0295
PF11_0228	PF11_0296
PF11_0229	PF11_0297
PF11_0230	PF11_0298
PF11_0231	PF11_0300
PF11_0232	PF11_0301
PF11_0233	PF11_0302
PF11_0234	PF11_0303
PF11_0238	PF11_0304
PF11_0239	PF11_0305
PF11_0240	PF11_0306
PF11_0241	PF11_0307
PF11_0242	PF11_0308
PF11_0243	PF11_0309
PF11_0244	PF11_0310
PF11_0245	PF11_0311
PF11_0246	PF11_0312
PF11_0247	PF11_0313
PF11_0248	PF11_0314
PF11_0249	PF11_0315
PF11_0250	PF11_0316
PF11_0251	PF11_0317
PF11_0252	PF11_0318
PF11_0253	PF11_0319
PF11_0254	PF11_0320
PF11_0255	PF11_0321
PF11_0256	PF11_0322
PF11_0257	PF11_0323
PF11_0258	PF11_0324
PF11_0259	PF11_0325
PF11_0260	PF11_0326
PF11_0261	PF11_0326a
PF11_0262	PF11_0327
PF11_0263	PF11_0328
PF11_0264	PF11_0329
PF11_0265	PF11_0330
PF11_0266	PF11_0331
PF11_0266a	PF11_0332
PF11_0267	PF11_0333
PF11_0268	PF11_0334
PF11_0269	PF11_0336
PF11_0270	PF11_0337
PF11_0271	PF11_0338
PF11_0272	PF11_0339
PF11_0273-a	PF11_0340
PF11_0274	PF11_0341
PF11_0275	PF11_0342
PF11_0276	PF11_0343
PF11_0277	PF11_0344
PF11_0279	PF11_0345
PF11_0280	PF11_0346
PF11_0281	PF11_0347
PF11_0282	PF11_0348
PF11_0283	PF11_0349
PF11_0284	PF11_0351
PF11_0285	PF11_0352
PF11_0286	PF11_0353
PF11_0287	PF11_0354
PF11_0288	PF11_0355
PF11_0289	PF11_0356
PF11_0290	PF11_0357
PF11_0291	PF11_0358
PF11_0292	PF11_0359
PF11_0293	PF11_0360
PF11_0294	PF11_0361-a
PF11_0295	PF11_0362
PF11_0296	PF11_0362a
PF11_0297	PF11_0363
PF11_0298	PF11_0364
PF11_0300	PF11_0365
PF11_0301	PF11_0368
PF11_0302	PF11_0368a
PF11_0303	PF11_0369
PF11_0304	PF11_0370
PF11_0305	PF11_0371
PF11_0306	PF11_0372
PF11_0307	PF11_0373
PF11_0308	PF11_0374
PF11_0309	PF11_0375
PF11_0310	PF11_0377-a
PF11_0311	PF11_0377-b
PF11_0312	PF11_0378
PF11_0313	PF11_0379
PF11_0314	PF11_0380
PF11_0315	PF11_0381
PF11_0316	PF11_0381a
PF11_0317	PF11_0382
PF11_0318	PF11_0383
PF11_0319	PF11_0384
PF11_0320	PF11_0385
PF11_0321	PF11_0386
PF11_0322	PF11_0388
PF11_0323	PF11_0389
PF11_0324	PF11_0390
PF11_0325	PF11_0392
PF11_0326	PF11_0393
PF11_0326a	PF11_0394
PF11_0327	PF11_0395
PF11_0328	PF11_0396
PF11_0329	PF11_0397
PF11_0330	PF11_0398
PF11_0331	PF11_0400
PF11_0332	PF11_0402
PF11_0333	PF11_0403
PF11_0334	PF11_0404
PF11_0336	PF11_0405-a
PF11_0337	PF11_0406
PF11_0338	PF11_0407
PF11_0339	PF11_0408
PF11_0340	PF11_0409
PF11_0341	PF11_0411
PF11_0342	PF11_0412
PF11_0343	PF11_0413
PF11_0344	PF11_0414
PF11_0345	PF11_0415
PF11_0346	PF11_0416
PF11_0347	PF11_0417
PF11_0348	PF11_0418
PF11_0349	PF11_0419
PF11_0351	PF11_0420
PF11_0352	PF11_0421
PF11_0353	PF11_0422
PF11_0354	PF11_0423
PF11_0355	PF11_0424
PF11_0356	PF11_0425
PF11_0357	PF11_0426
PF11_0358	PF11_0427
PF11_0359	PF11_0428
PF11_0360	PF11_0429
PF11_0361-a	PF11_0431
PF11_0362	PF11_0432
PF11_0362a	PF11_0433
PF11_0363	PF11_0434
PF11_0364	PF11_0435
PF11_0365	PF11_0436
PF11_0368	PF11_0437
PF11_0368a	PF11_0438
PF11_0369	PF11_0439
PF11_0370	PF11_0440
PF11_0371	PF11_0441
PF11_0372	PF11_0441a
PF11_0373	PF11_0442
PF11_0374	PF11_0443
PF11_0375	PF11_0445
PF11_0377-a	PF11_0447
PF11_0377-b	PF11_0448
PF11_0378	PF11_0449
PF11_0379	PF11_0451
PF11_0380	PF11_0452
PF11_0381	PF11_0453
PF11_0381a	PF11_0454
PF11_0382	PF11_0455
PF11_0383	PF11_0455a
PF11_0384	PF11_0456
PF11_0385	PF11_0457
PF11_0386	PF11_0458
PF11_0388	PF11_0459
PF11_0389	PF11_0460
PF11_0390	PF11_0461
PF11_0392	PF11_0462
PF11_0393	PF11_0463
PF11_0394	PF11_0464
PF11_0395	PF11_0464a
PF11_0396	PF11_0465
PF11_0397	PF11_0466
PF11_0398	PF11_0467
PF11_0400	PF11_0468
PF11_0402	PF11_0469
PF11_0403	PF11_0470
PF11_0404	PF11_0471
PF11_0405-a	PF11_0472
PF11_0406	PF11_0473
PF11_0407	PF11_0474
PF11_0408	PF11_0476
PF11_0409	PF11_0477
PF11_0411	PF11_0478
PF11_0412	PF11_0479
PF11_0413	PF11_0479a
PF11_0414	PF11_0480
PF11_0415	PF11_0480a
PF11_0416	PF11_0481
PF11_0417	PF11_0482
PF11_0418	PF11_0483
PF11_0419	PF11_0483a
PF11_0420	PF11_0484
PF11_0421	PF11_0485
PF11_0422	PF11_0486
PF11_0423	PF11_0487
PF11_0424	PF11_0488
PF11_0425	PF11_0503
PF11_0426	PF11_0504
PF11_0427	PF11_0505
PF11_0428	PF11_0506
PF11_0429	PF11_0508
PF11_0431	PF11_0509
PF11_0432	PF11_0510
PF11_0433	PF11_0511
PF11_0434	PF11_0512
PF11_0435	PF11_0513
PF11_0436	PF11_0514
PF11_0437	PF11_0515
PF11_0438	PF11_0516
PF11_0439	PF11_0517
PF11_0440	PF11_0518
PF11_0441	PF11_0519
PF11_0441a	PF11_0520
PF11_0442	PF11_0521
PF11_0443	PF11_0524
PF11_0445	PF11_0526
PF11_0447	PF11_0527
PF11_0448	PF11_0528
PF11_0449	PF11_0529
PF11_0451	PF11_0530
PF11_0452	PF11_0535
PF11_0453	PF11_0540
PF11_0454	PF11_0540a
PF11_0455	PF11_0545
PF11_0455a	PF11_0550
PF11_0456	PF11_0560
PF11_0457	PF12TR001
PF11_0458	PF12TR002
PF11_0459	PF12TR003
PF11_0460	PF12TR004
PF11_0461	PF12TR005
PF11_0462	PF12TR007
PF11_0463	PF12TR008
PF11_0464	PF12TR009
PF11_0464a	PF12TR010
PF11_0465	PF12TR011
PF11_0466	PF12TR012
PF11_0467	PF12TR013
PF11_0468	PF12TR015
PF11_0469	PF12TR016
PF11_0470	PF12TR017
PF11_0471	PF12TR018
PF11_0472	PF13TR002
PF11_0473	PF13TR003
PF11_0474	PF13TR004
PF11_0476	PF13TR005
PF11_0477	PF13TR006
PF11_0478	PF13TR007
PF11_0479	PF13TR009
PF11_0479a	PF13TR010
PF11_0480	PF13_0004
PF11_0480a	PF13_0005
PF11_0481	PF13_0006
PF11_0482	PF13_0011
PF11_0483	PF13_0012
PF11_0483a	PF13_0012a
PF11_0484	PF13_0013
PF11_0485	PF13_0014
PF11_0486	PF13_0015
PF11_0487	PF13_0016
PF11_0488	PF13_0017
PF11_0503	PF13_0018
PF11_0504	PF13_0019
PF11_0505	PF13_0020
PF11_0506	PF13_0021
PF11_0508	PF13_0022
PF11_0509	PF13_0023
PF11_0510	PF13_0024
PF11_0511	PF13_0025
PF11_0512	PF13_0026
PF11_0513	PF13_0027
PF11_0514	PF13_0028
PF11_0515	PF13_0029
PF11_0516	PF13_0030
PF11_0517	PF13_0031
PF11_0518	PF13_0032
PF11_0519	PF13_0033
PF11_0520	PF13_0034
PF11_0521	PF13_0035
PF11_0522	PF13_0036
PF11_0523	PF13_0037
PF11_0524	PF13_0038
PF11_0526	PF13_0039
PF11_0527	PF13_0040
PF11_0528	PF13_0041
PF11_0529	PF13_0042
PF11_0530	PF13_0043
PF11_0535	PF13_0044
PF11_0540	PF13_0045
PF11_0540a	PF13_0047
PF11_0545	PF13_0048
PF11_0550	PF13_0049
PF11_0560	PF13_0050
PF13_0003	PF13_0051
PF13_0004	PF13_0052
PF13_0005	PF13_0053
PF13_0006	PF13_0054
PF13_0010	PF13_0055
PF13_0011	PF13_0056
PF13_0012	PF13_0058
PF13_0012a	PF13_0059
PF13_0013	PF13_0060
PF13_0014	PF13_0061
PF13_0015	PF13_0062
PF13_0016	PF13_0063
PF13_0017	PF13_0064
PF13_0018	PF13_0065
PF13_0019	PF13_0066
PF13_0020	PF13_0067
PF13_0021	PF13_0068
PF13_0022	PF13_0069
[truncated: 3,852 more rows]

## Sheet: Probes for Exogenous Genes
OligoID	GeneID	Uniqueness	Sequence
BSD_v7.1_P1/1	BSD	UNIQUE	TCTCAAGAAGAATCCACCCTCATTGAAAGAGCAACGGCTACAATCAACAGCATCCCCATC
CSA_v7.1_P1/1	CsA	UNIQUE	CAAATAGGATTAAAATGTTACCTTTTTATATATTTTCTGAATTAAAATAATTTCTTTCCC
DSRED_v7.1_P1/1	DsRed	UNIQUE	TTCATAAGGCTCTGAAGCTGAAAGACGGTGGTCATTACCTAGTTGAATTCAAAAGTATTT
EGFP_MUT_v7.1_P1/1	eGFP_mut2	UNIQUE	CATTGTGTGAGTTATAGTTGTATTCCAATTTGTGTCCAAGAATGTTTCCATCTTCTTTAA
FKBP_v7.1_P1/1	FKBP	UNIQUE	AAAGAAATTTGATTCCTCTCGGGACAGAAACAAGCCTTTTAAGTTTACACTAGGCAAGCA
FLUCIFERASE_v7.1_P1/2	Fluciferase	UNIQUE	GAAAGGGCTGCAAAAGATCCTCAACGTGCAAAAGAAGCTACCGATCATACAAAAGATCAT
FLUCIFERASE_v7.1_P2/2	Fluciferase	UNIQUE	TATAAGATTCAATCTGCCCTGCTGGTGCCCACACTATTTAGCTTCTTCGCTAAGAGCACT
HSDHFR_v7.1_P1/1	HsDHFR	UNIQUE	AATTAGCAAATAAAGTAGACATGGTCTGGATAGTTGGTGGCAGTTCTGTTTATAAGGAAG
MCHERRY_v7.1_P1/1	mCherry	UNIQUE	TACAACGTCAACATCAAGTTGGACATCACCTCCCACAACGAGGACTACACCATCGTGGAA
NEOR_v7.1_P1/1	neoR	UNIQUE	CCATGGCGATGCCTGCTTGCCGAATATCATGGTGGAAAATGGCCGCTTTTCTGGATTCAT
RLUCIFERASE_v7.1_P1/1	Rluciferase	UNIQUE	ACTCCTTCATCAACTACTATGATTCCGAGAAGCACGCCGAGAACGCCGTGATTTTTCTGC
SCCD_v7.1_P1/1	ScCD	UNIQUE	AGGTTGTTGTTGTTGACGATGAGAGGTGTAAAAAGATCATGAAACAATTTATCGATGAAA
SCGLUCANSYNTHASE_v7.1_P1/1	ScGlucanSynthase	UNIQUE	TCTATCTCGTAGATTCTGGTTTTTATGCATCATCTTTGGTATTAATTTGGGTCCTATTAT
SCUPRT_v7.1_P1/1	ScUPRT	UNIQUE	TTAAGCCAGAGAGAATTTACTTCTTAAACCTAATCTGTAGTAAGGAAGGGATTGAAAAAT
TETR_v7.1_P1/1	tetR	UNIQUE	TATTGGAGGATCAGGAGCATCAAGTAGCAAAAGAGGAAAGAGAGACACCTACCACCGATT
