# Supplementary material for: New Agilent platform DNA microarrays for transcriptome analysis of Plasmodium falciparum and Plasmodium berghei for the malaria research community
Source: Malar J. 2012 Jun 8;11:187. doi: 10.1186/1475-2875-11-187 (PMC3411454; doi:10.1186/1475-2875-11-187)
Supplement: Additional file 2 — Excel file of P. berghei Mar2011 8x15K microarray probes. [file 1475-2875-11-187-S2.xlsx]

## Sheet: Summary
On the Array	P. berghei Mar2011
Design ID (AMADID)	038059
Annotated Transcripts	5022
Additional ncRNAs **	0
Exogenous Genes	13
Total Transcripts	5069
By Gene
Genes with 1+ unique probes	4936 (97.4%)
Genes with no unique probes	99 (2.0%)
Genes with no probes*	34 (0.7%)
By Probe
Unique Probes	14464 (98.0%)
Non-unique Probes	299 (2.0%)
Hand-picked	0
Repeated Probes	425 (25x17)
Random Duplicates to fill array	20
Agilent QC Grid	536
Total Probes	15744

## Sheet: All Probes
OligoID	GeneID	Uniqueness	Sequence
3XHA_MAR2011_P1/1	3xHA	unique hit	GTTCCAGATTATGCATATCCATATGATGTTCCAGATTATGCATATCCATATGATGTTCCA
BERG02:TRNA:RFAMSCAN:568726-568798_MAR2011_P1/1	berg02:tRNA:rfamscan:568726-568798	multiple hit	atggtctagtggttatgacgcctgctttacacgcaggagatcccgagttcgatcctcggt
BERG02:TRNA:RFAMSCAN:569318-569389_MAR2011_P1/1	berg02:tRNA:rfamscan:569318-569389	unique hit	ttagcacagtggcagtgcgttggtcttgtaaaccaaaggtcgggagttcgatcctcccag
BERG03:TRNA:RFAMSCAN:46038-46109_MAR2011_P1/1	berg03:tRNA:rfamscan:46038-46109	unique hit	gtagtggttagcactgcagactctgactctgcaaacctgggttcgaatcccagcagaacc
BERG04:NCRNA:RFAMSCAN:257341-257472_MAR2011_P1/1	berg04:ncRNA:rfamscan:257341-257472	unique hit	ttatcgctgtaaatgacgactaacggatacgcgattattgctagttgaaaactactccaa
BERG04:NCRNA:RFAMSCAN:288046-288130_MAR2011_P1/1	berg04:ncRNA:rfamscan:288046-288130	unique hit	aaactttacccagctcatctgaataatttgctatgtagataactttacatgcatcacaat
BERG04:TRNA:RFAMSCAN:398679-398751_MAR2011_P1/1	berg04:tRNA:rfamscan:398679-398751	unique hit	tagtggctatgacgttcgcctcacacgcgaaagatcccgagttcgatcctcggtgctcgt
BERG04:TRNA:RFAMSCAN:399257-399330_MAR2011_P1/1	berg04:tRNA:rfamscan:399257-399330	unique hit	agttggttagagcgtacggctaataaccgtaaggtcggcggttcgagaccgcctgggacc
BERG05_18S_MAR2011_P1/2	berg05_18s	multiple hit	acaaacaactgcgaaagcatttgcctaaaatacttccattaatcaagaacgaaagttaag
BERG05_18S_MAR2011_P2/2	berg05_18s	multiple hit	atagattattgcaattattaatcttgaacgaggaatgcctagtaagcatgattcatcaga
BERG05_28S_MAR2011_P2/5	berg05_28s	multiple hit	tttattgtatttttcccactataaataagataactccaagtgggccatttttggtaagca
BERG05_28S_MAR2011_P3/5	berg05_28s	multiple hit	aatatagttggtaacataaattgaatgaactccttaacataggttttacgatcgagatgc
BERG05_28S_MAR2011_P4/5	berg05_28s	multiple hit	ttatccaaatttcttatgttcttttatctaaactctactcgccactgtattaaaaccctc
BERG05_28S_MAR2011_P5/5	berg05_28s	multiple hit	gtttagaccgtcgtgagacaggttagttttaccctactgatgaatttattatttttatat
BERG05_28S_MAR2011_P1/5	berg05_28s	unique hit	gatgtggaattgtctggtgagggttcatcattttctattttttatgatgggttgtgaaat
BERG05:RRNA:RFAMSCAN:775564-775699_MAR2011_P1/1	berg05:rRNA:rfamscan:775564-775699	multiple hit	aattactgtgaatcatctgaatgctgaatgtaaactactcccagcccttttataagggtt
BERG06_18S_MAR2011_P1/3	berg06_18S	multiple hit	cgtaaattacccaattctaaataagagaggtagtgacaagaaataacaatataaggccaa
BERG06_18S_MAR2011_P2/3	berg06_18S	multiple hit	tagattttctggagacaaacaactgcgaaagcatttgcctaaaatacttccattaatcaa
BERG06_18S_MAR2011_P3/3	berg06_18S	multiple hit	ctatatcctttattgggagattggttttgacgtttatgtgggcatattgattaatcaatt
BERG06_28S_MAR2011_P2/5	berg06_28S	multiple hit	tttattgtatttttcccactataaataagataactccaagtgggccatttttggtaagca
BERG06_28S_MAR2011_P3/5	berg06_28S	multiple hit	aatatagttggtaacataaattgaatgaactccttaacataggttttacgatcgagatgc
BERG06_28S_MAR2011_P4/5	berg06_28S	multiple hit	ttatccaaatttcttatgttcttttatctaaactctactcgccactgtattaaaaccctc
BERG06_28S_MAR2011_P5/5	berg06_28S	multiple hit	gtttagaccgtcgtgagacaggttagttttaccctactgatgaatttattatttttatat
BERG06_28S_MAR2011_P1/5	berg06_28S	unique hit	aagtcatgttatggaattgtctggttggagtttcgtccttttctatatttatgttggatt
BERG06:RRNA:RFAMSCAN:875179-875314_MAR2011_P1/1	berg06:rRNA:rfamscan:875179-875314	multiple hit	aattactgtgaatcatctgaatgctgaatgtaaactactcccagcccttttataagggtt
BERG06:TRNA:RFAMSCAN:498006-498077_MAR2011_P1/1	berg06:tRNA:rfamscan:498006-498077	unique hit	gtgtagtggtatcacgcttgatttgcattcaagaggtccggggttcaattccccgtctgt
BERG06:TRNA:RFAMSCAN:498490-498561_MAR2011_P1/1	berg06:tRNA:rfamscan:498490-498561	unique hit	tcccacgtggtctagtggctaggatattcggctctcacccgaaaggcccgggttcaattc
BERG07_18S_MAR2011_P1/3	berg07_18S	multiple hit	cgtaaattacccaattctaaataagagaggtagtgacaagaaataacaatataaggccaa
BERG07_18S_MAR2011_P2/3	berg07_18S	multiple hit	acaaacaactgcgaaagcatttgcctaaaatacttccattaatcaagaacgaaagttaag
BERG07_18S_MAR2011_P3/3	berg07_18S	multiple hit	ctatatcctttattgggagattggttttgacgtttatgtgggcatattgattaatcaatt
BERG07_28S_MAR2011_P1/2	berg07_28S	multiple hit	aaaggagcatcagtgaatttttgcatttgcattatagttaaagggttatttttgcttatg
BERG07_28S_MAR2011_P2/2	berg07_28S	multiple hit	tttattgtatttttcccactataaataagataactccaagtgggccatttttggtaagca
BERG07:RRNA:RFAMSCAN:29369-29527_MAR2011_P1/1	berg07:rRNA:rfamscan:29369-29527	unique hit	ctgaatgtaaactacgccaatttcttttacgagaaataatggcactccctcataagtatg
BERG08:TRNA:RFAMSCAN:20764-20836_MAR2011_P1/1	berg08:tRNA:rfamscan:20764-20836	unique hit	tagctcaagtggtagagcgctcgcttagcatgcgagaggtacggggatcgataccccggt
BERG08:TRNA:RFAMSCAN:21241-21324_MAR2011_P1/1	berg08:tRNA:rfamscan:21241-21324	unique hit	tcagttggtagagcggcagactgtagttgtaatggttatctgttggtcaccggttcgatt
BERG08:TRNA:RFAMSCAN:216082-216154_MAR2011_P1/1	berg08:tRNA:rfamscan:216082-216154	unique hit	ttagttggtagagcatccgcctagtaagcggaaggtcatcggttcgactccggttgtagg
BERG08:TRNA:RFAMSCAN:216660-216731_MAR2011_P1/1	berg08:tRNA:rfamscan:216660-216731	unique hit	gtccaaatcgtctagtggttaggactccacactgtggatgtggcaacgcaggttcgaatc
BERG08:TRNA:RFAMSCAN:217258-217330_MAR2011_P1/1	berg08:tRNA:rfamscan:217258-217330	multiple hit	taccttagctcagtcggtagagcgccagactcttaatctggtggtcaggggttcgagccc
BERG08:TRNA:RFAMSCAN:218200-218272_MAR2011_P1/1	berg08:tRNA:rfamscan:218200-218272	multiple hit	tctttagctcagtcggtagagcgccagacttttaatctggtggtcaggggttcgagtccc
BERG09_MISC_RNA1_MAR2011_P1/1	berg09_misc_RNA1	unique hit	caattttcacataaatttttaataggggaaaggatcatttgaagcttgcttcttatagcc
BERG09_MISC_RNA2_MAR2011_P1/1	berg09_misc_RNA2	unique hit	taaaatatctcaatgttcgcagttgagagttaaacaactctatgaagttttttcacgtag
BERG09_MISC_RNA3_MAR2011_P1/1	berg09_misc_RNA3	unique hit	gatgaactttaaaattattgacaagcatatgtctgatataaaaatatagctgatgatact
BERG09_MISC_RNA4_MAR2011_P1/1	berg09_misc_RNA4	unique hit	aaaatgatgaaacataatcagttctgcttctgataataatgaagacaaattgtttaactg
BERG09_TRNA1_MAR2011_P1/1	berg09_tRNA1	unique hit	tctaaagcgtcagactcaagatctgatgaacgtaagttcgcatgggttcgaaccccattt
BERG09_TRNA2_MAR2011_P1/1	berg09_tRNA2	unique hit	cgtcaatagtctaacggccatgatacctgccttccaagcaggtgacccgggttcgactcc
BERG10:NCRNA:RFAMSCAN:937162-937469_MAR2011_P1/1	berg10:ncRNA:rfamscan:937162-937469	unique hit	aatatataagagctctcgtctattgcaagatataagttactgagcatgttatgttggaaa
BERG10:RRNA:RFAMSCAN:938517-938635_MAR2011_P1/1	berg10:rRNA:rfamscan:938517-938635	multiple hit	tcgttcatactacagtggccacaccagatcccatcagaactctgaagttaagcactgtaa
BERG10:RRNA:RFAMSCAN:938985-939103_MAR2011_P1/1	berg10:rRNA:rfamscan:938985-939103	multiple hit	tcgttcatactacagtggccacaccagatcccatcagaactctgaagttaagcactgtaa
BERG10:RRNA:RFAMSCAN:939442-939560_MAR2011_P1/1	berg10:rRNA:rfamscan:939442-939560	multiple hit	tcgttcatactacagtggccacaccagatcccatcagaactctgaagttaagtactgtaa
BERG10:TRNA:RFAMSCAN:29047-29120_MAR2011_P1/1	berg10:tRNA:rfamscan:29047-29120	unique hit	agttggttagagcgtgcggctgttaaccgcaaggtcgttggttcgatcccagccggtacc
BERG10:TRNA:RFAMSCAN:320440-320521_MAR2011_P1/1	berg10:tRNA:rfamscan:320440-320521	unique hit	gacagtgtgtccgagtggttaaggagtcagactagaaatctgataggctttgcctgcgca
BERG10:TRNA:RFAMSCAN:321077-321149_MAR2011_P1/1	berg10:tRNA:rfamscan:321077-321149	unique hit	atccattagctcagtggttagagcgtcggtcttatgtaccgaaggtcgtgggttcgaaac
BERG10:TRNA:RFAMSCAN:940789-940860_MAR2011_P1/1	berg10:tRNA:rfamscan:940789-940860	multiple hit	ggctacttagtctagtggtatgattctctcttagggtgggagaggtcccgggttcgattc
BERG11:TRNA:RFAMSCAN:1173943-1174015_MAR2011_P1/1	berg11:tRNA:rfamscan:1173943-1174015	unique hit	tcttagcacagttggtaatgcgtttgattcgtaatcaaaagatcgtgggttcgactccca
BERG11:TRNA:RFAMSCAN:1690662-1690735_MAR2011_P1/1	berg11:tRNA:rfamscan:1690662-1690735	unique hit	ggccggtagttcagttggatagaatgcccgactacggatcgggaggtcgtgggttcgact
BERG11:TRNA:RFAMSCAN:1691251-1691322_MAR2011_P1/1	berg11:tRNA:rfamscan:1691251-1691322	unique hit	tatggcgcaacggtagcgcgtctgactccagatcagaaggctgggggttcgaatccctct
BERG11:TRNA:RFAMSCAN:1692057-1692130_MAR2011_P1/1	berg11:tRNA:rfamscan:1692057-1692130	unique hit	taattggatagcgcaatgccttcctaaggcaaaggttatgggttcgagtcccatctggtg
BERG11:TRNA:RFAMSCAN:1692721-1692792_MAR2011_P1/1	berg11:tRNA:rfamscan:1692721-1692792	unique hit	gggcgtgtagctcagcggtagagcagctgactgcagatcagcgggtccatggttcaaatc
BERG11:TRNA:RFAMSCAN:1693206-1693276_MAR2011_P1/1	berg11:tRNA:rfamscan:1693206-1693276	unique hit	gcatctgtggtctagtggtagaatacttcgttgccatcgaagtgacccgggttcgattcc
BERG11:TRNA:RFAMSCAN:377879-377958_MAR2011_P1/1	berg11:tRNA:rfamscan:377879-377958	unique hit	tctaaggcgcagcgtttaggccgctgtccgtaagggcgtgggttcgaaccccactcctga
BERG11:TRNA:RFAMSCAN:519723-519795_MAR2011_P1/1	berg11:tRNA:rfamscan:519723-519795	unique hit	ctcagttgggagagcgtcagactgaagatctgaaggtccctggttcgatccctggtcacg
BERG11:TRNA:RFAMSCAN:723606-723677_MAR2011_P1/1	berg11:tRNA:rfamscan:723606-723677	unique hit	gggctagtggtgtagtggtatcacgttcgcttcgcatgcgaaagctcccgggttcgattc
BERG11:TRNA:RFAMSCAN:723897-723977_MAR2011_P1/1	berg11:tRNA:rfamscan:723897-723977	unique hit	gtctaaggcgctaccttcagacggtagtctgtataaggcgtgggttcgaatcccgcttct
BERG11:TRNA:RFAMSCAN:744735-744816_MAR2011_P1/1	berg11:tRNA:rfamscan:744735-744816	unique hit	agtggttaaggggttggacttgaaatccaatgagctttgcttgcgcaggttcgaatcctg
BERG12_28S_MAR2011_P1/5	berg12_28S	multiple hit	aaaggagcatcagtgaatttttgcatttgcattatagttaaagggttatttttgcttatg
BERG12_28S_MAR2011_P2/5	berg12_28S	multiple hit	tttattgtatttttcccactataaataagataactccaagtgggccatttttggtaagca
BERG12_28S_MAR2011_P4/5	berg12_28S	multiple hit	tttacttatctatttatagggaaatatatttacgtttaccagcttgctggttgtgcgtat
BERG12_28S_MAR2011_P5/5	berg12_28S	multiple hit	gtttagaccgtcgtgagacaggttagttttaccctactgatgaatttattatttttatat
BERG12_28S_MAR2011_P3/5	berg12_28S	unique hit	tttgctgaattcaattcggggtaatctgctatgaatgaagtaatttgttcttgtatgatt
BERG12:TRNA:RFAMSCAN:1586754-1586826_MAR2011_P1/1	berg12:tRNA:rfamscan:1586754-1586826	unique hit	tcccacgtagtctagacggttaggatattcggctttcacccgaacgacccgggttcgagt
BERG12:TRNA:RFAMSCAN:1587707-1587789_MAR2011_P1/1	berg12:tRNA:rfamscan:1587707-1587789	unique hit	agtggttaagggggtggacttaagatcctctggtcactagaccgcgtgggttcgaacccc
BERG12:TRNA:RFAMSCAN:1635393-1635465_MAR2011_P1/1	berg12:tRNA:rfamscan:1635393-1635465	unique hit	gacgacgtagcctaatggataaggcgtcggtcttcggaaccgaagattgcgggttcgagt
BERG13:NCRNA:RFAMSCAN:2048608-2048715_MAR2011_P1/1	berg13:ncRNA:rfamscan:2048608-2048715	unique hit	ttgctaaaattggaacgatacagagaagattagcatggcccctgcgcaaggatgacacat
BERG13:NCRNA:RFAMSCAN:435363-435476_MAR2011_P1/1	berg13:ncRNA:rfamscan:435363-435476	unique hit	tttcgccttttactaaagattgccgtgtaggaggtactttaaatacaataccacaaattt
BERG13:TRNA:RFAMSCAN:117829-117902_MAR2011_P1/1	berg13:tRNA:rfamscan:117829-117902	unique hit	gcagtcggttagcgcgcgggtctcataatcccgaggtcgtgagttcgagcctcacattac
BERG13:TRNA:RFAMSCAN:1995703-1995774_MAR2011_P1/1	berg13:tRNA:rfamscan:1995703-1995774	unique hit	cagcgtagctcagaggaagagtggggggctcataacccccaggaccgtggatcgaaacca
BERG13:TRNA:RFAMSCAN:1996487-1996558_MAR2011_P1/1	berg13:tRNA:rfamscan:1996487-1996558	multiple hit	ggctacttagtctagtggtatgattctcgctttgggtgcgagaggtcccgggttcaattc
BERG13:TRNA:RFAMSCAN:2048119-2048192_MAR2011_P1/1	berg13:tRNA:rfamscan:2048119-2048192	unique hit	aattggatagcgcgttggacttctaatccaaaggttgcgggttcgaatcccgccggaggt
BERG14:NCRNA:RFAMSCAN:1079396-1079559_MAR2011_P1/1	berg14:ncRNA:rfamscan:1079396-1079559	unique hit	cacatggaaggtgttaacagcaaaatttttgcccgtggcttatttcatattatgaatatg
BERG14:TRNA:RFAMSCAN:1168020-1168091_MAR2011_P1/1	berg14:tRNA:rfamscan:1168020-1168091	unique hit	ctacttgatctagtggtatgattcttgcttcgggtgcaagaggtcccgggttcgattccc
BERG14:TRNA:RFAMSCAN:2391240-2391312_MAR2011_P1/1	berg14:tRNA:rfamscan:2391240-2391312	multiple hit	atggtctagtggctatgacgcctgcctaacacgcaggagatcccgagttcgatcctcggt
BERG14:TRNA:RFAMSCAN:2392305-2392376_MAR2011_P1/1	berg14:tRNA:rfamscan:2392305-2392376	unique hit	gtttcgtagtgtagtggttagcaccgaggactttgaatcctctaacccgggttcgagtcc
BERG14:TRNA:RFAMSCAN:796075-796146_MAR2011_P1/1	berg14:tRNA:rfamscan:796075-796146	unique hit	tccgagatagtatagtggccagtatttccgcctgtcacgcggaagacccgggttcaattc
BERG14:TRNA:RFAMSCAN:796934-797013_MAR2011_P1/1	berg14:tRNA:rfamscan:796934-797013	unique hit	ctaaggcgcaacgttaaggccgttgtccgaaagggcgtgggttcgaaccccacttctgtc
BERG14:TRNA:RFAMSCAN:797666-797747_MAR2011_P1/1	berg14:tRNA:rfamscan:797666-797747	unique hit	aaggggttggactgctaatccaatgggttctgcccgcgcaggttcgattcctgccgttgt
CRE_MAR2011_P1/2	cre	unique hit	TCTGGCAGTAAAAACTATCCAGCAACATTTGGGCCAGCTAAACATGCTTCATCGTCGGTC
CRE_MAR2011_P2/2	cre	unique hit	AATGTAAATATTGTCATGAACTATATCCGTAACCTGGATAGTGAAACAGGGGCAATGGTG
DSRED_MCHERRY_MAR2011_P1/1	dsRED/mCherry	unique hit	cgagggcttcaagtgggagcgcgtgatgaacttcgaggacggcggcgtggtgaccgtgac
FIREFLY_MAR2011_P1/2	firefly	unique hit	AAAAGATCCTCAACGTGCAAAAGAAGCTACCGATCATACAAAAGATCATCATCATGGATA
FIREFLY_MAR2011_P2/2	firefly	unique hit	TATAAGATTCAATCTGCCCTGCTGGTGCCCACACTATTTAGCTTCTTCGCTAAGAGCACT
FLP_MAR2011_P1/2	flp	unique hit	CTTCGAGATTTACAAAAACAAAAACTTTATACCAATTCCTCTTCCTAGCTACTTTCATCA
FLP_MAR2011_P2/2	flp	unique hit	ATAGGACCGGCAATTCTTCAAGCAATAAACAGGAATACCAATTATTAAAAGATAACTTAG
GFP_MAR2011_P1/1	gfp	unique hit	ttaaagaagatggaaacattcttggacacaaattggaatacaactataactcacacaatg
HDHFR_MAR2011_P1/1	hdhfr	unique hit	tgatgtccaggaggagaaaggcattaagtacaaatttgaagtatatgagaagaatgatta
MYC_MAR2011_P1/1	myc	unique hit	ACCTGGAATTCtagATGGGATCCGAGGAACAGAAGCTGATCAGTGAGGAAGACCTGGAAT
PBANKA_000010_MAR2011_P1/2	PBANKA_000010	multiple hit	tatacaacatatataaatggtggtgataagtataaaaattccataacaggtgttacggag
PBANKA_000010_MAR2011_P2/2	PBANKA_000010	multiple hit	ttccagagataaacacatcaacaaatattgaaaaaagtcctgaacaagcttctgtacaaa
PBANKA_000020_MAR2011_P1/1	PBANKA_000020	unique hit	taatcttataacggaaccagcttcagacatagattttctagtcaaatcaaatatatccca
PBANKA_000030_MAR2011_P1/2	PBANKA_000030	multiple hit	tatacaacatatataaatggtggtgataagtataaaaattccataacaggtgttacggag
PBANKA_000030_MAR2011_P2/2	PBANKA_000030	multiple hit	cacatcaacaaatactgcaaaaattactaaacaaacttctgaacaaactgtgcaaaattc
PBANKA_000040_MAR2011_P1/2	PBANKA_000040	multiple hit	atcattgtcacaaccagaacaagaacaagaacaaacacagataaaatcacagaaagaatt
PBANKA_000040_MAR2011_P2/2	PBANKA_000040	multiple hit	cctgaagagccatcaaaggattctatcaataaaatacatgatcaaggaattaaacaactt
PBANKA_000050_MAR2011_P1/2	PBANKA_000050	multiple hit	ctgatctccaaaaaatgaatgctgtatttttttatttggttaatgaattctttgggcctt
PBANKA_000050_MAR2011_P2/2	PBANKA_000050	unique hit	aaacagcacaaaatcatgtacaaagttctaaacgaatccctgaacatacttctgcaacta
PBANKA_000060_MAR2011_P1/2	PBANKA_000060	multiple hit	attgaatggtgctgataattatgaaaatttagagattgataaaatggttgaatatgctat
PBANKA_000060_MAR2011_P2/2	PBANKA_000060	unique hit	gattcatttaaatcattatgtaatatgtatgttgaagttgatgcaaaccacctatgcatg
PBANKA_000070_MAR2011_P1/1	PBANKA_000070	multiple hit	tttgatatttgtagcagttggtgtttcggcaccaataacaggggtttttagcttatttat
PBANKA_000080_MAR2011_P1/1	PBANKA_000080	multiple hit	tttgatatttgtagcagttggtgtttcggcaccaataacaggggtttttagcttatttat
PBANKA_000090_MAR2011_P1/2	PBANKA_000090	multiple hit	atcctatagatggtgttgaagcttatagtaattataagaatattatagaaaaaaagcatg
PBANKA_000090_MAR2011_P2/2	PBANKA_000090	multiple hit	ttaagttcgtcgataggaaacaaattaattccagttttatcgatatttggtgcaatagca
PBANKA_000100_MAR2011_P2/3	PBANKA_000100	multiple hit	taaaaaagtagaaatatctggtgattcaggcgataaaagacatggattagaaggcacaag
PBANKA_000100_MAR2011_P3/3	PBANKA_000100	multiple hit	atctactcaaaaaaagcaggatgaaagacttacaaattcatctactcaaaaaaagcagga
PBANKA_000100_MAR2011_P1/3	PBANKA_000100	unique hit	gttgatgggaaagtgtatatagatggaggatcagatgataatcaaagaaattatgaagaa
PBANKA_000110_MAR2011_P1/1	PBANKA_000110	multiple hit	tttgatatttgtagcagttggtgtttcggcaccaataacaggggtttttagcttatttat
PBANKA_000120_MAR2011_P1/1	PBANKA_000120	unique hit	cacctattatgtaaatatcccaaagaaactatacaagcgtgcatatttattaatgaagct
PBANKA_000130_MAR2011_P1/3	PBANKA_000130	unique hit	gtagcataattaaaaggattgatgatagtttatccagagacaaattacctacagaaaatg
PBANKA_000130_MAR2011_P2/3	PBANKA_000130	unique hit	aaattccgactctaaaaaggtagaaatacatgatgattcaaggtataaaagacatgaacc
PBANKA_000130_MAR2011_P3/3	PBANKA_000130	unique hit	aaagaaaattatgataaaacggatcaaaaaggttctataaaaacagtgccaaaatcagtg
PBANKA_000140_MAR2011_P1/2	PBANKA_000140	unique hit	atgatatggttaagttatatgttaagcctgaaaccagaaggaaataagagcaatctacaa
PBANKA_000140_MAR2011_P2/2	PBANKA_000140	unique hit	aaataaattaatgaagttggattgtaacgattttccactccttccagcgataaaaacaga
PBANKA_000150_MAR2011_P1/1	PBANKA_000150	multiple hit	tcggaaacgagctcaaaaacaatatttaagagaaaagctaaaaaataaagaagaaaatgg
PBANKA_000160_MAR2011_P1/1	PBANKA_000160	multiple hit	caggagatgaaaaatcgtaataatttacctactattaataggcaacaagaaataacgcaa
PBANKA_000170_MAR2011_P1/2	PBANKA_000170	unique hit	gaagatgaacataaattaaatgtgtattgtgttaataatgaatgtgatggtgacctcgat
PBANKA_000170_MAR2011_P2/2	PBANKA_000170	unique hit	tcaatctatcaaatttccaacccttccaacatattcacgaagatcagtaataaagaaaac
PBANKA_000180_MAR2011_P1/1	PBANKA_000180	multiple hit	atgtagatagtaaggcaaacaaaataattaatgagcttcgaaaagaattagaagaagtaa
PBANKA_000190_MAR2011_P2/2	PBANKA_000190	multiple hit	cacatcaacaaatactgcaaaaattactaaacaaacttctgaacaaactgtgcaaaattc
PBANKA_000190_MAR2011_P1/2	PBANKA_000190	unique hit	aataaagaagtgtgtaataacttcatttatgtaacgacgaaatttcccgatcaattggac
PBANKA_000200_MAR2011_P1/2	PBANKA_000200	unique hit	tatataaagggtgaccataattataaaaagtctatagtgaatactacggggtatagtaat
PBANKA_000200_MAR2011_P2/2	PBANKA_000200	unique hit	tctggacatagttctgtacataattctggacaaatttctgaacaaatatctggacaaatt
PBANKA_000210_MAR2011_P2/2	PBANKA_000210	multiple hit	atcctttccaactatagacaaaccaaatattactccaaaatgtcctgaacaaacttctga
PBANKA_000210_MAR2011_P1/2	PBANKA_000210	unique hit	cctaaaggataaacaaggaaacattttaacaaatttttataaagtatatattaataatca
PBANKA_000220_MAR2011_P3/4	PBANKA_000220	multiple hit	tgaagtcgctaacaatgataaatctaataaagcaataacagatattaaaatatccgtaga
PBANKA_000220_MAR2011_P4/4	PBANKA_000220	multiple hit	ctaatatcttcttttaacactaatgatttagaaggtattgacactaatgaaaacttggaa
PBANKA_000220_MAR2011_P1/4	PBANKA_000220	unique hit	aaatgatattgataccttagaccaaaaaatcgataaaagtatagagacattgacggaaat
PBANKA_000220_MAR2011_P2/4	PBANKA_000220	unique hit	atattaaaaaggagttacaaaaaaatgttttagaatcccaaaataataatactgatatta
PBANKA_000230_MAR2011_P1/2	PBANKA_000230	multiple hit	caaccccaatgaggatatagttaaattggaagaaactataaataacaacagtattcaaga
PBANKA_000230_MAR2011_P2/2	PBANKA_000230	multiple hit	tattcagctaccaaatatgctaccagaagttattaaagataaaagacgcagtaatagtag
PBANKA_000240_MAR2011_P1/3	PBANKA_000240	unique hit	aaaaacaatatataacgactttataaaaacggctagaagtgaaaatgttcacggagagga
PBANKA_000240_MAR2011_P2/3	PBANKA_000240	unique hit	gaaaaaagaaaagcccaaaccatacctaattcaaaagaatcccaagatacgaaaattgat
PBANKA_000240_MAR2011_P3/3	PBANKA_000240	unique hit	tctcaacacctgcaaaagaaacaaaagaacctcacgataataaaaaacttgaacctaaaa
PBANKA_000250_MAR2011_P1/2	PBANKA_000250	multiple hit	tatggttacttggaaaatattattctatatcccaaaatagaagttataatgaaaataata
PBANKA_000250_MAR2011_P2/2	PBANKA_000250	multiple hit	catcaagttcgtcgataggaaacaaattatttacagttttatcgatatttggtgcaatag
PBANKA_000260_MAR2011_P1/2	PBANKA_000260	multiple hit	cttccgaggagtataaaaagaatatagaaaatgatacggaatataaaacttatattgcgc
PBANKA_000260_MAR2011_P2/2	PBANKA_000260	multiple hit	cagaacttacaaagaaaaaaacagcaaaacaattttctgggccaagtcttaaaaaaacac
PBANKA_000280_MAR2011_P1/3	PBANKA_000280	multiple hit	caaaataaaaaagacataaacaatacaaaactcacattatataatgaatataataagaca
PBANKA_000280_MAR2011_P2/3	PBANKA_000280	unique hit	tatgaggaaaaggtgtataaagaaaactgtaaaaatagcatccaactcaagaatcttcct
PBANKA_000280_MAR2011_P3/3	PBANKA_000280	unique hit	ttaagagaaataataaaagacatacatagcaaaaaggaatatattaaaaaaacagttgac
PBANKA_000290_MAR2011_P1/2	PBANKA_000290	multiple hit	agctggtttcccgatcaattggttaatggaaagtatcagtttattagtgataaatatttc
PBANKA_000290_MAR2011_P2/2	PBANKA_000290	multiple hit	tcagaacaaagttctatacaaagttctatgcaaagttctacacaaacttcagaacaacgt
PBANKA_000310_MAR2011_P1/2	PBANKA_000310	multiple hit	atcataatgaaaaattagagagtgataaaattgctgaatatgctattttatggttaagtt
PBANKA_000310_MAR2011_P2/2	PBANKA_000310	multiple hit	atgatccatttaaatcattatgtaacatgtatattgaagttgatgcaagcaaccgatgca
PBANKA_000320_MAR2011_P1/2	PBANKA_000320	multiple hit	atggatgatgctctatgtcaaaactttgatgttttgatgaagtatttacctgctgaatta
PBANKA_000320_MAR2011_P2/2	PBANKA_000320	multiple hit	catcaagttcgtcgataggaaacaaattatttacagttttatcgatatttggtgcaatag
PBANKA_000330_MAR2011_P1/2	PBANKA_000330	multiple hit	taatgaattctttgggagttcttctgtgtttgagtcggttgcaaaaaataacatcaatat
PBANKA_000330_MAR2011_P2/2	PBANKA_000330	multiple hit	ttaagttcgtcgataggaaacaaattaattccagttttatcgatatttggtgcaatagca
PBANKA_000340_MAR2011_P1/2	PBANKA_000340	multiple hit	ctgatctccaaaaaatgaatgctgtatttttttatttggttaatgaattctttgggcctt
PBANKA_000340_MAR2011_P2/2	PBANKA_000340	multiple hit	atcctttccaactatagacaaaccaaatattactccaaaatgtcctgaacaaacttctga
PBANKA_000350_MAR2011_P1/1	PBANKA_000350	unique hit	gaaaaggatttataagttttacggactatggaggtatagacgttgcaaaattttatcgta
PBANKA_000360_MAR2011_P1/2	PBANKA_000360	unique hit	gtgaaaagtttatgaatgtatgggagttttttcccgataaattggcccaaaataatgaat
PBANKA_000360_MAR2011_P2/2	PBANKA_000360	unique hit	taaaaaataaatgtaacggtaattcatcctttccgccgatagaaacaatacaaagttctg
PBANKA_000370_MAR2011_P1/7	PBANKA_000370	multiple hit	atcatgttgaaaatcgtattaaggaaagatcgctgtattatgctgctaaggaaaaatact
PBANKA_000370_MAR2011_P2/7	PBANKA_000370	multiple hit	atgaatagaaaaccatcgaatatcacaaatgttaagaaagaacaatcacaactcaacacc
PBANKA_000370_MAR2011_P3/7	PBANKA_000370	multiple hit	atgaacaaccagaggcagagacacctataaaaatgagtaagaacgataaaattaaagaaa
PBANKA_000370_MAR2011_P4/7	PBANKA_000370	multiple hit	ataaggattacgataatgtaccaaaagaaagtaataaaaaaagggttcgatttcaaagcg
PBANKA_000370_MAR2011_P5/7	PBANKA_000370	multiple hit	aatgtagtacataaacttagagaagcaaaagccattagtgaagagcatgaagagaaaaaa
PBANKA_000370_MAR2011_P6/7	PBANKA_000370	multiple hit	aagagaaagcatgaatcgaaatttgacaaaaagacccatagtagaaactcctaaagtcaa
PBANKA_000370_MAR2011_P7/7	PBANKA_000370	multiple hit	aaacaagaacagtctctacacaaacagaaactacatacataccaacaaaaacagcctcta
PBANKA_000380_MAR2011_P1/2	PBANKA_000380	unique hit	tggtttcccgataaattagacagtgaaggaagctatcaattcattatggatgaaaataat
PBANKA_000380_MAR2011_P2/2	PBANKA_000380	unique hit	acgattttctgaagatccatcatcaagctcgccaataggaaacaaattatttaccgtttt
PBANKA_000390_MAR2011_P1/3	PBANKA_000390	multiple hit	tattgtcctacaaataaagaggatcaaaagggacaatgtgtgacaaatggtgaaaaaatt
PBANKA_000390_MAR2011_P2/3	PBANKA_000390	multiple hit	tcatctgatgactcatcatcacctcaaaaacatacactccaagcttcatcatcatcaagt
PBANKA_000390_MAR2011_P3/3	PBANKA_000390	multiple hit	taaaaacaaattctgatcaaacggatcaagaaaaacctcaagcacaagtgccaaaatcag
PBANKA_000400_MAR2011_P1/1	PBANKA_000400	unique hit	aattaatcagattcttcctgtcgtctttgacatttttagcagttgctgtttcagtattaa
PBANKA_000410_MAR2011_P1/1	PBANKA_000410	multiple hit	tcagaacaaagttctatacaaagttctatgcaaagttctacacaaacttcagaacaacgt
PBANKA_000420_MAR2011_P2/2	PBANKA_000420	multiple hit	aattattatgtaatatgtatggtaatattgcaaagaatcaaacgggcggcatactgttaa
PBANKA_000420_MAR2011_P1/2	PBANKA_000420	unique hit	tttggggtattatttacccgacgaattaaacgatactgcaacattcaattttgatgataa
PBANKA_000430_MAR2011_P1/2	PBANKA_000430	multiple hit	acggagtatagtagttataaggatcttatatataaaaagcacgatttgacaaaagtggat
PBANKA_000430_MAR2011_P2/2	PBANKA_000430	unique hit	aacaacacaacttcctgtacaaaattctgaaaataattctgaacaattttatggacatat
PBANKA_000440_MAR2011_P1/3	PBANKA_000440	multiple hit	gtgtgaaacatttaagggtattgaggaactattgaatgatgatttttatctccatggtat
PBANKA_000440_MAR2011_P2/3	PBANKA_000440	multiple hit	atcattgtcacaaccagaacaagaacaagaacaaacacagataaaatcacagaaagaatt
PBANKA_000440_MAR2011_P3/3	PBANKA_000440	multiple hit	cctgaagagccatcaaaggattctatcaataaaatacatgatcaaggaattaaacaactt
PBANKA_000450_MAR2011_P2/3	PBANKA_000450	multiple hit	gaagaagacgtatataaaaataactgtaaaaatagcagcaaaatcaatagtcatcctcag
PBANKA_000450_MAR2011_P1/3	PBANKA_000450	unique hit	atgatacggttcttaatgaagtcatagaaacaaacaaatcatgcaatgacaaaaaacagg
PBANKA_000450_MAR2011_P3/3	PBANKA_000450	unique hit	agcttctctcatattagcaaacaattgggaaacggaaaaaaccaaaatactaacggaatt
PBANKA_000470_MAR2011_P1/3	PBANKA_000470	multiple hit	aaaattagtgctgagtttatatgattgttaacgatgttcgagactcttaatgaggagtat
PBANKA_000470_MAR2011_P2/3	PBANKA_000470	multiple hit	taaaaaagtagaaatatctggtgattcaggcgataaaagacatggattagaaggcacaag
PBANKA_000470_MAR2011_P3/3	PBANKA_000470	multiple hit	accgaagtaacagggaatggaacaaaaggaatagatgttaatatactcaaaagatacaaa
PBANKA_000480_MAR2011_P4/4	PBANKA_000480	multiple hit	cctgaagagccatcaaaggattctatcaataaaatacatgatcaaggaattaaacaactt
PBANKA_000480_MAR2011_P1/4	PBANKA_000480	unique hit	ttttctcttgagggcattgatatcactaatgaaatacacactatttattgtcctattaac
PBANKA_000480_MAR2011_P2/4	PBANKA_000480	unique hit	ccaaaatttaccgaatgaaatagatcgaaaatttagtgaaattgtaaaaacacattcctc
PBANKA_000480_MAR2011_P3/4	PBANKA_000480	unique hit	aaaaagaatctgaaggtaaaagccaagaaaatgctaaagatggaggtggaagtgaagata
PBANKA_000490_MAR2011_P1/2	PBANKA_000490	multiple hit	tggattatgaaagtgctaaaaaattttggatgtgggataaagaaaaggaagaaacatgtg
PBANKA_000490_MAR2011_P2/2	PBANKA_000490	multiple hit	aaacaagaacagtctctacacaaacagaaactacatacataccaacaaaaacagcctcta
PBANKA_000500_MAR2011_P1/1	PBANKA_000500	multiple hit	ttagaagaaataaaaaaagagcttaataataaaaggagtagtgaagtagaaatacaaccg
PBANKA_000510_MAR2011_P1/3	PBANKA_000510	multiple hit	caaaataaaaaagacataaacaatacaaaactcacattatataatgaatataataagaca
PBANKA_000510_MAR2011_P3/3	PBANKA_000510	multiple hit	tagataaattaacttatgatgaaagaaaagaagggtttaaaacttctctcgaattagcaa
PBANKA_000510_MAR2011_P2/3	PBANKA_000510	unique hit	gaagaaaaggtgtataaagagaaatgtaaaaacagcagcaaactcaataataatactcag
PBANKA_000520_MAR2011_P1/1	PBANKA_000520	unique hit	atagaagataactacagttttggctctattacgattcaagaatttgcacataacaaaaag
PBANKA_000530_MAR2011_P1/3	PBANKA_000530	multiple hit	tattgtcctacaaataaagaggatcaaaagggacaatgtgtgacaaatggtgaaaaaatt
PBANKA_000530_MAR2011_P2/3	PBANKA_000530	multiple hit	taaaaaagtagaaatatctggtgattcaggcgataaaagacatggattagaaggcacaag
PBANKA_000530_MAR2011_P3/3	PBANKA_000530	multiple hit	accgaagtaacagggaatggaacaaaaggaatagatgttaatatactcaaaagatacaaa
PBANKA_000540_MAR2011_P1/2	PBANKA_000540	multiple hit	atgctgcatgtttattgttatttaatgaattatttgggagttccgatttgtttaagtatc
PBANKA_000540_MAR2011_P2/2	PBANKA_000540	multiple hit	tgtagaaacttatttacaaagttctgcacaaagttctaaacaaaatcctgaacaaagtgt
PBANKA_000550_MAR2011_P1/1	PBANKA_000550	unique hit	gctacccttaatgatactacttataccgtgttttgtttccacatattattccatttgtaa
PBANKA_000570_MAR2011_P1/2	PBANKA_000570	multiple hit	ttttcgaattatgcagatggaaaaattgatgttgttgtatactttatgatgtggttaggc
PBANKA_000570_MAR2011_P2/2	PBANKA_000570	multiple hit	aaatttctttaaggcctaatggatcacaagatatgttctcgagtgaaacgctaccatcaa
PBANKA_000580_MAR2011_P1/2	PBANKA_000580	multiple hit	ctggagaatatgattttcgaaatgaattttttaacgaatactgccctgatgaaaactgta
PBANKA_000580_MAR2011_P2/2	PBANKA_000580	multiple hit	aaatttctttaaggcctaatggatcacaagatatgttctcgagtgaaacgctaccatcaa
PBANKA_000590_MAR2011_P1/1	PBANKA_000590	multiple hit	atgatgggaatattgtcagggacgttatcaataccatttttggttatagttacactaatt
PBANKA_000600_MAR2011_P2/2	PBANKA_000600	multiple hit	tgatccatttaaatcattatgtaacatgtatattgaagttgatgcaagcaaccgatgcat
PBANKA_000600_MAR2011_P1/2	PBANKA_000600	unique hit	caaatagtaaatatgaggaaaaaatacctactaatagtggttataagattaatcagagtg
PBANKA_000630_MAR2011_P2/2	PBANKA_000630	multiple hit	gacaaaccagagttctaacatcacattatcagggtcagcactagtaaataaattaattat
PBANKA_000630_MAR2011_P1/2	PBANKA_000630	unique hit	ggttaggttataaattaagcctaaagacatttgaaagcatcaccacattaaaagattttt
PBANKA_000640_MAR2011_P1/1	PBANKA_000640	multiple hit	cttccgaggagtataaaaagaatatagaaaatgatacggaatataaaacttatattgcgc
PBANKA_001030_MAR2011_P1/1	PBANKA_001030	multiple hit	aaatttctttaaggcctaatggatcacaagatatgttctcgagtgaaacgctaccatcaa
PBANKA_010010_MAR2011_P1/1	PBANKA_010010	multiple hit	aggagatatgtgatttaaatcgtataaaaattgtcgatggaaacgttcttacaggaaaag
PBANKA_010020_MAR2011_P1/2	PBANKA_010020	unique hit	atccaactcctcaaaatcaccacaaaacataaaggacccatataacacaaaacaaaaatt
PBANKA_010020_MAR2011_P2/2	PBANKA_010020	unique hit	gacttcagataatgagcaaaataaaacaaattccatgccccaaaaaagaaaaattccagt
PBANKA_010030_MAR2011_P1/2	PBANKA_010030	unique hit	tatttgcaaggacattgggaatcacaagcatggaaaatttaagaggaagtttaatagttt
PBANKA_010030_MAR2011_P2/2	PBANKA_010030	unique hit	gaatcaaatttaaatgtatggctgaacttataaaggcaacgatccaattggagtgtaata
PBANKA_010040_MAR2011_P1/3	PBANKA_010040	unique hit	tatcatatagacgctatatggaaatcatatggtcaagttaaccgagaaattagaaatgca
PBANKA_010040_MAR2011_P2/3	PBANKA_010040	unique hit	gaggaaaaaattagcacacaaaatagaccaattacaggacgccatttataattatgaaaa
PBANKA_010040_MAR2011_P3/3	PBANKA_010040	unique hit	atgtacaaaccatgtggttccaaatgatgattacgatttcaaaatcataaagcctatatc
PBANKA_010050_MAR2011_P1/2	PBANKA_010050	unique hit	atggaggaagaggaaagatatgagcatttaccttcatatgagttttacaacaaacttaat
PBANKA_010050_MAR2011_P2/2	PBANKA_010050	unique hit	taaataacgcgcctgtacgaacaacaataaaacttaggaatggattagaaacaatatctt
PBANKA_010060_MAR2011_P1/1	PBANKA_010060	unique hit	atctgcagcgatattttttcttgtcgaagatttaggaattagagctgtgctatttttaat
PBANKA_010070_MAR2011_P1/2	PBANKA_010070	unique hit	ggcaaattgttctctagtttctgggaagctattccttttatctattatactattattacc
PBANKA_010070_MAR2011_P2/2	PBANKA_010070	unique hit	tgatacttaaagaagtaaacaaaccattgccagaaaaacaaacagaaaacgatacacttg
PBANKA_010080_MAR2011_P1/5	PBANKA_010080	unique hit	aaaaaatgcgacgatgcatattgcccattagcccatacaaaattagagaaaatatttcat
PBANKA_010080_MAR2011_P2/5	PBANKA_010080	unique hit	atgatgacaataatgctgttaagaataatgttttttccactggtaatggaactacgacta
PBANKA_010080_MAR2011_P3/5	PBANKA_010080	unique hit	tatgaaaggcatggaaaaggagttagaagaaaacaatgaagcagaagacaatgaaataaa
PBANKA_010080_MAR2011_P4/5	PBANKA_010080	unique hit	atgtattgtgcccgaatacaccaagcaataacaacctttttaaatatgaccaaaacttat
PBANKA_010080_MAR2011_P5/5	PBANKA_010080	unique hit	atcaggagtaacaatagtgagagaataaatgatacattaactggtgtgttaaacaatgca
PBANKA_010090_MAR2011_P1/5	PBANKA_010090	unique hit	ggctatgcaaacggaggatatataatggaaaatgaacggaatataaataacaaaacaaca
PBANKA_010090_MAR2011_P2/5	PBANKA_010090	unique hit	ctatgctatatcgaggatcttcattaacaaaggaagtgaaatgggttatatttgatgaaa
PBANKA_010090_MAR2011_P3/5	PBANKA_010090	unique hit	tctatgggcataaatatgccagccaaaacagtcgtatttacatcactaaaaaaatttgat
PBANKA_010090_MAR2011_P4/5	PBANKA_010090	unique hit	tgtagaatgcttagttccctatattcaaaacaaaaaacgaaagttgccccaaaataatga
PBANKA_010090_MAR2011_P5/5	PBANKA_010090	unique hit	aacaaatgatcaaacaaatcgttccgagggcgaaaattaccaaaaacaaattgatactat
PBANKA_010100_MAR2011_P1/1	PBANKA_010100	unique hit	tgaacattgctataaggaggaaaaagcattaaaaaggtgtggaaaatgcaaaaaggttta
PBANKA_010110_MAR2011_P1/2	PBANKA_010110	unique hit	tagaaactcttctatgaaacaccatttctttatacagaatgcagcacaaccatctataat
PBANKA_010110_MAR2011_P2/2	PBANKA_010110	unique hit	gacatcctttttgagtccataagactaaataaaatgatccaatattctcttgcagtaaac
PBANKA_010120_MAR2011_P1/4	PBANKA_010120	unique hit	ctattgtgggggcaaatggtttgaataataagaaaaggctaagtcaatgtaaaagtatat
PBANKA_010120_MAR2011_P2/4	PBANKA_010120	unique hit	gtccaaatgcttcttgatatggttgtaaaatatttaccttctcctatagattgtatacag
PBANKA_010120_MAR2011_P3/4	PBANKA_010120	unique hit	atcatataaagagacgtttattgaaaatgtagaagcccgaggaaagtatattaaacagtc
PBANKA_010120_MAR2011_P4/4	PBANKA_010120	unique hit	ttgatgcaatcaatacaggaataagggagcaatgtaatttaggtgttttatctaattctc
PBANKA_010130_MAR2011_P1/2	PBANKA_010130	unique hit	ttaacgaaacccttaagatgtgtggggtgttttatttcatctgttcttgtgaaatattat
PBANKA_010130_MAR2011_P2/2	PBANKA_010130	unique hit	aaatgaatatcatgcagctagcgttttttgttgtattgcaactttggcattaacacaaaa
PBANKA_010140_MAR2011_P1/5	PBANKA_010140	unique hit	agtggctggaaaaatgaacgactcaaataaagacagaaaggacgatataaataaaaatat
PBANKA_010140_MAR2011_P2/5	PBANKA_010140	unique hit	tagaaaaaaattgagtgatgcaatgagtgaagtaagtgacttgagtgatgaaaataaagg
PBANKA_010140_MAR2011_P3/5	PBANKA_010140	unique hit	tacaaatgatctaagaactggttgcctttataatgtgaataggataaaaaatcgaggaaa
PBANKA_010140_MAR2011_P4/5	PBANKA_010140	unique hit	tgggtaaataatattttgccaacaaaagaggaagttatagcattggacatgcaattctat
PBANKA_010140_MAR2011_P5/5	PBANKA_010140	unique hit	ttaaatgtaaatattgattcgctttctgcatttgttaatgagcatagtgatccaagtagg
PBANKA_010150_MAR2011_P1/2	PBANKA_010150	unique hit	tcgccaataaagggaaacgtgaaatattgtgaaaagacttcgaaaagtgagataataaat
PBANKA_010150_MAR2011_P2/2	PBANKA_010150	unique hit	tcaccaaggatataaatcgcctaacaatatttcatggtatgatacattgcggaatgcata
PBANKA_010160_MAR2011_P1/3	PBANKA_010160	unique hit	gtaaactaatgaataaaaaaatcggtagaattagccgagatgaagtagaaacagctaaac
PBANKA_010160_MAR2011_P2/3	PBANKA_010160	unique hit	ctgttttaagaatagggcaacccaatatttttatatggctacattatgatatacctgata
PBANKA_010160_MAR2011_P3/3	PBANKA_010160	unique hit	tataataccgatactaaaaccatcgaacaaagcaacaactatagcacactctcaaataat
PBANKA_010170_MAR2011_P1/2	PBANKA_010170	unique hit	gtgataatgaaggagaaataaataaaaatgaagtaaatccgaacaagaataataatggtg
PBANKA_010170_MAR2011_P2/2	PBANKA_010170	unique hit	tggtttcgatagaacgggaaaaatatagagaactaaaagacatgctaaaatatacaacag
PBANKA_010180_MAR2011_P1/2	PBANKA_010180	unique hit	ggggagtaacaccataaataaacgaataaagattaaaggactcttaagcaagtatgaaat
PBANKA_010180_MAR2011_P2/2	PBANKA_010180	unique hit	gaacgatataaatgataggtgtttatcatgcaaaagggaggtaatcgatcttaataacaa
PBANKA_010190_MAR2011_P1/2	PBANKA_010190	unique hit	atatgaacggggggtttaataacttgaactattataataacaatgccaatgagctgaata
PBANKA_010190_MAR2011_P2/2	PBANKA_010190	unique hit	acgaatacatgtattgaataatcgatgtgataatgcaaatttcggaggaatgcaaaatca
PBANKA_010200_MAR2011_P1/2	PBANKA_010200	unique hit	tgcaaaagctgatgatgaacaaaaactgcgaattaaacgcagaaaaaaatacaagtttag
PBANKA_010200_MAR2011_P2/2	PBANKA_010200	unique hit	ctcagcactagataatactactactaaaaattcaacaaataaacctaatacctcagcaca
PBANKA_010210_MAR2011_P1/2	PBANKA_010210	unique hit	tatagaaattggtacaataacaccgaaacctcaaaaagggaacaataaacctcgaatttt
PBANKA_010210_MAR2011_P2/2	PBANKA_010210	unique hit	atggatataaaaagtttcgaagataaaaaaggaggagtcagtggaaaaaaactgaaagac
PBANKA_010220_MAR2011_P1/4	PBANKA_010220	unique hit	aaagagtgtaaaaaacgagaaataaaggatgaaaaaagtggtgatgagtatgaaaatatg
PBANKA_010220_MAR2011_P2/4	PBANKA_010220	unique hit	attttgagcgaacttaatagtggaatgattgcaaaaaatgagagtaatagtttgtgtgca
PBANKA_010220_MAR2011_P3/4	PBANKA_010220	unique hit	cagaaggatgtatgataaaaaacgtgaatataaataatggtaatgcaattggtgatgact
PBANKA_010220_MAR2011_P4/4	PBANKA_010220	unique hit	atgctagaagaaatgcagttatatcagacagtgcaaaagaggagcaaatgaatataatta
PBANKA_010230_MAR2011_P1/2	PBANKA_010230	unique hit	caaatttactattagttttgggtatgtcattttttgcaggaggattatatcaccatgttc
PBANKA_010230_MAR2011_P2/2	PBANKA_010230	unique hit	taattggctagaaggtgttttgctaattactgcttatcttattgttggtgttgttttttg
PBANKA_010240_MAR2011_P1/7	PBANKA_010240	unique hit	tatagcaatatcttctaaagggatcaataataaaaggagtgttccaaatagtgggaaaag
PBANKA_010240_MAR2011_P2/7	PBANKA_010240	unique hit	cgagggattgaaattgataacattcaaaataatgaagagataggtagatatagcgatgat
PBANKA_010240_MAR2011_P3/7	PBANKA_010240	unique hit	aaaatattcgtaacaatacagactcatcaacaagttcctattattgcagtagtgtccata
PBANKA_010240_MAR2011_P4/7	PBANKA_010240	unique hit	aaaatcatttgccaaaattgccatgtgatgatactgaaaactggggtaataatgtagaaa
PBANKA_010240_MAR2011_P5/7	PBANKA_010240	unique hit	gatgataatatgaaagatgaaattcgaagaggacaagaagaaaaggataatggtaatgta
PBANKA_010240_MAR2011_P6/7	PBANKA_010240	unique hit	tccttcgtttatcctcttttccgttatatatttatatacactttgacattccattgtctc
PBANKA_010240_MAR2011_P7/7	PBANKA_010240	unique hit	aaagaagcccccaaaaatgtaggaaatattataactcaaaggttgtggaaatagaaaaag
PBANKA_010250_MAR2011_P1/2	PBANKA_010250	unique hit	cttttccttttacagagccttccttcgaattatacataaaaccaaatccagatgataata
PBANKA_010250_MAR2011_P2/2	PBANKA_010250	unique hit	catttggaataggccttgaaagattggctatgctattatacggtattaatgatataagat
PBANKA_010260_MAR2011_P1/7	PBANKA_010260	unique hit	attctatcaaaagatatgacgagacagaaatgagcgaagaaactttaagtacaacatatg
PBANKA_010260_MAR2011_P2/7	PBANKA_010260	unique hit	aatgtgtgggtaaaatgggatggaatagttaacaaaacagatattgtatcaaaaactgtg
PBANKA_010260_MAR2011_P3/7	PBANKA_010260	unique hit	aaaatctttaaataagggaaatgcgcaaacaaaaagaaaatcgaccatatcaatcgaagc
PBANKA_010260_MAR2011_P4/7	PBANKA_010260	unique hit	ggtaatgactagacatgaaaaaggatgggtatgtttttgggaagtaacaaataaatctat
PBANKA_010260_MAR2011_P5/7	PBANKA_010260	unique hit	acgttttagtaacgttcctttacaccatcaatataacgaacaagacataaattggcattt
PBANKA_010260_MAR2011_P6/7	PBANKA_010260	unique hit	gataataacataaatgagatcaaaattggaaatgaagataatgctgaaatttatcacaac
PBANKA_010260_MAR2011_P7/7	PBANKA_010260	unique hit	tgacttttccgaaataaaaaccttcttgctgaactccaaacgatttgacaatataatgaa
PBANKA_010270_MAR2011_P1/2	PBANKA_010270	unique hit	taatatagggaaacaaaatgtagaatcagaaaacatggtagaaaatgatcaaggaatggc
PBANKA_010270_MAR2011_P2/2	PBANKA_010270	unique hit	gtgcccaacaaattaaaaaggacttaggaaaactaactatgagcaatgataaagagaaat
PBANKA_010280_MAR2011_P1/6	PBANKA_010280	unique hit	ggaaaaaatacaaattcgaacatttacacacacaactaatataccactaaaaaatgataa
PBANKA_010280_MAR2011_P2/6	PBANKA_010280	unique hit	tgttttaaatttgtggaaaagagacataacatattattatgggagtgacaaagcagtgtc
PBANKA_010280_MAR2011_P3/6	PBANKA_010280	unique hit	acagcctcaaactttagggaagcctattcaagacaacattaatttgtatcatatatctaa
PBANKA_010280_MAR2011_P4/6	PBANKA_010280	unique hit	gaaatgatagaaagggaaaaaagtggttggaatgaaaacaaaaagtcaaatagcttagga
PBANKA_010280_MAR2011_P5/6	PBANKA_010280	unique hit	aataaatatgagggaaaaatagaaaatccgggtgagcatatttggaataatgcacatgaa
PBANKA_010280_MAR2011_P6/6	PBANKA_010280	unique hit	ccaaattagctatgcaatgtaataatatggataaccccgaaaatatcgaaagagttgaaa
PBANKA_010290_MAR2011_P1/7	PBANKA_010290	unique hit	aattagagatagaatagaaagggaatggagagttgaatggatagataatggcgaaaatat
PBANKA_010290_MAR2011_P2/7	PBANKA_010290	unique hit	ccaaaaaacgagcatatacatttagaggaaaaggtagtagaagtacacgattaagaaaat
PBANKA_010290_MAR2011_P3/7	PBANKA_010290	unique hit	gtttctatttttcaaaatgaattcgaaaacaattctagttgttctaaaggggggttactt
PBANKA_010290_MAR2011_P4/7	PBANKA_010290	unique hit	ttcctgaaaatacttcaatcgagtttgtagaaaatccaagaggatatagagttccatata
PBANKA_010290_MAR2011_P5/7	PBANKA_010290	unique hit	ttaactactagttctgtaatacccgtttctactagtacatctaacatagatggaacatat
PBANKA_010290_MAR2011_P6/7	PBANKA_010290	unique hit	tagatgaattaggaggcaattgtttcgttgattcgtctttatctgcttctaataaaaaag
PBANKA_010290_MAR2011_P7/7	PBANKA_010290	unique hit	cagaatattcctcgagtaatattatgaactcagatagtattaataatggttgtatatcga
PBANKA_010300_MAR2011_P1/1	PBANKA_010300	unique hit	tggttttaagaaaggatttggagctattggattaggaaggcatactaaaaaaggtttttt
PBANKA_010310_MAR2011_P1/3	PBANKA_010310	unique hit	tgaattttacaataaacccaatgatgaaatatccaaagagctattgggcgaacttcttta
PBANKA_010310_MAR2011_P2/3	PBANKA_010310	unique hit	gatacagaaaaaaatttcccattacatgttaatttacacaacatttgtacgtctttacat
PBANKA_010310_MAR2011_P3/3	PBANKA_010310	unique hit	atcgaggttggtattattaaacctcaacagcgaaagtcagttagtattaaattattagct
PBANKA_010320_MAR2011_P1/1	PBANKA_010320	unique hit	cctaagagttagcgttaatcaaatgtcctcgaatatagaaaaaaagttcaaatcaataga
PBANKA_010330_MAR2011_P1/8	PBANKA_010330	unique hit	gatcgatatcttggcgatttggaaaatcaaacaataacaatgatgggcaaataacaaata
PBANKA_010330_MAR2011_P2/8	PBANKA_010330	unique hit	ataggaacagatccaaataatagagttaacaacataacagataaatataaaaagaagcaa
PBANKA_010330_MAR2011_P3/8	PBANKA_010330	unique hit	gtgaatacaaaagtttccaccgattctaaccagatacaaaatagatccacaaataaagaa
PBANKA_010330_MAR2011_P4/8	PBANKA_010330	unique hit	caattcaaattttactttcacaaaatttaggggatcaaatactacagatataccacaaga
PBANKA_010330_MAR2011_P5/8	PBANKA_010330	unique hit	agaaactcaatttaatatgacaacccctaacaatacaacatccatatcttcacaatgtat
PBANKA_010330_MAR2011_P6/8	PBANKA_010330	unique hit	ccatggtttaattttaatgatctatttcctaggggttctatgccttttgttattcctttt
PBANKA_010330_MAR2011_P7/8	PBANKA_010330	unique hit	taaatgctcttgtatctgaaaaaaacaataataatgaatcgccttcgatccctaaccatt
PBANKA_010330_MAR2011_P8/8	PBANKA_010330	unique hit	gtcaaacaacgcagaacataaggaaataactgatctaaagcaattaacgagtttatgtaa
PBANKA_010340_MAR2011_P1/2	PBANKA_010340	unique hit	aatatatataaaggacatattgaggacgaattggataaaagaccaataacggcttgcata
PBANKA_010340_MAR2011_P2/2	PBANKA_010340	unique hit	atggttacaatatttgcttgaagcagattacaaagctcaaaaaggggacaacaaaattat
PBANKA_010350_MAR2011_P1/4	PBANKA_010350	unique hit	gcttgatttaaacacacatttgttactaataaaatcagttgatatgctcatagataaaag
PBANKA_010350_MAR2011_P2/4	PBANKA_010350	unique hit	atattggtaatgtcagtgaaaatagtaggaattccagttgtgtgcttaagatagatgaat
PBANKA_010350_MAR2011_P3/4	PBANKA_010350	unique hit	ggactcaaaattaaagacaaccaaattaacggaaacagctataacatagatagtcgaaat
PBANKA_010350_MAR2011_P4/4	PBANKA_010350	unique hit	gtgaaagaaaagaaggcaaagatgaaatgtgtagaaagcaaaaaaatagattaaacgagt
PBANKA_010360_MAR2011_P1/3	PBANKA_010360	unique hit	tctatttcgctagctgataatgcaatagaaatttcacagctaataaatgtaattagcaaa
PBANKA_010360_MAR2011_P2/3	PBANKA_010360	unique hit	caaacaaaataaataaagtcagtacagaactggaaaagcaaacaaatcatgatagttcca
PBANKA_010360_MAR2011_P3/3	PBANKA_010360	unique hit	ttaacaagcgtgatgctttattaaattcatttactttgaaattattttacagaataatgg
PBANKA_010370_MAR2011_P1/1	PBANKA_010370	unique hit	aaaactaataaaggagttgggatacacaacgtataatgaatggaaaaaggcaggaataat
PBANKA_010380_MAR2011_P1/1	PBANKA_010380	unique hit	gaaaataaaaccaggagatgaagtgaaagtaatatcaggaaaagataaagggaaaatagg
PBANKA_010390_MAR2011_P1/3	PBANKA_010390	unique hit	tagtagcaacatgacgtatggaagtatgaatgaggaatatgaaaatggtgataaaaataa
PBANKA_010390_MAR2011_P2/3	PBANKA_010390	unique hit	ctagttcttgtgttattcgttttgttttagatgtagaaactactgcatggattataggaa
PBANKA_010390_MAR2011_P3/3	PBANKA_010390	unique hit	ttctaatgattcatcatcttacacatttaacgtatctcttacaggttctcctttagcaaa
PBANKA_010400_MAR2011_P1/1	PBANKA_010400	unique hit	gttttgaaatgaacgggatatttgaagatggtggatctgttttttgtgatgaattataca
PBANKA_010410_MAR2011_P1/2	PBANKA_010410	unique hit	cttaaaaagtagtttacattcctttacctttagtctcaaagattttgacatagcaggctt
PBANKA_010410_MAR2011_P2/2	PBANKA_010410	unique hit	atgtattaaatcttatgctacacaacccagaggaaaacaaggcccaaaactaagtcataa
PBANKA_010420_MAR2011_P1/1	PBANKA_010420	unique hit	agttagctattttcacatatatggtagcacagtaacgttagacgattttataagccattt
PBANKA_010430_MAR2011_P1/3	PBANKA_010430	unique hit	taaatacaattatagaaacaaaaagggattgtggtgaaataagcagtagtagtgaatcgg
PBANKA_010430_MAR2011_P2/3	PBANKA_010430	unique hit	agttataaaaaagggggtaatatttatggtgaaacgggtagtgatattgatcatgaaagt
PBANKA_010430_MAR2011_P3/3	PBANKA_010430	unique hit	tgtctatggtacctctgaagacacatacttagttcaaatggaaaatggtaaatttgatta
PBANKA_010440_MAR2011_P1/6	PBANKA_010440	unique hit	ttattatagaggggatgaattgtataagacgatgtcgaatattatgtggagaatctttgt
PBANKA_010440_MAR2011_P2/6	PBANKA_010440	unique hit	aagaaaaaccaaatgccaatgttgcaaacttgtggataagtcaatggatagacaaataca
PBANKA_010440_MAR2011_P3/6	PBANKA_010440	unique hit	gacaaaggaataaatggaattgggggatttaattgtaattctataggacaagaattttta
PBANKA_010440_MAR2011_P4/6	PBANKA_010440	unique hit	caaaaagtgcccaaacatcttttagttcaattttttattatttccaaactatgggttcac
PBANKA_010440_MAR2011_P5/6	PBANKA_010440	unique hit	gactgaaaaggcaagtaaaatcttggaaataaatgaaggatctaaagaaaaatgcaatcc
PBANKA_010440_MAR2011_P6/6	PBANKA_010440	unique hit	gatagtgtaacaaaaagtgaagaaaaattggaggcaaacaaaagtagcgaagaatatgaa
PBANKA_010450_MAR2011_P1/1	PBANKA_010450	unique hit	ttacaatagaataaaaaccagttcaaatgattacgaccaaactatagaatggcaaccagt
PBANKA_010460_MAR2011_P1/7	PBANKA_010460	unique hit	aacactagacaaaataggaatacagggaataagaagttattgtgatgaatattcacagca
PBANKA_010460_MAR2011_P2/7	PBANKA_010460	unique hit	tactagtatggaaaaagaagattcaggatataataggaaacgtataacaaatagaggacg
PBANKA_010460_MAR2011_P3/7	PBANKA_010460	unique hit	gattgtattaaaagattagggatattagattttgaggaaaatgagttttgttctaatttg
PBANKA_010460_MAR2011_P4/7	PBANKA_010460	unique hit	tgaaataaagttagagtggagtcaagacatggaaataatagagagggggctatgtgaata
PBANKA_010460_MAR2011_P5/7	PBANKA_010460	unique hit	aaaactaatggaaaataggattggcgtaggagaggaaatggaaaaaagtcatgctaaaga
PBANKA_010460_MAR2011_P6/7	PBANKA_010460	unique hit	aagcatcaagtgcagtttttggaattattatcagaatttcgaggaaatgttttgagaaga
PBANKA_010460_MAR2011_P7/7	PBANKA_010460	unique hit	tatggtaaaagataattgtgaattagatatgaaaggtagatgctcgtcaggacaaaaagt
PBANKA_010470_MAR2011_P1/2	PBANKA_010470	unique hit	tctcgatgctacatagcaatcgaaaagctagtccctatatacaatttaatacaagtatta
PBANKA_010470_MAR2011_P2/2	PBANKA_010470	unique hit	tgttacctatatccagatgctacaatttgtttcaatgatattgccaggattttgtgtttt
PBANKA_010480_MAR2011_P1/4	PBANKA_010480	unique hit	atgtggataatggccgcaaaaatcacaacacaaatggtaatgtaaaaaatgtagtatcat
PBANKA_010480_MAR2011_P2/4	PBANKA_010480	unique hit	ttccactgatgttccttctgttggtgctatttctacatttaacgaaaaaattaatcctaa
PBANKA_010480_MAR2011_P3/4	PBANKA_010480	unique hit	ggaaaagatataataccaagtcctagcccaatagatgtattaagtcaaattgacgataaa
PBANKA_010480_MAR2011_P4/4	PBANKA_010480	unique hit	catgtagtagtaatggctataatatgatgttatgtgataaaaatgacgctcaattacgtt
PBANKA_010490_MAR2011_P1/3	PBANKA_010490	unique hit	aacctttctgcgaatgtatcagaagaagatataagggaaaaatttaaagaatgcgatgaa
PBANKA_010490_MAR2011_P2/3	PBANKA_010490	unique hit	aacaattactcaaaaagaattcaaacctggtgataaaagaactgatgcagatacaagtga
PBANKA_010490_MAR2011_P3/3	PBANKA_010490	unique hit	aaaaatcacgatacagacataaagacagagacaaggataaagaaaaagatagaaataggg
PBANKA_010500_MAR2011_P1/1	PBANKA_010500	unique hit	atggaaactaagtataaaatgcaaaagcacatacccaattgacccacctatgataacatt
PBANKA_010510_MAR2011_P1/1	PBANKA_010510	unique hit	aaatgtgaaacgatctatcattaaaacggaggaatatgttgagaataaggtaaaaggagt
PBANKA_010520_MAR2011_P1/3	PBANKA_010520	unique hit	aataagagaattttgccaaatggggaagacaataatgataataaatcgggagttaatcga
PBANKA_010520_MAR2011_P2/3	PBANKA_010520	unique hit	catctcatggggttttaccaactccaacaagaaatatcaaagagactgaattatacaaat
PBANKA_010520_MAR2011_P3/3	PBANKA_010520	unique hit	ttaaaggagcgtgcaaaccaacaaaaactttatttatatcgaatgttagtgaagaggtaa
PBANKA_010530_MAR2011_P1/7	PBANKA_010530	unique hit	actcgtgacgaacggtaattatgttaggcatgcttttagcaatcgaaatataaaaataaa
PBANKA_010530_MAR2011_P2/7	PBANKA_010530	unique hit	gtcaaattgaagaaataaaccaacacacagataaagaaaaagaaggagtttcagaaaacg
PBANKA_010530_MAR2011_P3/7	PBANKA_010530	unique hit	ttttgatacaaagaaagatgaagtagacaaatgtggtgaagaaaagatagaacgtgaatc
PBANKA_010530_MAR2011_P4/7	PBANKA_010530	unique hit	aaatcgggaagcatatgaaagcgaaattgagaaaaatgatgaaaaaaaggagaatatcga
PBANKA_010530_MAR2011_P5/7	PBANKA_010530	unique hit	aatatgaacaagacaggtgaaaatggtagttattttttggatgagtgtcgagataaagaa
PBANKA_010530_MAR2011_P6/7	PBANKA_010530	unique hit	ttatgccatcagttatttcatcagaaatccaagttcaattttcgaaaagtatagttccag
PBANKA_010530_MAR2011_P7/7	PBANKA_010530	unique hit	tatgggaggcaatgtcaatgataataatgaccatgacgaagaaaatcgattaataatgaa
PBANKA_010540_MAR2011_P1/5	PBANKA_010540	unique hit	ttagtaaaatgcgaaactaaaagtcaacgtgtgaaaagtatttcattccacccaaagatt
PBANKA_010540_MAR2011_P2/5	PBANKA_010540	unique hit	accatgcgtatttgggatataacaaaaagggtttgtattcatacatttagaagagagaat
PBANKA_010540_MAR2011_P3/5	PBANKA_010540	unique hit	cagtacatgaaaatataagaataaaaacaggaacttgggatagttgtggaaataaaaatg
PBANKA_010540_MAR2011_P4/5	PBANKA_010540	unique hit	gttactaattgtaattatattcccactaaatctttttatttatccccccctattcctttg
PBANKA_010540_MAR2011_P5/5	PBANKA_010540	unique hit	cctttttaatcaagtaaaaaaagcacataaattagtgactcaaggaaaatttccatcggc
PBANKA_010550_MAR2011_P1/1	PBANKA_010550	unique hit	aagtaaagaatatgaatcgcacataaatgttttgaaggaaatagctgaggattatgaaga
PBANKA_010560_MAR2011_P1/4	PBANKA_010560	unique hit	ttaaagaagaagacgataaaaatgacgaaaaggatggagaagatggggaaaataatgaaa
PBANKA_010560_MAR2011_P2/4	PBANKA_010560	unique hit	tgtagatacaggaaaaacaaaattattggataaacttcggcacacaaacgtacaagataa
PBANKA_010560_MAR2011_P3/4	PBANKA_010560	unique hit	aacaaaaatccaagaaaatatgtatctatagttccaacaagtgctataacaggtgaagga
PBANKA_010560_MAR2011_P4/4	PBANKA_010560	unique hit	tatacagtaaaattacgcgggaaagcattgatgttttaaagcaatacttcagaaatgaac
PBANKA_010570_MAR2011_P1/2	PBANKA_010570	unique hit	tactctaatttagtatctttccttaaaacgagctctgatgaatattttgtcaagccaatc
PBANKA_010570_MAR2011_P2/2	PBANKA_010570	unique hit	tgaattacaatgttcacaatgcaaacaaacatactattgctcaaaagagtgccaaatgaa
PBANKA_010580_MAR2011_P1/2	PBANKA_010580	unique hit	aaaagtattggtcatttaaatctgagtttagttagaataaaaaggagaggagaaatcgaa
PBANKA_010580_MAR2011_P2/2	PBANKA_010580	unique hit	gacaaagtaacaaatgctattagaagtaagggaaatacaaccaaaggaaaacaaaatact
PBANKA_010590_MAR2011_P1/2	PBANKA_010590	unique hit	accagaaagttctaaatatgaaaaatttggtaggcctgttaacgatctaatattacgagt
PBANKA_010590_MAR2011_P2/2	PBANKA_010590	unique hit	gatggtggggctaatctaattcagatttttgacagtaatgctgaaattgttgataaaaat
PBANKA_010600_MAR2011_P1/3	PBANKA_010600	unique hit	tgaaatttgccgaaaaactgaagcacctaaaggtgaaatcatgggataacaaatatatta
PBANKA_010600_MAR2011_P2/3	PBANKA_010600	unique hit	ctttttctagtaaacagtgtaaatctactcgacaatataatgggagacatacttacaagt
PBANKA_010600_MAR2011_P3/3	PBANKA_010600	unique hit	aatatgtgcatatgttattggatcgacgtatatgtatatttgggatgtgtattgtgattg
PBANKA_010610_MAR2011_P1/2	PBANKA_010610	unique hit	tttatgtttgtttacttttggggcatataatattagaacttttggctgtatgattaatga
PBANKA_010610_MAR2011_P2/2	PBANKA_010610	unique hit	taaaaattatgataaacatgttgaaaggacaaagaatcggccattagcagatggatctat
PBANKA_010620_MAR2011_P1/3	PBANKA_010620	unique hit	tgttgaatgtggtaaaggtgggaatataaatgggaatagaaatcaaagcagaaatatttg
PBANKA_010620_MAR2011_P2/3	PBANKA_010620	unique hit	tttataatggaaaatattgtaaaggaagctaatacgaaaggatatgggcgtgatggatat
PBANKA_010620_MAR2011_P3/3	PBANKA_010620	unique hit	ctcagaaaaagaaacatcagaagataacctacgacaagaagtaaatactttacaaagaaa
PBANKA_010630_MAR2011_P1/8	PBANKA_010630	unique hit	gatagctaaatctccttatgaaaaaaataacactaacatgagcaattgttcaagaatcgc
PBANKA_010630_MAR2011_P2/8	PBANKA_010630	unique hit	gaaatgaaaaaagaaaattctactaaacaaacaggtcacgaagcgaatgagaaaactact
PBANKA_010630_MAR2011_P3/8	PBANKA_010630	unique hit	atactttgggtgttgaaaatatttctgaaaatacaggactgcgtttaaaaaattcgaagc
PBANKA_010630_MAR2011_P4/8	PBANKA_010630	unique hit	tggatgttgttaaatgagtttgcaatacaaatgatgagatatcaatcaaatgacgattct
PBANKA_010630_MAR2011_P5/8	PBANKA_010630	unique hit	caccgaactcatattcagcatcgaaaatatcaaactcctgaaaattgcaaaatattcaaa
PBANKA_010630_MAR2011_P6/8	PBANKA_010630	unique hit	tgagaatgctcaattttctactttaccaataaataatagtcaacatcatggtgtgtctaa
PBANKA_010630_MAR2011_P7/8	PBANKA_010630	unique hit	gaaattgaaaaggagtctcagaatgtgtcaataagtgtgtctaatcatatgaagaataca
PBANKA_010630_MAR2011_P8/8	PBANKA_010630	unique hit	aacggaattgaagaaaacaataatagcaattctacaactacaacaactaacactatcgat
PBANKA_010640_MAR2011_P1/3	PBANKA_010640	unique hit	gatgaggatgactgtaataccataaatgtgtgcaaaaatatagaccataaagaggattta
PBANKA_010640_MAR2011_P2/3	PBANKA_010640	unique hit	tgtcatgggaataaagttgctaaccataaaaatgttccaagcaatttggataacctaaaa
PBANKA_010640_MAR2011_P3/3	PBANKA_010640	unique hit	gcgatatatgctttataggatatgatggagttgggaaatcaactcttttgtctttaatta
PBANKA_010650_MAR2011_P1/3	PBANKA_010650	unique hit	tcaaaagatgagcataatacaccactatgggaaaaggaaattgaacgaataaataagctt
PBANKA_010650_MAR2011_P2/3	PBANKA_010650	unique hit	gaagaaaatgaaatgaaaacaaacgcgccagaactgtctttagaaaaaataaacgaaatg
PBANKA_010650_MAR2011_P3/3	PBANKA_010650	unique hit	aagaagaaaaggatgaagaatctaccccaaactcacaaaaaagaaaatatgtagatcttg
PBANKA_010660_MAR2011_P1/2	PBANKA_010660	unique hit	tactgttgtgatgatatttgtgtttttcccagcatagcattgtcaaattattgtgatgat
PBANKA_010660_MAR2011_P2/2	PBANKA_010660	unique hit	agttacagtggttaaatttgaatctcataacaggactttatatacgggctcatatgataa
PBANKA_010670_MAR2011_P1/5	PBANKA_010670	unique hit	tcaaatagctagttgtcatactgatcttggtatggatgatataaaaggaggaaacaataa
PBANKA_010670_MAR2011_P2/5	PBANKA_010670	unique hit	tgcaactcttacaacgatgttgacaatacaaacaatattactagcgatattaaggatgaa
PBANKA_010670_MAR2011_P3/5	PBANKA_010670	unique hit	gtgataacgatgtaaagacaacacataattcagtcaagatagaaaatataagccaaacaa
PBANKA_010670_MAR2011_P4/5	PBANKA_010670	unique hit	tgcaaaacgaaaataaatcaacacaaaaacagataggggaatcaataaaattcgaaaatg
PBANKA_010670_MAR2011_P5/5	PBANKA_010670	unique hit	atattatcaataaaggtgggtctatttcttggaaaacttctgagcgaaatataaagacac
PBANKA_010680_MAR2011_P1/1	PBANKA_010680	unique hit	gaaaaaaataggacggtattcaaaaataaagccaactagcgaaatcattttcaatcgaga
PBANKA_010690_MAR2011_P1/6	PBANKA_010690	unique hit	tttttggataaaagtctgtagattaatcacatcaaatgatgcgaatgttttgagacgctt
PBANKA_010690_MAR2011_P2/6	PBANKA_010690	unique hit	acaaaactaattggtagcttgcgtaaagttaactacattagtgaacagagtattgcttta
PBANKA_010690_MAR2011_P3/6	PBANKA_010690	unique hit	gaaatgaaacattttaatgaaaatgatatatctcaaaagggcgaaaagacaagaacaaat
PBANKA_010690_MAR2011_P4/6	PBANKA_010690	unique hit	gatggcgctagtattcgacaattaaatatgactgctttaatattatgtcattttatccct
PBANKA_010690_MAR2011_P5/6	PBANKA_010690	unique hit	atataaagttttttcatcatttccgatttatctgggcatattcaaccgttgtcgcaaatt
PBANKA_010690_MAR2011_P6/6	PBANKA_010690	unique hit	aattaaaaaaagatactcgtctttcagcaggttttggggttatgacatatgttcagaaaa
PBANKA_010700_MAR2011_P1/1	PBANKA_010700	unique hit	tttcttttacgggattatagcttttatggcaattgttcctatttgtcagtctctgtatga
PBANKA_010710_MAR2011_P1/1	PBANKA_010710	unique hit	atattggtatagtatatgctggtatgcctggtgattttcgagttttattgaaaaaagcaa
PBANKA_010720_MAR2011_P1/1	PBANKA_010720	unique hit	gggagttgcaaaataaaaaaataagatcatgtaaacaccaatggaaagggagtagtatat
PBANKA_010730_MAR2011_P1/2	PBANKA_010730	unique hit	acaaatataaatgcgagcaaggggatgtatgaaataataaaaagtaatcttggcccaaaa
PBANKA_010730_MAR2011_P2/2	PBANKA_010730	unique hit	gtgtaaagaaacagatcatatcaatttcaactgcaatagcacaacaaatccttttagttg
PBANKA_010740_MAR2011_P1/2	PBANKA_010740	unique hit	acaatttgtagtagagcattttttagtgtatctttaggaatatgtgagcgatatctttca
PBANKA_010740_MAR2011_P2/2	PBANKA_010740	unique hit	tttgttgctgatgaaattcaaacaggattaggtagaaccggaaaattattatgtgtacat
PBANKA_010750_MAR2011_P1/4	PBANKA_010750	unique hit	aaactatgttgcaacataaaaccatgtcttcaccaatattgttataataataaattcagc
PBANKA_010750_MAR2011_P2/4	PBANKA_010750	unique hit	ataattacacaccccaaaatgtagtgggaaaacaagacgaaataaaaagccttaattgtt
PBANKA_010750_MAR2011_P3/4	PBANKA_010750	unique hit	cactagattgtctaattcaaatctaaaactaccccctgaaatggaaaagaattacgattt
PBANKA_010750_MAR2011_P4/4	PBANKA_010750	unique hit	agcatatttccctttgcatttttgtttctttcgtgcatttatcaaattgatgttactcga
PBANKA_010760_MAR2011_P1/20	PBANKA_010760	unique hit	gaataatctcataaaaactatgaatatttctgaaggaaatgataaactagttgggggtgg
PBANKA_010760_MAR2011_P10/20	PBANKA_010760	unique hit	caatatgactcaaactacaacatcatctctattcaataactcttttggatctcagcaaaa
PBANKA_010760_MAR2011_P11/20	PBANKA_010760	unique hit	aattttaatgacataaattcaagagggggtgaacaaataaaagaaggtttagaagcaggt
PBANKA_010760_MAR2011_P12/20	PBANKA_010760	unique hit	tttgaagaaatagaagaaggaaacagcgcaaatagttcctatagcacatataacagttat
PBANKA_010760_MAR2011_P13/20	PBANKA_010760	unique hit	tcgaaaaggttagtgccacatctgaaaatgataaatataaaacgaatacatctgaaaata
PBANKA_010760_MAR2011_P14/20	PBANKA_010760	unique hit	aattgaaagttgtgtattatcattgttaggtttatcttttactccttctaagcaaatgga
PBANKA_010760_MAR2011_P15/20	PBANKA_010760	unique hit	gcaacaaataatgaattgggaaacaaaaataacaatataggtccacaaaaatattgtaac
PBANKA_010760_MAR2011_P16/20	PBANKA_010760	unique hit	ttttgataaaaaaacaagaacaagatacaacaacactagctcatctatacatgacgatgg
PBANKA_010760_MAR2011_P17/20	PBANKA_010760	unique hit	ttgcagattcagaacctaccaaaattgtcaatgaaaataaagtagatgtaaaaatgagtg
PBANKA_010760_MAR2011_P18/20	PBANKA_010760	unique hit	aatcttgtatataaatgtttgtgttatgcatctacttgtaattttacacgggagccatca
PBANKA_010760_MAR2011_P19/20	PBANKA_010760	unique hit	aagttggaaagatgaaaatgagttagtaacaactgatatagatagtcataaagaaacccg
PBANKA_010760_MAR2011_P2/20	PBANKA_010760	unique hit	ctcttaattttgaaccatctactatttttccaaagataaaccaatcattagaatctggaa
PBANKA_010760_MAR2011_P20/20	PBANKA_010760	unique hit	atgaaaataaacatatgttaaaaagtgtatctgtggcaatgaaaaaattaactaatataa
PBANKA_010760_MAR2011_P3/20	PBANKA_010760	unique hit	atctccagatggtattaacattagtgtacaatcctcgggtaaagaaaatataaatgaact
PBANKA_010760_MAR2011_P4/20	PBANKA_010760	unique hit	gttcaaacaataacactgcatcttttattcaagataatgcacaaactcgtcaaaatttcg
PBANKA_010760_MAR2011_P5/20	PBANKA_010760	unique hit	tgcaacaacgagttcaaacaataatgtaagcttgttttcatcttataaagatggaaatgg
PBANKA_010760_MAR2011_P6/20	PBANKA_010760	unique hit	tattttattagagcaatatgaaaatgctagtgggaatacagcaagtagtacatctatgga
PBANKA_010760_MAR2011_P7/20	PBANKA_010760	unique hit	acgaacaaaatagtgaagatgcagaaaattgtcaaaatcgaaataataacggtcaagaat
PBANKA_010760_MAR2011_P8/20	PBANKA_010760	unique hit	gagcaaatgctcagacaaaacaacataacctttgagccttatataaattctcaaaaaatg
PBANKA_010760_MAR2011_P9/20	PBANKA_010760	unique hit	ttttaacaactctactaatttcttgaatccatctcaaacaaacactacatctcattccat
PBANKA_010770_MAR2011_P1/2	PBANKA_010770	unique hit	tgatcatatcttaaatataacaaaccatacgttagataatccaaacaccgagattcccaa
PBANKA_010770_MAR2011_P2/2	PBANKA_010770	unique hit	ttagcattacaatcttttttcttaacaatttccttggctatacattctgggattgaagga
PBANKA_010780_MAR2011_P1/2	PBANKA_010780	unique hit	aggccgttgtttacgaagtttgtgcgaaatgtccacatttgatgaaatagtttttttatt
PBANKA_010780_MAR2011_P2/2	PBANKA_010780	unique hit	gatgtggaaaaagtcgatgaaataatggataaaagtgaaacttcaaaaacagataaagaa
PBANKA_010790_MAR2011_P1/3	PBANKA_010790	unique hit	gggcacagaaatgaattccgtaaataatatagtaaaaaaagggagcaatatcaacaatag
PBANKA_010790_MAR2011_P2/3	PBANKA_010790	unique hit	tattaacgaaaataatcacagaatacgttcattttgggttggtaacgaaaatccacatac
PBANKA_010790_MAR2011_P3/3	PBANKA_010790	unique hit	taaatacaaaaactgaaataatttcacatctgataaaaaggaatgccttggacggccaaa
PBANKA_010800_MAR2011_P1/3	PBANKA_010800	unique hit	gcttgtgtaatgcatctaaaagagggtgtgatgttattttattagtcgattatattggaa
PBANKA_010800_MAR2011_P2/3	PBANKA_010800	unique hit	ttacaactagttattttttacctccagggtttctacgacgagctttattttatgctttat
PBANKA_010800_MAR2011_P3/3	PBANKA_010800	unique hit	ttgataatctatggtgttctattggttcatttaattgggatcgattttcttcaagacgaa
PBANKA_010810_MAR2011_P1/4	PBANKA_010810	unique hit	gtttttttcctagtcaaggaacaatttatccatcagattattctctaaagatttctgtcg
PBANKA_010810_MAR2011_P2/4	PBANKA_010810	unique hit	ttgttttcacaaaaatcccgaaaatccttgcttgaacttgaatgctaataatacaccttt
PBANKA_010810_MAR2011_P3/4	PBANKA_010810	unique hit	tataccttctgatcaaacaaacagtatagaattagttgatgcatgtgatgcattagtgca
PBANKA_010810_MAR2011_P4/4	PBANKA_010810	unique hit	ttttgcccaggatgtaaaggaaaaagagcaaaattacatgaacagcgaatatagtataat
PBANKA_010820_MAR2011_P1/6	PBANKA_010820	unique hit	attatatgaatcccgaggaaaagaaaagcagtaaaaatctatttagtaaatccccaatcg
PBANKA_010820_MAR2011_P2/6	PBANKA_010820	unique hit	atttgttcttttttagtaacagaaataagattgtttgctgtaagccgttcagctgacctt
PBANKA_010820_MAR2011_P3/6	PBANKA_010820	unique hit	taggggtgtcacaaaacgatcgagataaatttttagaaaacttgaaaaagcaaagagatt
PBANKA_010820_MAR2011_P4/6	PBANKA_010820	unique hit	aaaagaagaaataaaaaagctaagagagcaatcacctgccgaaaaaggattaaatgagtt
PBANKA_010820_MAR2011_P5/6	PBANKA_010820	unique hit	gaaaattcgataaagactttttctccggagtggggttattatatatattcgactagtaat
PBANKA_010820_MAR2011_P6/6	PBANKA_010820	unique hit	cattgcaaaaaacaacttagaagtttttcaaatgtgtgtgattcatgtcataagcgtata
PBANKA_010830_MAR2011_P1/2	PBANKA_010830	unique hit	aattgggggttttatgttggagacgatgtgaaaagaagaagatattgtaaaatttgcaat
PBANKA_010830_MAR2011_P2/2	PBANKA_010830	unique hit	ttatgcagttattgttctatggtttaatttgcttgtttatggttgctacccaaacttttc
PBANKA_010840_MAR2011_P1/7	PBANKA_010840	unique hit	gcacagaaaataaacgacagcaatatgaaacaggttctaattatggaaaagaaagcataa
PBANKA_010840_MAR2011_P2/7	PBANKA_010840	unique hit	gaaagtgataatgatatttttgaggatgaaaatgtatacacagagaagcaaaagagttcg
PBANKA_010840_MAR2011_P3/7	PBANKA_010840	unique hit	atagatgaaaatagtcagaatgaatattcgttgtatgtggatgaaatggaaaatgataaa
PBANKA_010840_MAR2011_P4/7	PBANKA_010840	unique hit	gacaatgaaaatgacacttttcttgattacacaaatgcagaaaaaaacacttcaataaat
PBANKA_010840_MAR2011_P5/7	PBANKA_010840	unique hit	ttatattataaagacgttatgatagttgatattagcgagtttattcgaaaaaatgattca
PBANKA_010840_MAR2011_P6/7	PBANKA_010840	unique hit	atcatctatggttattcatgcaattcatgagtttacaagggcttatactttcttgttaaa
PBANKA_010840_MAR2011_P7/7	PBANKA_010840	unique hit	tacttcaattactcaggggcatataaagtagagaatagagaatctgttattatgacttct
PBANKA_010850_MAR2011_P1/2	PBANKA_010850	unique hit	atttttcagggctattgtgttgacattcgcagaaaaagattagattcgtcatttattgta
PBANKA_010850_MAR2011_P2/2	PBANKA_010850	unique hit	taatataagaggaaaatatgaaaaacctcgagggcaacataaaccaggtattagatctat
PBANKA_010860_MAR2011_P1/2	PBANKA_010860	unique hit	aatcaaacacaaccaggtctaaaacatcaaagatatcgagaagcagataaagtgaaaata
PBANKA_010860_MAR2011_P2/2	PBANKA_010860	unique hit	tagttattatgatcgggaaacaaaaaaatggggttacaaatgttgcaaatgtactgacaa
PBANKA_010870_MAR2011_P1/3	PBANKA_010870	unique hit	tatagtaaataaggacggggaagaaaaagaggaattcgaaaatcaaggaaatgcaaataa
PBANKA_010870_MAR2011_P2/3	PBANKA_010870	unique hit	taaaaggagaaaatgaagattcaagtatctcaagttcaaaaagaagagaaagcagaaggt
PBANKA_010870_MAR2011_P3/3	PBANKA_010870	unique hit	agaggaaatacaatctctagaagacgatccaataatagcatatgaactagagatatcatt
PBANKA_010880_MAR2011_P1/1	PBANKA_010880	unique hit	aagcaattagcttcaaaggcagcaaggaaatcagctccaatttcagcaggtattaaaaaa
PBANKA_010890_MAR2011_P1/1	PBANKA_010890	unique hit	catgcatgtgttgcagtaatagctgaaaatatggacgatattatcgtaaaggaatattta
PBANKA_010900_MAR2011_P1/1	PBANKA_010900	unique hit	ggtgaaaatctcagcacaattacacacacaatagaagttaattgttcatccgaaaaatat
PBANKA_010910_MAR2011_P1/3	PBANKA_010910	unique hit	tattttgtgaagcggcatcattagctggacatttaggtttaggacgattaatactaattt
PBANKA_010910_MAR2011_P2/3	PBANKA_010910	unique hit	tgaattaattggtggaagtgcggatttaacagaatctaattgtacagctttaaaagatga
PBANKA_010910_MAR2011_P3/3	PBANKA_010910	unique hit	aaaaccccaactgttatggccttatgtagaaacaaagtaccacatttaaaaaatacatca
PBANKA_010920_MAR2011_P1/5	PBANKA_010920	unique hit	tggtgcaacagatgatgaaactttaacagatgaagaaatgtcagaagatgaagaatattt
PBANKA_010920_MAR2011_P2/5	PBANKA_010920	unique hit	caaaagttaatgaatatgtaagaataaaaaggggggtgtatgcaaatgatataggccaaa
PBANKA_010920_MAR2011_P3/5	PBANKA_010920	unique hit	taataaaattttgcacacaaccatagggtcaattacatataaaagatctgctatcggaca
PBANKA_010920_MAR2011_P4/5	PBANKA_010920	unique hit	cagttaaaattttatcaggggtttataaaggtcttttagcagatgttatagatgctgaaa
PBANKA_010920_MAR2011_P5/5	PBANKA_010920	unique hit	ccaagttattgccattttagatggaggggaaattaatcaaggaactattattgatatatc
PBANKA_010930_MAR2011_P1/2	PBANKA_010930	unique hit	ccaggtctgaatgcagacagtaaaaataagctaagagtattgattcccaaaaattttaaa
PBANKA_010930_MAR2011_P2/2	PBANKA_010930	unique hit	aataaacatacttgcaccatgtttatctctacctattattccacttgtgtttgctacatt
PBANKA_010940_MAR2011_P1/1	PBANKA_010940	unique hit	aaaatcaatttggggcttttcaactggtgtagtaataggactaataataggcatatgtat
PBANKA_010950_MAR2011_P1/2	PBANKA_010950	unique hit	ttctttggagtaaaaagagtggttcaaaagagaaagtacatgttaaaattgatacaaccc
PBANKA_010950_MAR2011_P2/2	PBANKA_010950	unique hit	actctgatgaagaacaagaagacaacgaacaaataattaatgcgacttacaataatgaga
PBANKA_010960_MAR2011_P1/2	PBANKA_010960	unique hit	attattttaaaacacaatccagatgttcgttatcagttagtagcccttatggcttttttc
PBANKA_010960_MAR2011_P2/2	PBANKA_010960	unique hit	aacaaattgctagttttaaaccaaagcatatatggagatacaacatgataccttatggag
PBANKA_010970_MAR2011_P1/3	PBANKA_010970	unique hit	ttttcatctgcattaaagacagaggaattaaggcgaaaattacggattcacatatataca
PBANKA_010970_MAR2011_P2/3	PBANKA_010970	unique hit	tgataacaaacaatctgaattaaacgaaggggacgactctaaaaaatctactaagtatac
PBANKA_010970_MAR2011_P3/3	PBANKA_010970	unique hit	aaatttcaccatatcaaccgcaatatatgaactttccttttaatgggataaaccctcaaa
PBANKA_010980_MAR2011_P1/2	PBANKA_010980	unique hit	ataacacctgaattcgaaaggtctttatacttatatggtccaagtaggtctttaagtttt
PBANKA_010980_MAR2011_P2/2	PBANKA_010980	unique hit	acaaataaagcactgaacacaattaaacaggacaatgaaaaaggtaacttaaattatacc
PBANKA_010990_MAR2011_P1/3	PBANKA_010990	unique hit	aaacgaaatttgtcagataccccaattttcccacgcattacttcattaattttagatcat
PBANKA_010990_MAR2011_P2/3	PBANKA_010990	unique hit	ccttgaattattctgacaatcattccgaaaaagacggttccacaaaatcattaaaaattg
PBANKA_010990_MAR2011_P3/3	PBANKA_010990	unique hit	taaccttacaatctaacagtgtcctaaaaaatataactatatcaaatgtagttttcctct
PBANKA_011000_MAR2011_P1/1	PBANKA_011000	unique hit	gattgagaaaagatactaaaataagatataacactaaaagaaggcactggagaagaacta
PBANKA_011010_MAR2011_P1/10	PBANKA_011010	unique hit	ggaaaaacatcaacagcattattacatcaataaaacacactaaccctaataacaataaaa
PBANKA_011010_MAR2011_P10/10	PBANKA_011010	unique hit	acaacaacaactgtatctatggctactcccacaattattaatctatttaagaatgactac
PBANKA_011010_MAR2011_P2/10	PBANKA_011010	unique hit	taataattatagcagtaatagtagtatcggtcatggaataaaagaccaagacgataaagg
PBANKA_011010_MAR2011_P3/10	PBANKA_011010	unique hit	attcaacaaatacgccattatcaaattctgcatcatttggaacaatttcaaattcccatt
PBANKA_011010_MAR2011_P4/10	PBANKA_011010	unique hit	ccaaaaaacagggaaacatgtaaacagttttatgagcaatttaactaacaataatggctt
PBANKA_011010_MAR2011_P5/10	PBANKA_011010	unique hit	gaggttgcaataacatggaaagaaataatagtgcaggtatgagtaatcgaactaataata
PBANKA_011010_MAR2011_P6/10	PBANKA_011010	unique hit	ataaagatacattgcctcgttccaatactaatgaactttccccactttttaataaaaatg
PBANKA_011010_MAR2011_P7/10	PBANKA_011010	unique hit	atgggtatccaaaaataggaaacaaaagaaaacaaatagagccttcaaaaacaattgatc
PBANKA_011010_MAR2011_P8/10	PBANKA_011010	unique hit	tcaaaataatgcatctaatacaaaagatatgaacacaatgatgatgggttctggtaacga
PBANKA_011010_MAR2011_P9/10	PBANKA_011010	unique hit	caaccaaaatgcaagcttattaaatgtgccactatatttaaacgaagtagataaaatgga
PBANKA_011020_MAR2011_P1/1	PBANKA_011020	unique hit	tgaaaaattaagagagcgtttcattacagtgatatcaagatttcgtcaaaagaaagccat
PBANKA_011030_MAR2011_P1/1	PBANKA_011030	unique hit	ggatttattttgctagctatttaagaaatggatggattcagtggacctttgttattattc
PBANKA_011040_MAR2011_P1/3	PBANKA_011040	unique hit	aagcagaaaacaatgtcatagaggaaaggatagtaagcttcgaagaagaagtagaaattt
PBANKA_011040_MAR2011_P2/3	PBANKA_011040	unique hit	tattctttacagtcagctaatgaacaagcatatacagatttattttatcgagttgctcca
PBANKA_011040_MAR2011_P3/3	PBANKA_011040	unique hit	ggcaattgatttggaaagaaggtcctttatattctggagaaataactacatctatttttg
PBANKA_011050_MAR2011_P1/7	PBANKA_011050	unique hit	ataacaaatgaaagggaagaatcagaatcagaatccaaatatgaaactgatgaagaaacg
PBANKA_011050_MAR2011_P2/7	PBANKA_011050	unique hit	aaatgattgtgctgagaatagtcaaggagaaaagaataaaaatagagatattccaacttc
PBANKA_011050_MAR2011_P3/7	PBANKA_011050	unique hit	tgaatttgcaactgaagaagaaatcgaaccaagcaaagtaaaatataatgagatagatgc
PBANKA_011050_MAR2011_P4/7	PBANKA_011050	unique hit	ctgaggacgatgtaaatgtgagtctagaaatggaaagaaatgaaggaataaaaataattg
PBANKA_011050_MAR2011_P5/7	PBANKA_011050	unique hit	ctgaaaaggatggaaatgataatgttaaaacaaaaatagtagaaaaagcggatccagaca
PBANKA_011050_MAR2011_P6/7	PBANKA_011050	unique hit	ctccaaaatggaaattcctatgaatgatgtcaaaatgcagaacacatatattgataacac
PBANKA_011050_MAR2011_P7/7	PBANKA_011050	unique hit	caaaaaaatacaaaaatagaacatcttcaggctcaattacattcatgggcaaaagaagca
PBANKA_011060_MAR2011_P1/1	PBANKA_011060	unique hit	atattaattggtattttgtgggggtgtacaaacgtgtttataaaaatcggatgcaaagaa
PBANKA_011070_MAR2011_P1/1	PBANKA_011070	unique hit	tgtgaagatgcaaataatgtgtgcataattatacctgatatatacagaccaattggtaaa
PBANKA_011080_MAR2011_P1/1	PBANKA_011080	unique hit	aggaattgagcttaatttaaaaaaccacatgaacgaaatgacaaaacttgtaaaagaagc
PBANKA_011090_MAR2011_P1/2	PBANKA_011090	unique hit	ttagaaggcaagctatggaaaaaggagctttattatttaatgccacaaaattagtaacag
PBANKA_011090_MAR2011_P2/2	PBANKA_011090	unique hit	aaacttgatttttttagcactgaatgtacatattctccgaactcttttcgtgggaattta
PBANKA_011100_MAR2011_P1/2	PBANKA_011100	unique hit	ctatattatcctacttagtgtacacaattaaagggcttgaacatcaatgtgattttaatg
PBANKA_011100_MAR2011_P2/2	PBANKA_011100	unique hit	tattattcaaaggtaccaagtacggtttatggaaatcctaactttttctgtatgtgtgta
PBANKA_011110_MAR2011_P1/2	PBANKA_011110	unique hit	atgatgagcatatatttttgggtagctatacacattttttccagcttttggatgatacaa
PBANKA_011110_MAR2011_P2/2	PBANKA_011110	unique hit	tgcccagaaggatatggaatgtacccagaaaattgttttgagaatgtattatttgaaaaa
PBANKA_011120_MAR2011_P1/3	PBANKA_011120	unique hit	tgttgttttatcaagaacacaaaggaaaaccccaacagaaatacataaggggtttaaaat
PBANKA_011120_MAR2011_P2/3	PBANKA_011120	unique hit	cagaaattcaaggaaaaatatccgacaacacattaacagatgaacaaaacaataatgcac
PBANKA_011120_MAR2011_P3/3	PBANKA_011120	unique hit	attaaataaagttgcttatagaaaaatcgaaaaaggaacaaaaggagaggcagatcgatc
PBANKA_011130_MAR2011_P1/1	PBANKA_011130	unique hit	ttttgccagaacaataattacaagttatacatgaacagcgttcctcagttttcaacatat
PBANKA_011140_MAR2011_P1/1	PBANKA_011140	unique hit	aatttcacattatactttggatttcgataacctttgttgtcgcgtttctttcaggaatct
PBANKA_011150_MAR2011_P1/1	PBANKA_011150	unique hit	ttggaacaacaatacccttagtcttatcaacaatgagcttgtgttatgtaaacatagaaa
PBANKA_011160_MAR2011_P1/4	PBANKA_011160	unique hit	atggatgatgactttagagacccaaccaagcttatgattaacagtaaagaaatagataaa
PBANKA_011160_MAR2011_P2/4	PBANKA_011160	unique hit	tgaaaattctgatgatgatgaagaagatgagaaagaaagtggggaatatgattataatga
PBANKA_011160_MAR2011_P3/4	PBANKA_011160	unique hit	gttttaaatgcagtatataaattttctcacaaaaaaggacctgaatggtggaacgtatct
PBANKA_011160_MAR2011_P4/4	PBANKA_011160	unique hit	cgaattatatgttacgccaaaataatcgagatacacaaacaaaatttcaaaaagcgacag
PBANKA_011170_MAR2011_P1/1	PBANKA_011170	unique hit	gatgaacatgttggaaataaacatgtcgaaaaagttgaagatacaaacagagaagtaaga
PBANKA_011180_MAR2011_P1/4	PBANKA_011180	unique hit	gaatgttaaaaaaactttcaaatgacgattctccaaatgttcgtaaaacatgtgcagatg
PBANKA_011180_MAR2011_P2/4	PBANKA_011180	unique hit	atgcctgatgaaactcagatatataattcgctatcacttttgcatgtacactattataag
PBANKA_011180_MAR2011_P3/4	PBANKA_011180	unique hit	caaaaatgggcagaattaccagaatgaacatgcaaaaatgaaaagcgactttttgttatt
PBANKA_011180_MAR2011_P4/4	PBANKA_011180	unique hit	aattaacaaaggatcgaatattcagggcgaagatgaagaatcagataataatcaacaatc
PBANKA_011190_MAR2011_P1/3	PBANKA_011190	unique hit	tgtggaaatgaatcaggtacatgatataagcctggagaaaattgttgaatcaaattgttt
PBANKA_011190_MAR2011_P2/3	PBANKA_011190	unique hit	atgaatatgacatacagacaataactgattcaacaaaatcagaggcttcaaataattctg
PBANKA_011190_MAR2011_P3/3	PBANKA_011190	unique hit	ttaatcaatggattgaagtttttaagcaagaaaggaatataaaaagatgtggacaaattt
PBANKA_011200_MAR2011_P1/3	PBANKA_011200	unique hit	cactaaaataactcaggtgagcaaatatgttgttatggttgtagatcaaaatgcttacaa
PBANKA_011200_MAR2011_P2/3	PBANKA_011200	unique hit	cttaatgaagcattagaagcaatcagatttttaccaaaacatgaacacatgttagaacaa
PBANKA_011200_MAR2011_P3/3	PBANKA_011200	unique hit	gtttttctttctattgataatgaggatgatgtatcagtacaaaatcatgtttcccatata
PBANKA_011210_MAR2011_P1/10	PBANKA_011210	unique hit	aaacaaagaattaaagagcaccgagaatatgaatacatatatggataactacaatgatag
PBANKA_011210_MAR2011_P10/10	PBANKA_011210	unique hit	tatgatttaagtaaaaaattggcaattgaaatgagagctagaatggctggtgaatgctta
PBANKA_011210_MAR2011_P2/10	PBANKA_011210	unique hit	aataatcggagaattattcgtgcagtgtctaaaatatttttaccttatttaaatagatgc
PBANKA_011210_MAR2011_P3/10	PBANKA_011210	unique hit	caaacagacttgtattgaaaatagtgataaagatgctagtgatttttgtgaacatcagac
PBANKA_011210_MAR2011_P4/10	PBANKA_011210	unique hit	gtaagttctactccttttaatgagttttctgaattatgtgctggtattgaaaatatcgat
PBANKA_011210_MAR2011_P5/10	PBANKA_011210	unique hit	atcgcattgtaatttggatgaatataatttggaagaattgtctaaaatttctagacagaa
PBANKA_011210_MAR2011_P6/10	PBANKA_011210	unique hit	gtgaaaatatgtgtaaaaatggattaaacaataaagagcatgattataacgattctatgg
PBANKA_011210_MAR2011_P7/10	PBANKA_011210	unique hit	aagaatagtggaaacacaaaaggaaatggatctaaaagaggcaatggaaaagataaacaa
PBANKA_011210_MAR2011_P8/10	PBANKA_011210	unique hit	gataaatttcaaaaagcatggataggaagttggtatgaagaaggcaaacaaataaaacgt
PBANKA_011210_MAR2011_P9/10	PBANKA_011210	unique hit	atatagatatcaataatatggggataggtaatagatgtaatacgcgaaatggttctaaaa
PBANKA_011220_MAR2011_P1/8	PBANKA_011220	unique hit	gggaatgcaaacgatcaagaagaagacaatattcataacgaagaaaatacaacatatcaa
PBANKA_011220_MAR2011_P2/8	PBANKA_011220	unique hit	aacacgtaaacgtagtgatagaagcttttggaaatgctgtaactgtagataacaacaatt
PBANKA_011220_MAR2011_P3/8	PBANKA_011220	unique hit	ctgctcttaaattatttaaaaggcgatatgataccaaaaaccaaatggctgttagtttgt
PBANKA_011220_MAR2011_P4/8	PBANKA_011220	unique hit	aagaaaacgcggaagataaagttgagcaacatgaatatgtagaagagaaatcaaatgaat
PBANKA_011220_MAR2011_P5/8	PBANKA_011220	unique hit	aaaattagtgaacaagaagatgcagctagcaaagcggttaaagaaattgaaaaggttgaa
PBANKA_011220_MAR2011_P6/8	PBANKA_011220	unique hit	aagcctgtagtagaagtagaaaatgtaattgaagtagaatcggtagtagaagaagaaaat
PBANKA_011220_MAR2011_P7/8	PBANKA_011220	unique hit	atggaacagaatgtgatgatacatgtagaagaagttgaaacaaaggaaaatctaaacgaa
PBANKA_011220_MAR2011_P8/8	PBANKA_011220	unique hit	attaagaataatggcatcaatgaaacaggggaaaagaaaagacatagtttgagttacaca
PBANKA_011230_MAR2011_P1/4	PBANKA_011230	unique hit	gtagataagttaaactatataagggaatatccaaaggaagaaaatggatatgacacgttc
PBANKA_011230_MAR2011_P2/4	PBANKA_011230	unique hit	aaatactccttacaatattaccatcaaaccatcgacatcatatcctccaaattgtatagt
PBANKA_011230_MAR2011_P3/4	PBANKA_011230	unique hit	aaaataaaataaaaggcggaaacgaaacatttgaagtaacaggattgggtgatgtcaaaa
PBANKA_011230_MAR2011_P4/4	PBANKA_011230	unique hit	acatcaaaaacaaagaacaccaattctataaagacagagaagatataactaaacaactgg
PBANKA_011240_MAR2011_P1/3	PBANKA_011240	unique hit	tgaaatttcgttaactgattgtttggcttgtagtggatgtgttactaatgaagaaacaaa
PBANKA_011240_MAR2011_P2/3	PBANKA_011240	unique hit	gtaagttaagaagcagtcaagatatacaaggaatcattttaaaactattacatgcccaga
PBANKA_011240_MAR2011_P3/3	PBANKA_011240	unique hit	ttaatggtcaaattgattatgtcgaattaatggcttgtgaaaaaggatgcctttttggat
PBANKA_011250_MAR2011_P1/3	PBANKA_011250	unique hit	aatttttagtaggtttttttgtggtttcagtgaagctgcatttgttacgattattccatc
PBANKA_011250_MAR2011_P2/3	PBANKA_011250	unique hit	aatatttcttttttgttggtggttcttggtttaactgctcatatagacataatgtcatgc
PBANKA_011250_MAR2011_P3/3	PBANKA_011250	unique hit	tcattttctcttttgattgtttcggtttttggaagtatatgtatgatgatcgcaccattt
PBANKA_011260_MAR2011_P1/2	PBANKA_011260	unique hit	agatagtgataactatatagatgatgtatgtgtgaatgaacttgatgaaatgacaagtac
PBANKA_011260_MAR2011_P2/2	PBANKA_011260	unique hit	taattattggaacgattggacctgcacttccttttatgtttgcaacgaaagaaacattta
PBANKA_020010_MAR2011_P1/2	PBANKA_020010	multiple hit	ttttcgaattatgcagatggaaaaattgatgttgttgtatactttatgatgtggttaggc
PBANKA_020010_MAR2011_P2/2	PBANKA_020010	multiple hit	aaatttctttaaggcctaatggatcacaagatatgttctcgagtgaaacgctaccatcaa
PBANKA_020020_MAR2011_P1/2	PBANKA_020020	unique hit	atggaagaaattgtagaatatttctataggcatgttataggtgcgtatggtttaaaggat
PBANKA_020020_MAR2011_P2/2	PBANKA_020020	unique hit	attttaatatcgtctatgccaaatcttttgataaaaatgctcccgatgttctcgataatc
PBANKA_020030_MAR2011_P2/3	PBANKA_020030	multiple hit	ggaaaatcacaagaagactctgaagaacaaacaaatacaaatttatcaacgaaaacgaac
PBANKA_020030_MAR2011_P1/3	PBANKA_020030	unique hit	aagttcggcttataacaaatatttagagaaaagtacgggtaatcttagtcaatggaatat
PBANKA_020030_MAR2011_P3/3	PBANKA_020030	unique hit	aatgtagcatctagtctagatattggaataggagagcctggaatcaatgtagaaaaaggc
PBANKA_020040_MAR2011_P1/2	PBANKA_020040	unique hit	cgtcgagaatatttatcacagaataatactaatatcggcaataacgaggctatcataata
PBANKA_020040_MAR2011_P2/2	PBANKA_020040	unique hit	gtgtgcttaatatagttgtgccgtctttaataaattataatatgtctacaccttccatag
PBANKA_020050_MAR2011_P1/1	PBANKA_020050	unique hit	aaacaatacaaaatcatgtacaaggttttgaacgagcatctgaagttacattcatcaagt
PBANKA_020060_MAR2011_P2/2	PBANKA_020060	multiple hit	taatggtacaacagcgttacaaaaatccgttttcgtccgttcataaatatttttatgctt
PBANKA_020060_MAR2011_P1/2	PBANKA_020060	unique hit	gaagatctacaacacccgaatcaacatatcaatgtcttacttcagaagaaatatatgaaa
PBANKA_020065_MAR2011_P1/1	PBANKA_020065	unique hit	agtatcagatgacacaactgtaattatctatacgtcatctgatatagattactataacag
PBANKA_020070_MAR2011_P1/1	PBANKA_020070	unique hit	acatatataacagttgctttttcggtaataataggagggccgtacttaatgatactattt
PBANKA_020080_MAR2011_P1/1	PBANKA_020080	multiple hit	ttagaagaaataaaaaaagagcttaataataaaaggagtagtgaagtagaaatacaaccg
PBANKA_020090_MAR2011_P1/6	PBANKA_020090	multiple hit	atcatgttgaaaatcgtattaaggaaagatcgctgtattatgctgctaaggaaaaatact
PBANKA_020090_MAR2011_P2/6	PBANKA_020090	multiple hit	atgaatagaaaaccatcgaatatcacaaatgttaagaaagaacaatcacaactcaacacc
PBANKA_020090_MAR2011_P3/6	PBANKA_020090	multiple hit	atgaacaaccagaggcagagacacctataaaaatgagtaagaacgataaaattaaagaaa
PBANKA_020090_MAR2011_P4/6	PBANKA_020090	multiple hit	ataaggattacgataatgtaccaaaagaaagtaataaaaaaagggttcgatttcaaagcg
PBANKA_020090_MAR2011_P5/6	PBANKA_020090	multiple hit	tgtagtacataaacttagagaagcaaaagccattagtgaagagcatgaagagaaaaaaat
PBANKA_020090_MAR2011_P6/6	PBANKA_020090	multiple hit	gaatcgaaatttgacaaaaagacccatagtagaaactcctaaagtcaaagagtataattg
PBANKA_020100_MAR2011_P1/1	PBANKA_020100	unique hit	ttatttaagaagtttatggtgtttatggtagctcattttgcgatagtagcatcaggatgg
PBANKA_020110_MAR2011_P1/1	PBANKA_020110	unique hit	atggataaaaatatgtgtaaaaagttccaggatgtaaaggaatggtttcctgatcaattg
PBANKA_020120_MAR2011_P1/1	PBANKA_020120	unique hit	cagaagaaactgaaaatacaggtgaagttatgaaataagctatgaaacatttagaacgtc
PBANKA_020130_MAR2011_P1/2	PBANKA_020130	unique hit	taaggaaagaacaagaagatagcattaattctggagatgcaagtgacaataaaaaatgta
PBANKA_020130_MAR2011_P2/2	PBANKA_020130	unique hit	cgatcgtgctatagaatgcatgaataatacacatttagttaccaattctaatggttatga
PBANKA_020134_MAR2011_P1/1	PBANKA_020134	unique hit	gtatcgaagaaataaacagaaatgacgaaaacaatgatatagaatataaacacgaaacgc
PBANKA_020140_MAR2011_P1/2	PBANKA_020140	unique hit	agaatgaaaaacacgaaaatgatcatctactaagcacaaatccggaagaaattacaaaag
PBANKA_020140_MAR2011_P2/2	PBANKA_020140	unique hit	cacaacgatcccaatatgaaaaactatcaaaacacaatcttagaaaatgcaaattcactc
PBANKA_020150_MAR2011_P1/1	PBANKA_020150	unique hit	atatttgaaatatatgaaaatgcacaacatcaagaagggactcaccaggaaatcatggaa
PBANKA_020160_MAR2011_P1/1	PBANKA_020160	unique hit	tatatacaaagaaaaacttgaataccccaaatgaagatgaaccatctattccatctactg
PBANKA_020170_MAR2011_P1/1	PBANKA_020170	unique hit	aacagaaaatgcagccaaagcgatccggaaattattaaatggtgaaatagatactataaa
PBANKA_020180_MAR2011_P1/2	PBANKA_020180	unique hit	ccaataaacaagaacttattaacttggaatgtgacacaaaaaatcagggtctaaaagtag
PBANKA_020180_MAR2011_P2/2	PBANKA_020180	unique hit	tatcggagaaatggggctagattttgatagattacacttttgtcccaaatatattcaaat
PBANKA_020190_MAR2011_P1/1	PBANKA_020190	unique hit	tcaaaggatttagtaaaggcacattttgaagcgattgaagaatgtaaggataaaaaagaa
PBANKA_020200_MAR2011_P1/2	PBANKA_020200	unique hit	gagtgtattggaaaagaccaatgcgatgataaagttaacgaaacattaatgagcaatatt
PBANKA_020200_MAR2011_P2/2	PBANKA_020200	unique hit	cgattaagcgaattgctagatttacacttaaacgtgtcctttgttataaaaatactatcc
PBANKA_020210_MAR2011_P1/1	PBANKA_020210	unique hit	aataaaacactgaatgatttcccttatcatatgtgttggtttggtttgaaaccagactta
PBANKA_020220_MAR2011_P1/1	PBANKA_020220	unique hit	ataatgataaaccacattccctcattttacattttttaagggatatccccaattctgttg
PBANKA_020230_MAR2011_P1/2	PBANKA_020230	unique hit	agtgcaggtgattgcctacgagaatatttaataaaatgcgaaaaaaatgaaacagattca
PBANKA_020230_MAR2011_P2/2	PBANKA_020230	unique hit	gcggacgagtagacgacaatataaatactctaaagaaaagatttgaaatacacaataaag
PBANKA_020240_MAR2011_P1/2	PBANKA_020240	unique hit	atatatataatggagtagcaaccagaggattgtttgatgggctaagttatggattaataa
PBANKA_020240_MAR2011_P2/2	PBANKA_020240	unique hit	ctaaaaaataggactagcctttttagtcaatcaaatataactaaccaggaaaataatccg
PBANKA_020250_MAR2011_P1/4	PBANKA_020250	unique hit	tttaaaaaatcagatacagacactacttctcaatcgccttataattacccactcaaaact
PBANKA_020250_MAR2011_P2/4	PBANKA_020250	unique hit	gttacgatcattaaatttgaatggaaatacaaacaatggtgaaggtactaactcaacatc
PBANKA_020250_MAR2011_P3/4	PBANKA_020250	unique hit	aatgacaatctttaacatatcatttacaagtatttcttcttcactacctccaactcaatc
PBANKA_020250_MAR2011_P4/4	PBANKA_020250	unique hit	ttagaccacatcatacctcaaactaaaatactaagcaataaagataattccatattcact
PBANKA_020260_MAR2011_P1/1	PBANKA_020260	unique hit	atgccctttacaaagttttggaaaggttttaaaagtgaaagatttgcgatttgaagaact
PBANKA_020270_MAR2011_P1/6	PBANKA_020270	unique hit	catcatttgaatcagatgtacaagcatcaaaacaaaaggatgatcacatctataatactg
PBANKA_020270_MAR2011_P2/6	PBANKA_020270	unique hit	atgttttggtgaatcgcctcaaaattctaatcgagaaaaatcagatatccttgataatga
PBANKA_020270_MAR2011_P3/6	PBANKA_020270	unique hit	tgcaatcgtaaaaactggaaaaataaaacaagcagaaaaggatttagttaaaacaccaaa
PBANKA_020270_MAR2011_P4/6	PBANKA_020270	unique hit	tgatgaaaatagcacccaagaagatgtatataataatagtgtaaaaccattggtagatgc
PBANKA_020270_MAR2011_P5/6	PBANKA_020270	unique hit	aaacaaaaaaaggaaaattgtgtgttatagatctagcaggaagtgaaagagctagtcaaa
PBANKA_020270_MAR2011_P6/6	PBANKA_020270	unique hit	tcttaaacgcaaatacactcaattaaaggaaaacataacagataaagacaatgcccaact
PBANKA_020280_MAR2011_P1/1	PBANKA_020280	unique hit	aatcgaatctaaggaaatacagaactcatcaaaacttccaaacataattataactgggac
PBANKA_020290_MAR2011_P2/2	PBANKA_020290	multiple hit	acatttatcacaaattgcatctgtttgtggtgtaacaacgaatactcttaaaacaacctt
PBANKA_020290_MAR2011_P1/2	PBANKA_020290	unique hit	tggaaaaaatcactcatcaaaaataaatggtaatcacgaacctgggaatataaatcgaag
PBANKA_020300_MAR2011_P1/2	PBANKA_020300	unique hit	agtgaagaaccaactaatgaagaaataatgaaagaagaagtcgaaaatgttgaaactcaa
PBANKA_020300_MAR2011_P2/2	PBANKA_020300	unique hit	aactcattttttcacatggtggtcatacacaacctataacagattttaattggaatcatc
PBANKA_020310_MAR2011_P1/5	PBANKA_020310	unique hit	aggaaataaacgtgataaattgaagttatcatatcgaattatacaatctggtagctcagt
PBANKA_020310_MAR2011_P2/5	PBANKA_020310	unique hit	catgaaataaaagataaaaaggatgttcgcaatgttgatagaaaagaaaagggagcaact
PBANKA_020310_MAR2011_P3/5	PBANKA_020310	unique hit	agcatgcgaaactgaaaatgaaaatgtgaacccgtctgataaaaaattgatagaaagtaa
PBANKA_020310_MAR2011_P4/5	PBANKA_020310	unique hit	ctttcaactcttagtgagcttttatctgaaggaaagagtggttctcttttttattttact
PBANKA_020310_MAR2011_P5/5	PBANKA_020310	unique hit	attgaaaagagaggagatcatacaattgcattgaaagatgttgatattgatgaactaggt
PBANKA_020320_MAR2011_P1/5	PBANKA_020320	unique hit	agtcgaaaaaaagcggaagaaaacaaaccaattaaaaataagaatgtgataaaacctcgg
PBANKA_020320_MAR2011_P2/5	PBANKA_020320	unique hit	acggataataaacattctgcacatctgactttaaaacaaaaagaaaaggaatcaatacac
PBANKA_020320_MAR2011_P3/5	PBANKA_020320	unique hit	ttaaggaagaatataaaaatatatatggaaaaaatccaccatcttgttttatgaaaaatg
PBANKA_020320_MAR2011_P4/5	PBANKA_020320	unique hit	tgttggattagtggaaaatgatgttcgattaaatgcttgtgaagatgtagtgaatattca
PBANKA_020320_MAR2011_P5/5	PBANKA_020320	unique hit	ttcgatgagagtacattattctgcaaataaagtttcggaactcatttcccaaattcaaat
PBANKA_020330_MAR2011_P1/1	PBANKA_020330	unique hit	aattcagaagcagtctttttacaacttcctgaaaaaataagttataacccaatggcacta
PBANKA_020340_MAR2011_P1/1	PBANKA_020340	unique hit	tgaaatagggcgagccgcatggatgattctacatacaatttcagctaactatccaaataa
PBANKA_020350_MAR2011_P1/3	PBANKA_020350	unique hit	tgggcatcattctctaataaaatgcatagtaatgggggcaaaaattatggatatgatttt
PBANKA_020350_MAR2011_P2/3	PBANKA_020350	unique hit	ccattcatttgaaataaaggggaaaggtatggtatatacaggaactgttataaaaggtaa
PBANKA_020350_MAR2011_P3/3	PBANKA_020350	unique hit	attgacgaggtggaatatattaaccatatagatgatggaactgtttcagaaaacgattta
PBANKA_020360_MAR2011_P1/1	PBANKA_020360	unique hit	atgaatctcaaatatcatcgtcttcttttgtccaaataaaatcaaaaggtccagtagaag
PBANKA_020370_MAR2011_P1/3	PBANKA_020370	unique hit	cacttctgttccttaaatatggcatttttcgttatgaaatcgcaaaattgtctctcattt
PBANKA_020370_MAR2011_P2/3	PBANKA_020370	unique hit	attttcttctttttttgaataccaatttagcattttgggctggaaaagttgagttgctca
PBANKA_020370_MAR2011_P3/3	PBANKA_020370	unique hit	taccatttttttcaatcatgggtatgtatttgggtttattcactgggaatttagtaactg
PBANKA_020380_MAR2011_P1/2	PBANKA_020380	unique hit	ttgatgatataacacaaaaatgtctaaatctggtaaatacactagggaatgatgaagaaa
PBANKA_020380_MAR2011_P2/2	PBANKA_020380	unique hit	atggatatcatgaagaacataaaaaatggctagaagttggaaatagtggaatatttcgac
PBANKA_020390_MAR2011_P1/1	PBANKA_020390	unique hit	ccattagttcgagatcctcgtttttcaaatttatcgggttcatttaatcctaactttttt
PBANKA_020400_MAR2011_P1/1	PBANKA_020400	unique hit	tatttaatacctggggaaagagttaagtttcatgttatttatgatcgaactagccattca
PBANKA_020410_MAR2011_P1/1	PBANKA_020410	unique hit	cacatatgaacattattacaagggaaatggatgatcatatcagcggatatattataggaa
PBANKA_020420_MAR2011_P1/1	PBANKA_020420	unique hit	aaaataaattaagtagcaacaagggtgaaaataaatcaccaaatcagattgccagcacta
PBANKA_020430_MAR2011_P1/2	PBANKA_020430	unique hit	attagcatccctccaatttatgtgtgtggttttggttctgttggattatagatattttta
PBANKA_020430_MAR2011_P2/2	PBANKA_020430	unique hit	ttacgttggtatcatcattcaactgctttattatacacatgggatacatattttgttgag
PBANKA_020440_MAR2011_P1/1	PBANKA_020440	unique hit	gcataattaatgcaaatgttggaagtaaagaaagtaaatccgaatgggtattatatcctc
PBANKA_020450_MAR2011_P1/4	PBANKA_020450	unique hit	tcgttagaaaaaataacagaatttagacaacagcatagaaaaacattggatggaaggctt
PBANKA_020450_MAR2011_P2/4	PBANKA_020450	unique hit	tcttctgttgatcctgaattatttgagattggattgttagatgtaaatgagatggcatat
PBANKA_020450_MAR2011_P3/4	PBANKA_020450	unique hit	acttaccatatagataaaaaacacaatatttggaaaactgcaaatgggtcaataggagaa
PBANKA_020450_MAR2011_P4/4	PBANKA_020450	unique hit	ttagtagattcaggtgaggtatttattgattatggtaattttggatatggttggaaaaga
PBANKA_020460_MAR2011_P1/1	PBANKA_020460	unique hit	ttatcttataacagtataattttcccttccgaacaaatttacgccaactcaaatttgacg
PBANKA_020470_MAR2011_P1/2	PBANKA_020470	unique hit	attatacaaatatttgaacgttggaaatgaccacataaagtacaaccagccaattcatgt
PBANKA_020470_MAR2011_P2/2	PBANKA_020470	unique hit	acgtttagtcagtttttttgtaattttcactggaagagtcatctatctaatgtttctgtc
PBANKA_020480_MAR2011_P1/4	PBANKA_020480	unique hit	ggataaaatgaataacaaagaaaacatgcataataaacctgaaaaagaagggcgaaacag
PBANKA_020480_MAR2011_P2/4	PBANKA_020480	unique hit	aggaaaatattccacataatcacaaaaacgaaatgttacttggaaaagaacacgagtcaa
PBANKA_020480_MAR2011_P3/4	PBANKA_020480	unique hit	aacagatgttataattaatgagttaacaggaggtagagcaaatgatttaggagatatacc
PBANKA_020480_MAR2011_P4/4	PBANKA_020480	unique hit	aatagtaaatatctaactcaaagaaaggaacgacaagaaataatcgcaacgaaatctcct
PBANKA_020490_MAR2011_P1/2	PBANKA_020490	unique hit	attgaaaaggcttcaaaacaatgatttccacgatgtgctagatataaagggcgataaaaa
PBANKA_020490_MAR2011_P2/2	PBANKA_020490	unique hit	ccaaaaacagagcgaagaaatgcagattggtatatgacttaaaaacaaacgaactaatat
PBANKA_020500_MAR2011_P1/1	PBANKA_020500	unique hit	ttaacaaaaagagcaaaagttgaagaagtgccaaaacaagttgaagaaaatgcaactact
PBANKA_020510_MAR2011_P1/2	PBANKA_020510	unique hit	attatacaccggatttatcttttcatcactcactactatcccagcaacgagtttttattt
PBANKA_020510_MAR2011_P2/2	PBANKA_020510	unique hit	taaaaagcttatggagagaagaacaaggaggattttttaatttgttcaaagggaacctat
PBANKA_020520_MAR2011_P1/7	PBANKA_020520	unique hit	taaaagatgttgcccatacaaatgtttaaattcaacaacatggaatcctccaataatgca
PBANKA_020520_MAR2011_P2/7	PBANKA_020520	unique hit	ttaataaacgaggaagaaatcataatatacaagaagaggaagatgaagatgaggagtatg
PBANKA_020520_MAR2011_P3/7	PBANKA_020520	unique hit	aataagaagaagggtaatagtactaaagactttgaaaatgaaagttcgggatttaatggc
PBANKA_020520_MAR2011_P4/7	PBANKA_020520	unique hit	gggtaagaaaaataccaaaggttcaggaaaagaaaaacgaaacaatccaacaacagtatt
PBANKA_020520_MAR2011_P5/7	PBANKA_020520	unique hit	agaagggggtaaacaataagagtagcaataatgtcgcaaataatgcaaacaaaatgaata
PBANKA_020520_MAR2011_P6/7	PBANKA_020520	unique hit	tttaaataattcaatcaaatcaaacatcggaataatgaataccagcagaggaagtaccag
PBANKA_020520_MAR2011_P7/7	PBANKA_020520	unique hit	aaatggtatgataggcaatgctgtgatgaatgccgcaatactaaatggtaataactgtaa
PBANKA_020530_MAR2011_P1/3	PBANKA_020530	unique hit	taccacatgttgaatcacaaataatttatcatataaaaacttatacccctgatcaaattg
PBANKA_020530_MAR2011_P2/3	PBANKA_020530	unique hit	ccaaaagaattagctcgaaataattcaggaacaatagaaactcaaaatgacgatggaaaa
PBANKA_020530_MAR2011_P3/3	PBANKA_020530	unique hit	ttacttttactcagtagtttatcttgacttattgccattttatgatttccctggtggaaa
PBANKA_020540_MAR2011_P1/1	PBANKA_020540	unique hit	caaatgtgaaactagcgattttgttgttaatggtgtatccaacgagcaattatatggaat
PBANKA_020550_MAR2011_P1/1	PBANKA_020550	unique hit	taaaatctgttcatttaaagttgaagaaatttaggagtaatgaagaaaagggtagcgtgg
PBANKA_020560_MAR2011_P1/4	PBANKA_020560	unique hit	gtgaatgtaaagttaaattggaaaataaatcagcgcaaaataagaaccaatccagtatgc
PBANKA_020560_MAR2011_P2/4	PBANKA_020560	unique hit	ggaaaaagacaagccaaaaagatgcaggaaaaatgagataaacgaaatgaaagaaataga
PBANKA_020560_MAR2011_P3/4	PBANKA_020560	unique hit	agggtcatcagttcgaacttctttatgtgttaatgaatatggtgataagtatataggttt
PBANKA_020560_MAR2011_P4/4	PBANKA_020560	unique hit	tgaatgaattgaaggatatcccagttgatcatatcactactgattatatagaaactgttg
PBANKA_020570_MAR2011_P1/2	PBANKA_020570	unique hit	cacatgatacaaaactatccagaatttgtatatatgaatgaacatacattatacaaccac
PBANKA_020570_MAR2011_P2/2	PBANKA_020570	unique hit	gatatagtgttaatttaaatagaacccgagaagaatctgtaactaaagatggtatttttt
PBANKA_020580_MAR2011_P1/10	PBANKA_020580	unique hit	caccccaatattgtcagtatgaatgatttttggttagaagttgttcaaaccttatcaaaa
PBANKA_020580_MAR2011_P10/10	PBANKA_020580	unique hit	tatatatagaaaaggactacaccatgacgatatacaagaaaaatcagctgatcaaacaac
PBANKA_020580_MAR2011_P2/10	PBANKA_020580	unique hit	gtattcctcctaatggaagttgtgaattatcagagtatatatcgaatatggccaaaataa
PBANKA_020580_MAR2011_P3/10	PBANKA_020580	unique hit	agacagaagtaataaaggtgatgaaataggtatccataaaatggtcaaaatatggaagag
PBANKA_020580_MAR2011_P4/10	PBANKA_020580	unique hit	ccaagcaatttgatatagaaggaattggcgatataatatatgtgtggttgtctcttataa
PBANKA_020580_MAR2011_P5/10	PBANKA_020580	unique hit	gatatatgctcgaaagtggccatataataataaaaatgcagtaaaacaattttgccctta
PBANKA_020580_MAR2011_P6/10	PBANKA_020580	unique hit	tcaatgcgataatagtatgataaaagcatgtggaacaaatgaattgattaaggagagtac
PBANKA_020580_MAR2011_P7/10	PBANKA_020580	unique hit	ttggaggaaagcaatgtaaattcaaatccccaaaccaatccttattatgaaacagttatt
PBANKA_020580_MAR2011_P8/10	PBANKA_020580	unique hit	gtattggttgggatgggcaaagacaaagaaaacgaaaagatataataaatacattgaatg
PBANKA_020580_MAR2011_P9/10	PBANKA_020580	unique hit	gaaaatgggcaaataagtgacgtgcataatactaaaggcgattataatgaaagtagtata
PBANKA_020590_MAR2011_P1/5	PBANKA_020590	unique hit	cgataatatttcttagtttgattggatgtggattattgtcaacggggttttattataaag
PBANKA_020590_MAR2011_P2/5	PBANKA_020590	unique hit	aggatatgttcgttttcatgtatttgctgaacgaagttttgaagatgaagttgatagaat
PBANKA_020590_MAR2011_P3/5	PBANKA_020590	unique hit	gatagaaaaagaattcaaatgtgtttaagagacagtgcagtaccaattacagtaacaact
PBANKA_020590_MAR2011_P4/5	PBANKA_020590	unique hit	tctgattcatatattcgaatgtttattgagcaaagagcgatacattttccaaatcttggt
PBANKA_020590_MAR2011_P5/5	PBANKA_020590	unique hit	ttttttcagtaatatattcttccatgtttttaccagttcttctttcaagcattggcccat
PBANKA_020600_MAR2011_P1/1	PBANKA_020600	unique hit	gaatgatggatgataatgataacttagctttagcagttagagctttttgtaaaagagatc
PBANKA_020610_MAR2011_P1/2	PBANKA_020610	unique hit	ttaatgtaaaattccgcgattttggttttgcctttgattttccagcaaattgtattacac
PBANKA_020610_MAR2011_P2/2	PBANKA_020610	unique hit	gaaattgtcgaaaaatcatgaacatcatccatctgtgctacgaaaaaatacagaattgaa
PBANKA_020620_MAR2011_P1/2	PBANKA_020620	unique hit	ggggaaataataaacttcaaaacaaggtgggaaataagaaacaacgacgaaatgaaataa
PBANKA_020620_MAR2011_P2/2	PBANKA_020620	unique hit	atggatatagtcatataatagatgggaatacaaagggaagatataaaagggataaaggag
PBANKA_020630_MAR2011_P1/1	PBANKA_020630	unique hit	gacggagatggggaaataaacgaagaagaatttatgaggattatgaagaaaacaaattta
PBANKA_020640_MAR2011_P1/3	PBANKA_020640	unique hit	tacattctatatttttatgtggtggggttggaaaaagaactgaattagcatcaagaaaac
PBANKA_020640_MAR2011_P2/3	PBANKA_020640	unique hit	ccattatagatagtggaaatgaacgaattgattcttttttaaatgcgcttaaatcgttaa
PBANKA_020640_MAR2011_P3/3	PBANKA_020640	unique hit	ctagtttgggaaaaaacgttattttaggaacaaaagcaacagataccatcaaattgttaa
PBANKA_020650_MAR2011_P1/1	PBANKA_020650	unique hit	atgaattaaaatcagttcattcaaacgacatagtaatagcattagcaggaaacaagtgtg
PBANKA_020660_MAR2011_P1/5	PBANKA_020660	unique hit	atagtgcacatcgacgaaagcaacatttatatgaacttgaagaaaaaaagttacgaattg
PBANKA_020660_MAR2011_P2/5	PBANKA_020660	unique hit	taaaattaactttacaaaaccggaactaatgcaaaaaggggatcaaaacaagcaacacat
PBANKA_020660_MAR2011_P3/5	PBANKA_020660	unique hit	tgcactgacacattcaatttagaagaaaatcaacaaaatagttatagctttatccatcca
PBANKA_020660_MAR2011_P4/5	PBANKA_020660	unique hit	aaacgatcccttaatattttcagtgggatggagaagatatcaaagtatacctatatattc
PBANKA_020660_MAR2011_P5/5	PBANKA_020660	unique hit	agaagtttgtaaatttattaattgtcctgttattacaccaagtggaatcaaaggccttat
PBANKA_020670_MAR2011_P1/1	PBANKA_020670	unique hit	taaatcgaggaaaaagaatattatatgatctgtcaagaaaaagacgacgaaatagaaggc
PBANKA_020680_MAR2011_P1/5	PBANKA_020680	unique hit	gggaagggtaaatctttacaacaaataaaattaagtaacaacttaaatgcaagcttagca
PBANKA_020680_MAR2011_P2/5	PBANKA_020680	unique hit	aaaaggaaacgaaagtaaatactattaaaactgatccaattgagttaaaggataaaaaag
PBANKA_020680_MAR2011_P3/5	PBANKA_020680	unique hit	tatgataataacagtgtgaacttaattaatggcgagcatttaaatatactaagccctgaa
PBANKA_020680_MAR2011_P4/5	PBANKA_020680	unique hit	taactctcaaatagccaacctttcgaatatacaattggataatcacgtaaataatccaga
PBANKA_020680_MAR2011_P5/5	PBANKA_020680	unique hit	aagaaacagaagatgcagcaccaaatgtcttaatagaatttaaagaagctctaaaaaaac
PBANKA_020690_MAR2011_P1/1	PBANKA_020690	unique hit	agcataatttaatacaagaagtggatatagacgaagaagatgattcagctagcgaatatt
PBANKA_020700_MAR2011_P1/5	PBANKA_020700	unique hit	caaccaacaaaagcaaaagtattaagagatgggaaatgggaaattatagatagcaagtat
PBANKA_020700_MAR2011_P2/5	PBANKA_020700	unique hit	gtaatatacagcatgcagttatagaatctaacaatgaagaaacagatacaccattgcaaa
PBANKA_020700_MAR2011_P3/5	PBANKA_020700	unique hit	ccaagtgaatgtgtatctgcatggagagatgaatgtacaattatgagaattattgaattt
PBANKA_020700_MAR2011_P4/5	PBANKA_020700	unique hit	gaaaagctattagtttatgtcatttagcaggtattcgagtttttatgataacaggcgata
PBANKA_020700_MAR2011_P5/5	PBANKA_020700	unique hit	tagctggtatatttggagttgtaccactgacattacatgattggtttttagtatttttgt
PBANKA_020710_MAR2011_P1/1	PBANKA_020710	unique hit	cattagaaaggatacaacaaaccaggaataaaatcgtgaaatactttttcgaagcagaat
PBANKA_020720_MAR2011_P1/2	PBANKA_020720	unique hit	gacgttttagttgggatgatgcaaaatatcctagaaatagatcattaatcgatactattg
PBANKA_020720_MAR2011_P2/2	PBANKA_020720	unique hit	cagaagttataagacaagaaacatttttaagaagaatgtgcttagctgcattttcagatg
PBANKA_020730_MAR2011_P1/3	PBANKA_020730	unique hit	tttaaagttaattgtcgaaatgctcaatgggataacgaaaagaaagtatggtatatacct
PBANKA_020730_MAR2011_P2/3	PBANKA_020730	unique hit	tacaaccaaatgttgacgcaagttattatgaaggtagagagttagtgaatacaatcaaat
PBANKA_020730_MAR2011_P3/3	PBANKA_020730	unique hit	gagccggaactaaaggaatagaaatatatgatatgccaagtgatataaatgaatggaata
PBANKA_020740_MAR2011_P1/2	PBANKA_020740	unique hit	ccgatacgtatataactactactaaaaatggatgtggattaaaaggggaatccaaatata
PBANKA_020740_MAR2011_P2/2	PBANKA_020740	unique hit	acatagtgaagttaataaaaaatgtctaggtggaaatcgagaatatgaaaaattgccctc
PBANKA_020750_MAR2011_P1/3	PBANKA_020750	unique hit	gtgctccgaataaaataaatgatgaaaataaaccagcgaataaaaaaagaagatgtacag
PBANKA_020750_MAR2011_P2/3	PBANKA_020750	unique hit	aatacaaactcgaatggaaatgacgaaaacagtttgaagaatgatgcagaataccttttt
PBANKA_020750_MAR2011_P3/3	PBANKA_020750	unique hit	tacatgaactagatgtaaaatactatctcaaaatcccaatgagtacaggatggaatcatt
PBANKA_020760_MAR2011_P1/8	PBANKA_020760	unique hit	aagcaaataaagaaaagcagctccatagtagcagcaacaattacaaatatattcgagata
PBANKA_020760_MAR2011_P2/8	PBANKA_020760	unique hit	agttacagaaataatcgtgttaatagtgggcttactaaaagcagaaatactacttccaat
PBANKA_020760_MAR2011_P3/8	PBANKA_020760	unique hit	caaaataaataaccttccccattccacaaaaaacatagaatgccaattagaaaacattcc
PBANKA_020760_MAR2011_P4/8	PBANKA_020760	unique hit	caagaaacagaaatgagagataataatgttggagaaaatggcatttgtgacggtaaaaaa
PBANKA_020760_MAR2011_P5/8	PBANKA_020760	unique hit	tcaaataagtcaccgaaaatgcagcagaaatcgaaaaaatgataactatgagtctcaaaa
PBANKA_020760_MAR2011_P6/8	PBANKA_020760	unique hit	gggaacaacaattataaaaatgccaatagccgttatcatgaggtgaacaaaaatatatac
PBANKA_020760_MAR2011_P7/8	PBANKA_020760	unique hit	ttaaaatttttagggaaacaaaaaatgagattgctaagcatactatggttgaggggtatg
PBANKA_020760_MAR2011_P8/8	PBANKA_020760	unique hit	gtaaagaagattgtacaaataaaaaagtgggaatatataatggtaatgtgggcagttgga
PBANKA_020770_MAR2011_P1/5	PBANKA_020770	unique hit	tagaaaaatccgaaagtagttgtgaatattgtacaaaaagaaaaagagtatgcagatgcg
PBANKA_020770_MAR2011_P2/5	PBANKA_020770	unique hit	atcgaaagggttttatgtataagtcaattagtttgtgctctaggtatgatgaatattggt
PBANKA_020770_MAR2011_P3/5	PBANKA_020770	unique hit	agaacataaaattgtagatattttgaaaaaggacaaattagtgcataaattgcttgacca
PBANKA_020770_MAR2011_P4/5	PBANKA_020770	unique hit	cagatgattatgtaattcatgtgaatgtagggaatatgtacgaaaagagacaatcctata
PBANKA_020770_MAR2011_P5/5	PBANKA_020770	unique hit	aaggaggatatttcagatgatgaagacgaagatgaggaagatgaaaaaattgataaacat
PBANKA_020780_MAR2011_P1/2	PBANKA_020780	unique hit	aatgataacgaatctggaaagataaatgaaacatttgacgagccattaaaagagaatgag
PBANKA_020780_MAR2011_P2/2	PBANKA_020780	unique hit	tacttttgatcaaattaacagacaagttgtccaagtagaatctatttcagcatttccttt
PBANKA_020790_MAR2011_P1/1	PBANKA_020790	unique hit	cttagcttacagagattttttcacaaacaatgctatgggcacatcaacaatttattattc
PBANKA_020800_MAR2011_P1/1	PBANKA_020800	unique hit	tgaaaaaaatggtgaatggaaagaaattacaatcccagaacaatatcagcatactctatg
PBANKA_020810_MAR2011_P1/3	PBANKA_020810	unique hit	tataaaacaaaattcgaaattaaccaaagtaagggaaatatgtaacatagcacataatgg
PBANKA_020810_MAR2011_P2/3	PBANKA_020810	unique hit	tccacgtgggtttttaattcgtcgtttgtgcaatcttgtttttgataatatatctcattt
PBANKA_020810_MAR2011_P3/3	PBANKA_020810	unique hit	atacatttctggaaatggagaaaatgcagatcagaaaaagaacagcaaaactatttgtct
PBANKA_020820_MAR2011_P1/1	PBANKA_020820	unique hit	gattccgaacagaatccttgtgatagtttatggggaaagtttattaattgcttaagaaaa
PBANKA_020830_MAR2011_P1/2	PBANKA_020830	unique hit	aaaaccaatccaaacttacccggagcaaaacaaaaaacaccattgaatattcatagattt
PBANKA_020830_MAR2011_P2/2	PBANKA_020830	unique hit	actgataatgatgtagagatgcaaccatctttaatccaaaatggaaacacaaatgtttct
PBANKA_020840_MAR2011_P1/3	PBANKA_020840	unique hit	gcaatggaataagtacaaaatcaaattcgagagatggcaacaataaatcatatagttgtg
PBANKA_020840_MAR2011_P2/3	PBANKA_020840	unique hit	agaatgggcaataaaattgtaggtaaattggaaaaatcaggagaggattacgaaaatgat
PBANKA_020840_MAR2011_P3/3	PBANKA_020840	unique hit	tagctatgttaatatcaacctttccccttctattccttacatatcgaagacatataaatg
PBANKA_020850_MAR2011_P1/5	PBANKA_020850	unique hit	aaagataaaagaaacgataataggcaaaataccatacttatgtagatattataatggata
PBANKA_020850_MAR2011_P2/5	PBANKA_020850	unique hit	tacatggctttatgatggaacaaaaagagacatatcttccttaattcgagatttttcaag
PBANKA_020850_MAR2011_P3/5	PBANKA_020850	unique hit	caaacaaaattgcataaacaacttaagcgataaaaagggtaaccatattgcatattccca
PBANKA_020850_MAR2011_P4/5	PBANKA_020850	unique hit	atattaacaatttgggggacattgatatggtacaaattactactcagcataacatcgata
PBANKA_020850_MAR2011_P5/5	PBANKA_020850	unique hit	ataaaagagtctataaggcgaaaatttacattgggaagcaaacaaaccaatatatccagt
PBANKA_020860_MAR2011_P1/1	PBANKA_020860	unique hit	aaacacactaataacagaagggggtagtggtgttagtttaaatagagagaaatatcttga
PBANKA_020870_MAR2011_P1/2	PBANKA_020870	unique hit	ttatatttaataaatccaagaggattctgtaaaggagtaagccgagcaattgaaactgtt
PBANKA_020870_MAR2011_P2/2	PBANKA_020870	unique hit	aacaataccaagtggttctatatgttatgctacaactaatagacaaagagctctcaataa
PBANKA_020880_MAR2011_P1/11	PBANKA_020880	unique hit	caaataaaagtacagaaatgaatgagcatggaaatgatggaaaaaagagatccgttaaag
PBANKA_020880_MAR2011_P10/11	PBANKA_020880	unique hit	atcccaaagaaatgggatatccatagtaaattctacaacaaataacaactacgaagaaat
PBANKA_020880_MAR2011_P11/11	PBANKA_020880	unique hit	aattcacagtggtgtatcagcatcatcaggtcattattattttattggaaagaaatcaga
PBANKA_020880_MAR2011_P2/11	PBANKA_020880	unique hit	gatgaaatagaagaaaaaagtagcgataataattttggagagggaaaagaacatgaagag
PBANKA_020880_MAR2011_P3/11	PBANKA_020880	unique hit	caagtaaacatcgagttatctatgatgataatagtgaagttgatgaaatgaatcagatag
PBANKA_020880_MAR2011_P4/11	PBANKA_020880	unique hit	gtagacgatattcaaagtgaacaagaagaagatgaaaatgataaagctatgcaacttagt
PBANKA_020880_MAR2011_P5/11	PBANKA_020880	unique hit	aaagctttaaagaatgcatagatcctaatgatacagaacaaataagtgatgcctatagtg
PBANKA_020880_MAR2011_P6/11	PBANKA_020880	unique hit	gaaaatgattcaattggtaaagaaaaggtggcaaaaattgaaaagggcagaatcgaaaaa
PBANKA_020880_MAR2011_P7/11	PBANKA_020880	unique hit	aataagaagcttagttatttctatatggttaaatattcgttgttctagaccccaaaaata
PBANKA_020880_MAR2011_P8/11	PBANKA_020880	unique hit	ttgaaaatagcccaaaattccatccatatatccgtagtaatacatcattacctaaagttg
PBANKA_020880_MAR2011_P9/11	PBANKA_020880	unique hit	aatcagcgttattttcatgattattctgaattgggttgttcaaataaaagttttcatgca
PBANKA_020890_MAR2011_P1/2	PBANKA_020890	unique hit	ttaaatgttgaaggtaatgcgcaaaaagaaagtccaatacctagtgtaaaatcgaaaagt
PBANKA_020890_MAR2011_P2/2	PBANKA_020890	unique hit	aaagttggattatctttaactgatgaagaaaaggcaagttacctactatcactacaaatc
PBANKA_020900_MAR2011_P1/3	PBANKA_020900	unique hit	caaaaaatgtaaatccacaatgttattctttagagcatgctattactgatgctgtttcag
PBANKA_020900_MAR2011_P2/3	PBANKA_020900	unique hit	tagggacattattgttaagtttatctgttttgggtggaactagttgtattatatctgatc
PBANKA_020900_MAR2011_P3/3	PBANKA_020900	unique hit	taatatatcatggacagaatacacaccaaaaaatggacccggcgataataaaaaatctat
PBANKA_020910_MAR2011_P1/1	PBANKA_020910	unique hit	gataaatggacagaatggtcacaatgttcaaaaacatgcgatattggaataaagataaga
PBANKA_020920_MAR2011_P1/2	PBANKA_020920	unique hit	aatcgacgacttaaataatggatgggttttagattattcagcagcttccactaataaata
PBANKA_020920_MAR2011_P2/2	PBANKA_020920	unique hit	aataatacttcctattttttctcaatagcatttgccgctcttatcgttataaccctcata
PBANKA_020930_MAR2011_P1/2	PBANKA_020930	unique hit	gttgaagggaatttgtttgttggaaataaagcagaagaatatcgagggttattaaaagtt
PBANKA_020930_MAR2011_P2/2	PBANKA_020930	unique hit	ttaattgtaacatctataactagagcagacatggatttgagaaaaacgttatactcacac
PBANKA_020940_MAR2011_P1/2	PBANKA_020940	unique hit	actttctttgtcacattattcgattctacatttcgttcgaatttccaacgatatcttaac
PBANKA_020940_MAR2011_P2/2	PBANKA_020940	unique hit	tgttaaggctactcgaaaatggcaagcaaatactatatctatacaagttaatcgtttaga
PBANKA_020950_MAR2011_P1/4	PBANKA_020950	unique hit	cataatataattcccaatgataaaacaacaaaggataaacgatatatctataaaccaatc
PBANKA_020950_MAR2011_P2/4	PBANKA_020950	unique hit	tggaaatagcatagatggttttcgaaaggaaataaaaattaaaaatgacgtctcgaagga
PBANKA_020950_MAR2011_P3/4	PBANKA_020950	unique hit	tgaataattctctgaataccagcaatcaaaataaccaacaatgtggacaaataggtgata
PBANKA_020950_MAR2011_P4/4	PBANKA_020950	unique hit	atggatctctggagtttatttcgaaaccgatttgatattgacatacaaacaattttttcc
PBANKA_020960_MAR2011_P1/6	PBANKA_020960	unique hit	cataatgcatttaagggaataaatcaagccaattcaacaagtacaactaatatagctagc
PBANKA_020960_MAR2011_P2/6	PBANKA_020960	unique hit	cagtgtgtgttgtcaaaagggagtttagagaaagacaacaaaaattttggaaaaaaactt
PBANKA_020960_MAR2011_P3/6	PBANKA_020960	unique hit	aaatgtgaaaagttgctttaaacatcagcctataagcttggtaaacaagataagcatctt
PBANKA_020960_MAR2011_P4/6	PBANKA_020960	unique hit	gtatacaacttttatgataagactgatatatattttgaacaaaaattagagacagaatta
PBANKA_020960_MAR2011_P5/6	PBANKA_020960	unique hit	cctatctacaacttcacacattttttattttgcaaagaaatttttctgtcatgacgacga
PBANKA_020960_MAR2011_P6/6	PBANKA_020960	unique hit	aagtttgacataaaaaatgggttaccaaaccatagttacgaatataggttccttgaaaag
PBANKA_020970_MAR2011_P1/6	PBANKA_020970	unique hit	acgaatgaaataaatgttgcaaaagagaaagtgcgaaatgaaaagacagaatttttctcc
PBANKA_020970_MAR2011_P2/6	PBANKA_020970	unique hit	atagcaaattaaacgaaatacaatgtgtagaagagcctggtatgacatataaatgtgtgt
PBANKA_020970_MAR2011_P3/6	PBANKA_020970	unique hit	tttaaaaatgggtagaagtaagaaaaatgaggagaaaatggtaatgccatgtttaagagg
PBANKA_020970_MAR2011_P4/6	PBANKA_020970	unique hit	aattaaaaattgattgtagttataccttggagttatctttgttaggggtacgtgtaggaa
PBANKA_020970_MAR2011_P5/6	PBANKA_020970	unique hit	actaacgatggttgtaacgatagcaagaaagttgtaaagggttatgcaaaaaataatgaa
PBANKA_020970_MAR2011_P6/6	PBANKA_020970	unique hit	gaaagtaaaaagagcattgtttgtgataaaagccgcgataagcataataagaaaaagaca
PBANKA_020980_MAR2011_P1/3	PBANKA_020980	unique hit	atgtacatacaatatagactattcagtgaacactccttatggagagtattagaaataaac
PBANKA_020980_MAR2011_P2/3	PBANKA_020980	unique hit	atttgttggcggggaaacttcatattctttaattggcgttttttatattagtgatttggt
PBANKA_020980_MAR2011_P3/3	PBANKA_020980	unique hit	aataattatgaaataaaaaaagtggttacatcgggaggggatgatatatctgtggatact
PBANKA_020990_MAR2011_P1/2	PBANKA_020990	unique hit	caatgaagaaatatttgtcacaattatgggaataatatcaggatgtatgattatagcatc
PBANKA_020990_MAR2011_P2/2	PBANKA_020990	unique hit	ttatccacacatacttccgaacaagttagaaaaaggagttgccataaattatatgcttat
PBANKA_021000_MAR2011_P1/5	PBANKA_021000	unique hit	tgaagggaatagaatgaattgtcttaattttgataatgttgaaactctgaacgaaatgga
PBANKA_021000_MAR2011_P2/5	PBANKA_021000	unique hit	aaaacattgcatgttcgttatatttcaaatttcttcacaatagcgtcccaaacattacct
PBANKA_021000_MAR2011_P3/5	PBANKA_021000	unique hit	atgtgtatataatcgaataaaggataatgaaaatggaaatatagatgataattttgaagg
PBANKA_021000_MAR2011_P4/5	PBANKA_021000	unique hit	aaatcaaggacaaagccttgatggtgtttcagttttgtacactaaagatagcgaaaatat
PBANKA_021000_MAR2011_P5/5	PBANKA_021000	unique hit	aatgatgttttaataagtgcaattgaaaggctaaacaaacaagttagctctaaccttcca
PBANKA_021010_MAR2011_P1/2	PBANKA_021010	unique hit	aaactgtgtgaagaaagctgaagaaattagaccatcttttgatttgatcgattatagcaa
PBANKA_021010_MAR2011_P2/2	PBANKA_021010	unique hit	ttaatgttcgaagatgtagttacagcaaagaaggaattaaagattgccttgtcatatttg
PBANKA_021020_MAR2011_P1/3	PBANKA_021020	unique hit	acaaacttataatgaaatggaatcagaacaaatgaataataacgggaatataattcccga
PBANKA_021020_MAR2011_P2/3	PBANKA_021020	unique hit	agatgcaaatatgaaagaaattgatgatgaagctactattcgagtaaatcaggataacag
PBANKA_021020_MAR2011_P3/3	PBANKA_021020	unique hit	tagatttttatattgattcgtttgcttattcatcatatcctcattcgggttgtggtatag
PBANKA_021030_MAR2011_P1/2	PBANKA_021030	unique hit	aggttaaagatatggagtggttataaagtgaaaagtagaaaaagtgaatggaaaggagtt
PBANKA_021030_MAR2011_P2/2	PBANKA_021030	unique hit	ctgactcatttaaaaaaataagaatatatattttcccagcaatacaaatgattgatgcca
PBANKA_021040_MAR2011_P1/4	PBANKA_021040	unique hit	ttaagaatgaaaattggtcagtcaaaggatatataagtgacagtaatagtggaagaagag
PBANKA_021040_MAR2011_P2/4	PBANKA_021040	unique hit	cttttgaaaatgaattgtgtgaagaaattaaaacagaactaattaaattgttaactccta
PBANKA_021040_MAR2011_P3/4	PBANKA_021040	unique hit	atcgacgataaaagactaagtgatgattcaggtgtagataaatccaaagtagatgtaaaa
PBANKA_021040_MAR2011_P4/4	PBANKA_021040	unique hit	cccttcctgtgtttaatggaaaaattttagaagtagtagattttatgtcccttttatatc
PBANKA_021050_MAR2011_P1/16	PBANKA_021050	unique hit	tttcttcaaatatgaaaatcccttaattggcaccaataaaatcgataaatgcgtgtgtgt
PBANKA_021050_MAR2011_P10/16	PBANKA_021050	unique hit	atctttgtttcataataatttagatgttgcttttctttatttacttcaagcccaagatca
PBANKA_021050_MAR2011_P11/16	PBANKA_021050	unique hit	atatcctgaaatgacatctaaaatagaacccacaacacaagaccagttcaacaataatat
PBANKA_021050_MAR2011_P12/16	PBANKA_021050	unique hit	ttgaatgcagaatatcatcaacaaaactgtaatcacaactttgacaaattcccgaatcta
PBANKA_021050_MAR2011_P13/16	PBANKA_021050	unique hit	attttgcaaacaaatcgaaataattcaactaaacaaatataccaaggaagaatataccag
PBANKA_021050_MAR2011_P14/16	PBANKA_021050	unique hit	cccttttaaaaattgggaatattatgatacaataaaacaaataattgcagataaagaatg
PBANKA_021050_MAR2011_P15/16	PBANKA_021050	unique hit	gtagaatcaaaaccaacacataaacaatccacaaaccaacttccacaacaaaataaagat
PBANKA_021050_MAR2011_P16/16	PBANKA_021050	unique hit	gcaaagtatactggagcgaatattaacatgccccaaaacaatcaaaattttagcaaaatt
PBANKA_021050_MAR2011_P2/16	PBANKA_021050	unique hit	ttggaaatgatataactagcgataatacacatttcaattatgttacacatctataccgtg
PBANKA_021050_MAR2011_P3/16	PBANKA_021050	unique hit	ttattcaatttatgattatagtggccgatatttggattcttctttcctcgattatcagtg
PBANKA_021050_MAR2011_P4/16	PBANKA_021050	unique hit	tatctatgtttaaaacgaatgacaaaggaaatgagcaaaatgttcgtgaagaaagcgttt
PBANKA_021050_MAR2011_P5/16	PBANKA_021050	unique hit	aaatcgcaaaacagcaaaaaagacaaacataatgctacattcaaatacaagcctttacca
PBANKA_021050_MAR2011_P6/16	PBANKA_021050	unique hit	ccaaaaaatgtaacaatcaaatcacaaccatattcttcaaatacacatttagataaatca
PBANKA_021050_MAR2011_P7/16	PBANKA_021050	unique hit	ataaagaaaaggataataggcatgtgccaaattgtgaactcgttgaaaaatacttagaca
PBANKA_021050_MAR2011_P8/16	PBANKA_021050	unique hit	tatatcattcgttttcaaagttaattgtagatccatatgaaatatcagatattccaaaaa
PBANKA_021050_MAR2011_P9/16	PBANKA_021050	unique hit	gtactgatgatacatcacaagaaaacgaatctgacaaaattaaatgcaaacaagatagtg
PBANKA_021060_MAR2011_P1/11	PBANKA_021060	unique hit	aagcagtattagtaatgctacaacaaatcataatagtagtcatgatggaatcggagaaat
PBANKA_021060_MAR2011_P10/11	PBANKA_021060	unique hit	tggaggtataccaagcaaagaagaacccattttgcctttttatgttatatgtgattattt
PBANKA_021060_MAR2011_P11/11	PBANKA_021060	unique hit	gaaaatgggcaaagaatttggagatctaacgacgatattataaactggaataacaaacaa
PBANKA_021060_MAR2011_P2/11	PBANKA_021060	unique hit	ttttaagagctggtgtatttccttttggttcggaatcatataaaaatagtagggatgtta
PBANKA_021060_MAR2011_P3/11	PBANKA_021060	unique hit	ttcatcgctttcaattgaatcgtcttatacaacatcttatgttagttgttctgaatcatc
PBANKA_021060_MAR2011_P4/11	PBANKA_021060	unique hit	aagcaatagaagcagaaatattagaaggggataatatatacgaaactgatggatatggta
PBANKA_021060_MAR2011_P5/11	PBANKA_021060	unique hit	attgataaaagaatgtgatccagctcttgttaatccacaagttgttaaacgatgtaaact
PBANKA_021060_MAR2011_P6/11	PBANKA_021060	unique hit	ttcctcttcctcatcatttgcatcaacatcttcatcttcacaattttcttcatattgtta
PBANKA_021060_MAR2011_P7/11	PBANKA_021060	unique hit	aataacattgcaataactcatcaagatcaaaaacaagaaaatatattatactcggattcg
PBANKA_021060_MAR2011_P8/11	PBANKA_021060	unique hit	acaaaataccaaacaaaacaatgcagatatcagtgatgaaacgagtcaacttccaaataa
PBANKA_021060_MAR2011_P9/11	PBANKA_021060	unique hit	agaatcagtttatactagcaaaatttatgaccacaaaaaagaagcaaaacgggctcaaaa
PBANKA_021070_MAR2011_P1/3	PBANKA_021070	unique hit	ccagaaaaatgagtaacgacgatgaatataaacaagaatatataaatagagaaaaaaatg
PBANKA_021070_MAR2011_P2/3	PBANKA_021070	unique hit	ggatgaaatagacataaaaaaagaaagtaaagaaccgagcttaaataatatgaacgagcc
PBANKA_021070_MAR2011_P3/3	PBANKA_021070	unique hit	aacacatgaacctgtggaatacacaaatttagggagtttctccaatttaataaatgacat
PBANKA_021080_MAR2011_P1/1	PBANKA_021080	unique hit	taggagttatatgaaaagactgcgaaatgcaactgttgaaattgatatcgaaaatagaaa
PBANKA_021090_MAR2011_P1/1	PBANKA_021090	unique hit	aaatagcaaatgctaccatttttacagcaattggaaatcttacccttttaattgccttac
PBANKA_021100_MAR2011_P1/2	PBANKA_021100	unique hit	taagtttattcggaacttatatatatggcctaggatttatcaccaaaacttgtattgctc
PBANKA_021100_MAR2011_P2/2	PBANKA_021100	unique hit	aaaatatgggggaggagattataatataggcaaaagatatttgcagcaaaaaaatgatgc
PBANKA_021110_MAR2011_P1/4	PBANKA_021110	unique hit	aaatattgaggatgcagaaataagtcttgataaaatggggaaagaaatatatgatcttga
PBANKA_021110_MAR2011_P2/4	PBANKA_021110	unique hit	ttattcctccccctggccatttatctttagacaatttcaattttatagaattaccatttc
PBANKA_021110_MAR2011_P3/4	PBANKA_021110	unique hit	atctatataaaagctacataaatatgatatcgcagtttagtaattgcaaaacactatttg
PBANKA_021110_MAR2011_P4/4	PBANKA_021110	unique hit	actctataacaaatgccacagctcaacaactactattggattgtaatacaatacaaaaca
PBANKA_021120_MAR2011_P1/4	PBANKA_021120	unique hit	gccttttacaaacaaaatatatatgtctagccgagtacaacttaaatcgacaaaattgca
PBANKA_021120_MAR2011_P2/4	PBANKA_021120	unique hit	cctttgttaacaaatttgactcaacttataccccagttctattaaccgatttttttgatc
PBANKA_021120_MAR2011_P3/4	PBANKA_021120	unique hit	tcaatttgctaaaaaggatgttcaattagcaaagacaagacttatgtcaaaaagaaaacg
PBANKA_021120_MAR2011_P4/4	PBANKA_021120	unique hit	tagaagcgaaaatgattcaaacaaaagaaacaaaccaaatgacgattataatgacaacga
PBANKA_021130_MAR2011_P1/2	PBANKA_021130	unique hit	aatcgtttctatttagatagccaagcaacaacaatgatagatccaagggttttagataaa
PBANKA_021130_MAR2011_P2/2	PBANKA_021130	unique hit	aaaaaccaaatataagattaaatgcgataattcatggaggtggacaagaaagaggattac
PBANKA_021140_MAR2011_P1/3	PBANKA_021140	unique hit	attgttcgagctttagaactatatagtgggataggaggttttcactatagtgttttgcaa
PBANKA_021140_MAR2011_P2/3	PBANKA_021140	unique hit	gtaacatccatgattacaatagtatttggaataatgaaaaggaccaatttgaaaggtgca
PBANKA_021140_MAR2011_P3/3	PBANKA_021140	unique hit	tcaataataaagatgagcaaaataatagcgagcaaaatacaccaacacccttacagaatt
PBANKA_021150_MAR2011_P1/1	PBANKA_021150	unique hit	gaaaaagattctgtagaaaaattgttaccaattgatgaccatataggatgtgcaatgagt
PBANKA_021160_MAR2011_P1/3	PBANKA_021160	unique hit	gaacaattaaaaccgctaagtaattatgcaataggtcacaaagaaaatttattagcgatg
PBANKA_021160_MAR2011_P2/3	PBANKA_021160	unique hit	gataaaatgcccaaggattacaattacgctactcaagaaaatggaaaatcaaatatgaca
PBANKA_021160_MAR2011_P3/3	PBANKA_021160	unique hit	cctcaatattatagttacagctttcgattaagaataataccaaggcatgttgcatatatg
PBANKA_021170_MAR2011_P1/4	PBANKA_021170	unique hit	gaaaatataatgaatgctatggataaaccaattgaaaaggaaattgtagaaaatgagtcc
PBANKA_021170_MAR2011_P2/4	PBANKA_021170	unique hit	tgtgtacttattgtggagatttaaaaatagctaccttacattttgtgtgtttatccaagc
PBANKA_021170_MAR2011_P3/4	PBANKA_021170	unique hit	tatcgaacaaatgcgtatgtatctgctccttttttcaagttttgatataaagctttcatc
PBANKA_021170_MAR2011_P4/4	PBANKA_021170	unique hit	tttaaaagcttacaattatgcctcacttctctctaattctgtttctatgctaaatacaga
PBANKA_021180_MAR2011_P1/3	PBANKA_021180	unique hit	gagtaatttggaaaaggtagcatatgaaaagctgatagaagaattaaaaaataaataccc
PBANKA_021180_MAR2011_P2/3	PBANKA_021180	unique hit	gagcatttaatggaatcagaatttaaaaatgaaaaaagagaaattgttgcatgccttcct
PBANKA_021180_MAR2011_P3/3	PBANKA_021180	unique hit	aacaccccctaacgttgaacaatccatcatttccaaaatcaaatttttaaactccaattt
PBANKA_021190_MAR2011_P1/6	PBANKA_021190	unique hit	aagctcaaccagaagattatgaatatttcgagaaattaaaaacagaacttgacaataatg
PBANKA_021190_MAR2011_P2/6	PBANKA_021190	unique hit	cgagaaataaatgcaatagtattgggaataatggggaattgaatgaacatgtaaattacc
PBANKA_021190_MAR2011_P3/6	PBANKA_021190	unique hit	tctgcttcacatattattacagcagttatacccccagaatttccaattacattatcttta
PBANKA_021190_MAR2011_P4/6	PBANKA_021190	unique hit	acatactggatatgaaggtgactggtatggtgaattatatgaatctgataatgatacaaa
PBANKA_021190_MAR2011_P5/6	PBANKA_021190	unique hit	ctgcattgaaagcagcacatgtaggcatatcgctattaagtataaaaatatgctataaaa
PBANKA_021190_MAR2011_P6/6	PBANKA_021190	unique hit	cgcttgttccattccctacttatcgcttgaaatttttatttttgtctttgatgattttag
PBANKA_021200_MAR2011_P1/7	PBANKA_021200	unique hit	gaaagaattacctttagaaaacgaggcggagatcatttatgaatacataacatctattga
PBANKA_021200_MAR2011_P2/7	PBANKA_021200	unique hit	taacaatattgaggataacaatggtacctatggattgataaaaaaggaaatgcgcatttc
PBANKA_021200_MAR2011_P3/7	PBANKA_021200	unique hit	acaacttaaaatgtaatttaaaagaagaaatgtattcgcaagctggtagtatcgaatcgg
PBANKA_021200_MAR2011_P4/7	PBANKA_021200	unique hit	gacatcaaagcaattgcagtcgaaatagtacaaatagtaatagatataggaatttttacg
PBANKA_021200_MAR2011_P5/7	PBANKA_021200	unique hit	gcttatagtacatatggaaatagtaatacatcttgtgataatagcagcaaaaacaactat
PBANKA_021200_MAR2011_P6/7	PBANKA_021200	unique hit	gaaagtgagtttaatgttgaaaacatcagatatctaaacagtggggtgtggaattataat
PBANKA_021200_MAR2011_P7/7	PBANKA_021200	unique hit	ttggaattttaggccgctttcatttaaaagtttagagtatgcaattctcgatgttcttat
PBANKA_021210_MAR2011_P1/2	PBANKA_021210	unique hit	aaattaattagagtaggtcgacatgaagtagttttagttctacgagttgataaccaaaag
PBANKA_021210_MAR2011_P2/2	PBANKA_021210	unique hit	ttaaacaacagggagagatattagttattggtggtgatgatgaaaaacgattagaagaat
PBANKA_021220_MAR2011_P1/19	PBANKA_021220	unique hit	aatgaaaacatacataatattgcacacaaaaatggtgagaacgaaaacgatagtaacgtc
PBANKA_021220_MAR2011_P10/19	PBANKA_021220	unique hit	ccaaagagaagatatggtaaatgatcaaacacaaaataatggcaataggttagagaatag
PBANKA_021220_MAR2011_P11/19	PBANKA_021220	unique hit	gtggtgtgtattatttagctggtttaatttttggtttaggattattacaattttttcaaa
PBANKA_021220_MAR2011_P12/19	PBANKA_021220	unique hit	acccaatgatcaatataggcaagattcacaaaatggcaaaaaatctaattccatccaaaa
PBANKA_021220_MAR2011_P13/19	PBANKA_021220	unique hit	tcgtcgaatggaacatgagtataaatggaatttacttaaaagatatgaagaactagacag
PBANKA_021220_MAR2011_P14/19	PBANKA_021220	unique hit	cttaaaaaatgggcacttaaatttacaacacctttttgtttccaatcagataaatcacgc
PBANKA_021220_MAR2011_P15/19	PBANKA_021220	unique hit	gaagaaacagatcaagcaaatcacgaggaagaaaaccaatcaaattacaataacaagttt
PBANKA_021220_MAR2011_P16/19	PBANKA_021220	unique hit	aatcaaataaatcgaaacgcctcgaaattgaccatttaagcaatatatcgtataacccta
PBANKA_021220_MAR2011_P17/19	PBANKA_021220	unique hit	cgaaacaaatgcacaaattacaaatatttcttattctgccacccaaaatactagcacacc
PBANKA_021220_MAR2011_P18/19	PBANKA_021220	unique hit	gctactgaatttcgaatacccacatttacaaatgaaagacgtcaaaaatatatcaacaca
PBANKA_021220_MAR2011_P19/19	PBANKA_021220	unique hit	ttacataaaacaaaaggcaatccacatcactctatttatatccttaagcaaatagcacat
PBANKA_021220_MAR2011_P2/19	PBANKA_021220	unique hit	aatgaagacaacacttgtttaccttatagtcctccacatatttacacatttcaaaagaat
PBANKA_021220_MAR2011_P3/19	PBANKA_021220	unique hit	tttcctgacgaacaagtatataacttacacaactcaaacctttgcaatataacattagac
PBANKA_021220_MAR2011_P4/19	PBANKA_021220	unique hit	ttagttcggaagcatatacagatatcgataaaaagaacgacggacaaaataatattcaca
PBANKA_021220_MAR2011_P5/19	PBANKA_021220	unique hit	ttttgtggaggaaaaatccaaaggaacaccattttgtggaatggaatataaatgtttgat
PBANKA_021220_MAR2011_P6/19	PBANKA_021220	unique hit	ggaaaatggtattaaaaacaaagattcaatgcgttccatatattccgaaacacattctga
PBANKA_021220_MAR2011_P7/19	PBANKA_021220	unique hit	aacaaaacaaacaactgaaatagaccataggaatggaaatagtcccaaaaatatacagac
PBANKA_021220_MAR2011_P8/19	PBANKA_021220	unique hit	tgatggtttatccaattcatggggagctaatcaaattaaagatgatgataattattccga
PBANKA_021220_MAR2011_P9/19	PBANKA_021220	unique hit	aacacaacgaggaaatcataataatgaacaccctcgaactgaaaatacttataactctat
PBANKA_021230_MAR2011_P1/2	PBANKA_021230	unique hit	gtgattatggtattaatgagctatttgaaagtggcgataaaatatgtggtgaagtattag
PBANKA_021230_MAR2011_P2/2	PBANKA_021230	unique hit	tcctaaaatatctccaaacttaaggcaatttttaggtgcttcgatttgctcaaatttaga
PBANKA_021240_MAR2011_P1/1	PBANKA_021240	unique hit	aaaatgaggaaatttattgaaacgaatttatatgatagaccaaggtggctagaatggtct
PBANKA_021250_MAR2011_P1/1	PBANKA_021250	unique hit	taaaagtgttggcatgcttgaactggatacgctaataaataactacataaattcgaagat
PBANKA_021260_MAR2011_P1/1	PBANKA_021260	unique hit	ctatatcgataagcaagatctgataacaatactcaagtctttagggctaaaaatatgcta
PBANKA_021270_MAR2011_P1/7	PBANKA_021270	unique hit	caaggaactaattaaagatgtgtctggaaaaaatttgactgaaaaaatatgtgaggaaaa
PBANKA_021270_MAR2011_P2/7	PBANKA_021270	unique hit	aagaacacagtactagttatgttcctttctcgaatgaaggtgtggaaaacaatttgattt
PBANKA_021270_MAR2011_P3/7	PBANKA_021270	unique hit	aaaattaataaatcacatttcaatgacgaagaaaacagatgtttacttgccactcaaggg
PBANKA_021270_MAR2011_P4/7	PBANKA_021270	unique hit	aacgaatttttctaaaaacgaaaaaatagtagatgggattgaatcagagttggagagtga
PBANKA_021270_MAR2011_P5/7	PBANKA_021270	unique hit	cacaagcatataatcgagcaacattagctgtaaataatacaaggttagcaaaaacatcaa
PBANKA_021270_MAR2011_P6/7	PBANKA_021270	unique hit	agatagtgttaaaatgggaagaaagcgaaaatagaaataaaaattctggaagcaccgata
PBANKA_021270_MAR2011_P7/7	PBANKA_021270	unique hit	aaacaacaaaagattagaggaattaaaaaatagcacttcattgaacccttcagatgggaa
PBANKA_021280_MAR2011_P1/3	PBANKA_021280	unique hit	ttggtagatctataggtactggtgttgctactaaattagctcataatgtaaaaattatgg
PBANKA_021280_MAR2011_P2/3	PBANKA_021280	unique hit	aatttaacaatccttagcaataacgatgattcagatgctccattcttacttatacatggt
PBANKA_021280_MAR2011_P3/3	PBANKA_021280	unique hit	ggttcatataccgaccaaacatttacagatattgaaagcaaatcctcatcatatacaaat
PBANKA_021290_MAR2011_P1/2	PBANKA_021290	unique hit	tatggcaatatggaataataagatgttttaatttagtcgtaaaacggcctaatggtcttt
PBANKA_021290_MAR2011_P2/2	PBANKA_021290	unique hit	ttttgggtgttaggaaatggaaatatataggaatatcaacagcttataggataataggag
PBANKA_021300_MAR2011_P1/2	PBANKA_021300	unique hit	taaaacactttcaagcaacccaatcaaatacaacaaatactgataacacagcttctagtt
PBANKA_021300_MAR2011_P2/2	PBANKA_021300	unique hit	gaaaacaagatttaaaagcccaatgccttcctcctcaaaataaacaatctcatatacaaa
PBANKA_021310_MAR2011_P1/1	PBANKA_021310	unique hit	ccaagcaacaaggaaaattgtttcggattcaccagataaaacacgatatgttataaaatt
PBANKA_021320_MAR2011_P1/9	PBANKA_021320	unique hit	attttgaatagcgaagtgttaaagaataaaaatgcgagcaatcctactggagcaaataaa
PBANKA_021320_MAR2011_P2/9	PBANKA_021320	unique hit	tcgtagattataaaagtaagggaagctctatatatcagcctatggatcaagaagaaatta
PBANKA_021320_MAR2011_P3/9	PBANKA_021320	unique hit	cggaatggagaaaaatagtgataatggtgatgttatagttatttcagataatgatatgga
PBANKA_021320_MAR2011_P4/9	PBANKA_021320	unique hit	ccccaatatggcaaatatatacagcagaatatcaaatgatgtaaacacacagaaaaacaa
PBANKA_021320_MAR2011_P5/9	PBANKA_021320	unique hit	gctagaagatccgaaggacaaagtcataatgaagaaataataaagcacgatgaaaaaaat
PBANKA_021320_MAR2011_P6/9	PBANKA_021320	unique hit	gaacatgatgggaaatatgaatagtcttgaaaatatgaccaatccaaacaatctaaacag
PBANKA_021320_MAR2011_P7/9	PBANKA_021320	unique hit	aatgtggaaagggggtactatgaattttgttctaatgatttatacaacgttttggatgat
PBANKA_021320_MAR2011_P8/9	PBANKA_021320	unique hit	ctagtaagtacccagatatacatagtaaagcattgatgaaaaaagtatcgaatgatgtca
PBANKA_021320_MAR2011_P9/9	PBANKA_021320	unique hit	tatgtaatgggctggcaaacaagaagattaataaatcggcctttaagatatgttgataat
PBANKA_021330_MAR2011_P1/1	PBANKA_021330	unique hit	gaagaatcccccttcagatcaattgacacccatgaactatttaaaagtaaaagaatttta
PBANKA_021340_MAR2011_P1/3	PBANKA_021340	unique hit	aatacgagtgaatgcaatggaaaagtaaaagaggtaaaggaagctgaagaaataaaagaa
PBANKA_021340_MAR2011_P2/3	PBANKA_021340	unique hit	caccctatacatataatacatgcgtatcagtcagacaaaaagtagatcataaaaaaacat
PBANKA_021340_MAR2011_P3/3	PBANKA_021340	unique hit	atatcgcaagaaaaatataataaatacccattcgtagcactactcaataagagtgatgca
PBANKA_021350_MAR2011_P1/2	PBANKA_021350	unique hit	gagagaaagaggaaatagaagatccatacctactaaaagacgcgaaatatataaaaaaga
PBANKA_021350_MAR2011_P2/2	PBANKA_021350	unique hit	atacatgtatttggaacacctaaataccacccactaagtaaaccattttatgatcattgt
PBANKA_021360_MAR2011_P1/3	PBANKA_021360	unique hit	atgagagacaaaaatatcctgaaaataacaaaagagattatgaacagaacaagagcccaa
PBANKA_021360_MAR2011_P2/3	PBANKA_021360	unique hit	gcgaaaaatataaggaaataaaactagaaggttcgtgcatagatatagaaaacgtaggaa
PBANKA_021360_MAR2011_P3/3	PBANKA_021360	unique hit	agcaatggaattagctagagaatgtttacaaatatggggatataaacgagtagaagaaat
PBANKA_021370_MAR2011_P1/1	PBANKA_021370	unique hit	agggaaaatcaaataatggaggagagaaaaaagaatggaaccagtttatacagatcaaat
PBANKA_021380_MAR2011_P1/3	PBANKA_021380	unique hit	acaagatgaaaacgatgcaaatacgagcatgcatgaaaataaatatgggaattcacaaaa
PBANKA_021380_MAR2011_P2/3	PBANKA_021380	unique hit	atattttttcgggaatattgttcagcggagttcctagtatttacagactattaatgagat
PBANKA_021380_MAR2011_P3/3	PBANKA_021380	unique hit	attctcaccacaaggtttgtgtttatttcaaaacaattccttctttcctaaagtttagca
PBANKA_021390_MAR2011_P1/1	PBANKA_021390	unique hit	catggagatgtgcaacaatagccttaagggataaaattaaagagaatttggattttaatg
PBANKA_021400_MAR2011_P1/19	PBANKA_021400	unique hit	tgttctagaaaagagttacaatccgtattagcaaaaagagaagaagaaaagatacgaaag
PBANKA_021400_MAR2011_P10/19	PBANKA_021400	unique hit	atgatcccacataattcaatagttatgaacgagaatataatgcgaagaaattcgcaagtt
PBANKA_021400_MAR2011_P11/19	PBANKA_021400	unique hit	gttttaagaccaatacagcccggaaaatggttaataatatttgctgacgaaataaactta
PBANKA_021400_MAR2011_P12/19	PBANKA_021400	unique hit	gattttcctggttatgaatcattaaagcagatatatggtacgtttaatagggctatactt
PBANKA_021400_MAR2011_P13/19	PBANKA_021400	unique hit	tagaaatccatatttcagtggtgcatattaatcaggttttaatgaagaaggggagtaaat
PBANKA_021400_MAR2011_P14/19	PBANKA_021400	unique hit	aaacaatacagccattagaaaatgagatagaaaaattgcaagaagaaacaagaatagcag
PBANKA_021400_MAR2011_P15/19	PBANKA_021400	unique hit	aaacacataagcaagggggaagattgttaatagttataggtgattcagaaatagatttct
PBANKA_021400_MAR2011_P16/19	PBANKA_021400	unique hit	gttttattaccttaaagatttgatagaaaatgacagagaagggtggacatgtttattgca
PBANKA_021400_MAR2011_P17/19	PBANKA_021400	unique hit	ccaaaattcctcctaatttattacgtatgtcattaacgtttatgtttgaaccttctgtag
PBANKA_021400_MAR2011_P18/19	PBANKA_021400	unique hit	atatagtaaaagctgctctgatatgcaagaattgttgccttatagtcaggatgaaattaa
PBANKA_021400_MAR2011_P19/19	PBANKA_021400	unique hit	aaaacaaaccacactaaatcgaggaatcgctaaaaaaacaaagaaagatgacgatgaaaa
PBANKA_021400_MAR2011_P2/19	PBANKA_021400	unique hit	acaaaaagatgtaacaaaatgggtagaagagattcaaaaaataactagacttaacggcga
PBANKA_021400_MAR2011_P3/19	PBANKA_021400	unique hit	aagtatcaactatacgtgatattccattagtagctgggtctattatatggtgtaaacaaa
PBANKA_021400_MAR2011_P4/19	PBANKA_021400	unique hit	agattggaagaaataataaagaaatggactgaagaatttgtaggatgggcagaagaatat
PBANKA_021400_MAR2011_P5/19	PBANKA_021400	unique hit	tagattatagaatacttcaatctaaggttagctcgaaatttgagatctggcaaaaggaaa
PBANKA_021400_MAR2011_P6/19	PBANKA_021400	unique hit	gaattatatgagcaatggaatagaagcaaactagctgatgggaatacaaatagtgtaaaa
PBANKA_021400_MAR2011_P7/19	PBANKA_021400	unique hit	aatgcttataaaacgttaaaggaatggctaattgtgttagaaacgcgtatgaaaacaaca
PBANKA_021400_MAR2011_P8/19	PBANKA_021400	unique hit	cacaattaggacgatatgtattagtgtttaattgcgatgagtcatttgattttactgcaa
PBANKA_021400_MAR2011_P9/19	PBANKA_021400	unique hit	aaatctgtatgtgatacagtatacccaaaactcgtttcaagcgacatagtgttaataaaa
PBANKA_021410_MAR2011_P1/1	PBANKA_021410	unique hit	gatttgctctgggattcttttggatacttattagcgaatacaacaatccaaaaagaaata
PBANKA_021420_MAR2011_P1/3	PBANKA_021420	unique hit	gggaaaaagccatgaaaatgcagtagaacaaataaatgtacaaaatgaggagaaaaacaa
PBANKA_021420_MAR2011_P2/3	PBANKA_021420	unique hit	aggtatcagcatggaaacacgaagattccatatgcattcatatagtgcaaaaatatttaa
PBANKA_021420_MAR2011_P3/3	PBANKA_021420	unique hit	agagcatagatatatacgacaaagagacaggagaagcttatttaaacagtgaaaaaaaca
PBANKA_021430_MAR2011_P1/4	PBANKA_021430	unique hit	agcaaagatgaagatccaataataagagggttagcactaagaagtttttgcaatttaaga
PBANKA_021430_MAR2011_P2/4	PBANKA_021430	unique hit	ttgacatatcacagaaatctatttattccatcgggtgcattgctttgaaaatacctaaat
PBANKA_021430_MAR2011_P3/4	PBANKA_021430	unique hit	gacgctgctgagccttgtgatacaaataaggaacgaaataataacatgttatataataat
PBANKA_021430_MAR2011_P4/4	PBANKA_021430	unique hit	cgaagaaaaaagaacctcgcttgaactgctagatatgattgattcagataattttgaaaa
PBANKA_021440_MAR2011_P1/5	PBANKA_021440	unique hit	tcaaaatattcaagaaatgaaatagataaccgatgtgaaacaaacgacgaagcaccatat
PBANKA_021440_MAR2011_P2/5	PBANKA_021440	unique hit	cacaaaaacggaatgctcaagaagtaatttagtcttaaaattcacagatatgtatggtaa
PBANKA_021440_MAR2011_P3/5	PBANKA_021440	unique hit	atcgtgttaaacaatgtgacgaaaatagtgaataccatgaaggtagcaataatggaaata
PBANKA_021440_MAR2011_P4/5	PBANKA_021440	unique hit	ataataaaggacataatactagtgatgttaaaagagattcatgcagcacaaatgaagagc
PBANKA_021440_MAR2011_P5/5	PBANKA_021440	unique hit	tgcattggaaaaaatggaaacagtaggaaataccggaaatgccagtaagataaaaaataa
PBANKA_021450_MAR2011_P1/1	PBANKA_021450	unique hit	agaaaatgctttgctatatataaggcctacgaaaaatgttccagagtttaaatttgccta
PBANKA_021460_MAR2011_P1/4	PBANKA_021460	unique hit	ggagcatcataatgaatccccaaatgaatcaattaaaacatcttcaaatagtagcctaaa
PBANKA_021460_MAR2011_P2/4	PBANKA_021460	unique hit	ggaattaattaaaccatctgcatataggaatctaaataaatctccaaaagaattacctaa
PBANKA_021460_MAR2011_P3/4	PBANKA_021460	unique hit	atatattaaaagaaaatactacaggaacgttaaaaacaattgataccgacgccaagccat
PBANKA_021460_MAR2011_P4/4	PBANKA_021460	unique hit	tacaatagggggtatagcttctggtattgaaaaaacatctgatatggttaaagaaaaagt
PBANKA_021470_MAR2011_P1/2	PBANKA_021470	unique hit	tcaggagcacgataaaatggaattataacgaacatgaaaatagagaattttcagaagtga
PBANKA_021470_MAR2011_P2/2	PBANKA_021470	unique hit	tctataacaaaattgccaaaaaataaaaataagccatcaccgggtgtaaaaatacttggc
PBANKA_021480_MAR2011_P1/2	PBANKA_021480	unique hit	tttatgatacacatggcattgagggaataaaaggaagtgtagaaagttacaaaccatttt
PBANKA_021480_MAR2011_P2/2	PBANKA_021480	unique hit	atttatacatatatatcccgaaacaatgactgaagcagaaaaaatagccttaagggacat
PBANKA_021490_MAR2011_P1/2	PBANKA_021490	unique hit	gacaggtacagacgattattcgacctattctcaagaaaatgaacacaaaactatatattt
PBANKA_021490_MAR2011_P2/2	PBANKA_021490	unique hit	ccccccataaaaaaatatgttttagctgcaaaagttaaacaatcaaatgacacaactgta
PBANKA_021500_MAR2011_P1/2	PBANKA_021500	multiple hit	aattcataatgtgggccaacaaattcaaatagtgaatatcgcgattctgtaaacatcata
PBANKA_021500_MAR2011_P2/2	PBANKA_021500	multiple hit	aacaaacaactaatgaaaaagaaggtaaacaaacagatgcagaaaaagttgaagagtctg
PBANKA_021510_MAR2011_P1/2	PBANKA_021510	multiple hit	gaagcaatagatgaacaaagcaatcaccttctatgtaaaagttctgaagaaactgaaaat
PBANKA_021510_MAR2011_P2/2	PBANKA_021510	multiple hit	ataattacaaaatgccacgaatatgttgaagttacctataccagccttattaatggttct
PBANKA_021520_MAR2011_P1/8	PBANKA_021520	multiple hit	caaaccaccaaatccattgaagaggaatatcaaaatataagtatcctaaataaggcaaat
PBANKA_021520_MAR2011_P2/8	PBANKA_021520	multiple hit	gataacaaaatcgataaaaacatagcgaaattaacggaaatagaaaaaagctcagagagc
PBANKA_021520_MAR2011_P3/8	PBANKA_021520	multiple hit	gaaatgcaaatggacatagacatggaagctcttaatatatcatatgacgaagacaaatat
PBANKA_021520_MAR2011_P4/8	PBANKA_021520	multiple hit	gacggataaccaatttcaacacataatagaaattaaaagcaatattgacactcacaatca
PBANKA_021520_MAR2011_P5/8	PBANKA_021520	multiple hit	agacattggcgataatgaagcgttgaaaacatataaagcaaacatgagtaacacatataa
PBANKA_021520_MAR2011_P6/8	PBANKA_021520	multiple hit	gacgttaaactcgttttggataaatctaatgagctaaaacaattatcatttggttcgcaa
PBANKA_021520_MAR2011_P7/8	PBANKA_021520	multiple hit	gaaaaatacaatccagtcatttcaacacattcaacagaaaataaatgaaaccacgacaca
PBANKA_021520_MAR2011_P8/8	PBANKA_021520	multiple hit	aaaaatgtttcgtacgaaagccaaagtcctcaagtagctaaatatgctaatactatacaa
PBANKA_021530_MAR2011_P1/3	PBANKA_021530	multiple hit	actgtacctaaaaactcatttatccaaaactttaatgcaccaacatttgactctgatctt
PBANKA_021530_MAR2011_P2/3	PBANKA_021530	multiple hit	gtaagattaaggctgtagaattaaaagacactcttgaaaaatatgctaatgatgtgatga
PBANKA_021530_MAR2011_P3/3	PBANKA_021530	multiple hit	ctcaaagaagagggcttgaagaaaaaaacacgtttcttgatgaaatacagaaaaaattag
PBANKA_021540_MAR2011_P1/1	PBANKA_021540	multiple hit	aatattattactacttctacggattgtttttttcatatttaaggtctggtgggaatccag
PBANKA_021550_MAR2011_P1/2	PBANKA_021550	multiple hit	acaatgaaatgggagaaggattatatgaagaaaatgtatcactatatgatgacaaagagc
PBANKA_021550_MAR2011_P2/2	PBANKA_021550	multiple hit	caaaagacccaccttttgcaaaaacaaaaataaacaccactccaaaaccaaatataagaa
PBANKA_021555_MAR2011_P1/1	PBANKA_021555	unique hit	agtgtcaataaaaaaacaaaagactaccgtagaaagtgcagaattgtccaaagatcatat
PBANKA_021560_MAR2011_P1/1	PBANKA_021560	unique hit	tggggtttatttttgcgttattgatacccggatggatttcatctgtatttattattatga
PBANKA_021570_MAR2011_P2/2	PBANKA_021570	multiple hit	cacaaaatactacaaaaattactgaacaaactgtacaaaattctgcacaaacatctgaag
PBANKA_021570_MAR2011_P1/2	PBANKA_021570	unique hit	tttatctaatgacgaattttcccgatcaattggacagtgatggaaagtataaaattgaag
PBANKA_021580_MAR2011_P1/1	PBANKA_021580	unique hit	ttcattttgtcgtatttgatatttatagcagttgctgtttcagtatcaataacagggttg
PBANKA_021590_MAR2011_P1/2	PBANKA_021590	multiple hit	ttaatgctggctgtttacggttatttaatgatgttttcggtgataatggttatttatttg
PBANKA_021590_MAR2011_P2/2	PBANKA_021590	unique hit	cttaaattgttatataatatgaatgttgcttatacgaaaaaaagcagtagcgatttttca
PBANKA_021600_MAR2011_P3/3	PBANKA_021600	multiple hit	gaatgaagaaggttctaaaaaaacaatgccaagtttagtgattaaacatgaaaattcagt
PBANKA_021600_MAR2011_P1/3	PBANKA_021600	unique hit	ccaacgattcttcaaattgctccgattgttcaaattttactagtaattgggaagaaaaat
PBANKA_021600_MAR2011_P2/3	PBANKA_021600	unique hit	aatgagcaacttaaaaaagcaatagaagcttatacattcaataacgatgtacctgaggaa
PBANKA_021610_MAR2011_P1/2	PBANKA_021610	multiple hit	tatggttacttggaaaatattattctatatcccaaaatagaagttataatgaaaataata
PBANKA_021610_MAR2011_P2/2	PBANKA_021610	multiple hit	catcaagttcgtcgataggaaacaaattatttacagttttatcgatatttggtgcaatag
PBANKA_021620_MAR2011_P1/2	PBANKA_021620	multiple hit	cttccgaggagtataaaaagaatatagaaaatgatacggaatataaaacttatattgcgc
PBANKA_021620_MAR2011_P2/2	PBANKA_021620	multiple hit	cagaacttacaaagaaaaaaacagcaaaacaattttctgggccaagtcttaaaaaaacac
PBANKA_030010_MAR2011_P1/3	PBANKA_030010	multiple hit	ctgaagttgattgtgaaaattttgaaaatggcgaatgtatcacttatattatgttatggt
PBANKA_030010_MAR2011_P2/3	PBANKA_030010	multiple hit	gaaaaatcattgacgaaacatgaaactggatttttatatggtttatataaaacgcatatt
PBANKA_030010_MAR2011_P3/3	PBANKA_030010	multiple hit	ataaagttgaaggtgaaaaccaagaaaaagaacctgaaggtaaagaccaaataagtgaaa
PBANKA_030020_MAR2011_P1/2	PBANKA_030020	unique hit	ataaaaacttcaataagtattgtaataataattgtgatgatgatcttgataaaattaatg
PBANKA_030020_MAR2011_P2/2	PBANKA_030020	unique hit	tttctaaacaaactgtacaaaaaattatacaaagttctgcacaatcttctgaagttacat
PBANKA_030030_MAR2011_P1/2	PBANKA_030030	multiple hit	attgccctaatgataactgcgatactgaacttgaaaaaattacgattggatttttatggt
PBANKA_030030_MAR2011_P2/2	PBANKA_030030	unique hit	atgataaagttgcaaggaataaacatgaaaacctgtcaaatgatgcgaatggttttgtta
PBANKA_030040_MAR2011_P1/2	PBANKA_030040	unique hit	atgccaaaggtttaaattttcaggagggtttttcgcgatgaattgaaataatgaagaata
PBANKA_030040_MAR2011_P2/2	PBANKA_030040	unique hit	ctaatataagaaataaactaccaagccgtataacgaaaaaaacaacaacacaagtttctg
PBANKA_030050_MAR2011_P1/2	PBANKA_030050	unique hit	aaaacatacgtcatgaaaaatgatggcaacttctgtctaaatccatcttataaaaaacag
PBANKA_030050_MAR2011_P2/2	PBANKA_030050	unique hit	agtataccgtatgaagaaattaaatcctggaataggattaaaacaaaatggatccccatt
PBANKA_030060_MAR2011_P1/3	PBANKA_030060	unique hit	tgattaaagaaaactatggtgatattaaacctaaacacccagcttttctaccaaaatctg
PBANKA_030060_MAR2011_P2/3	PBANKA_030060	unique hit	gcaacaaaaaccagccccatcaatgacagactcaccacaaccagacccatcacaaccagg
PBANKA_030060_MAR2011_P3/3	PBANKA_030060	unique hit	tgcatcaaacattgttaaacatgccgttggatatattccagtaatattaccattaattcc
PBANKA_030070_MAR2011_P1/5	PBANKA_030070	unique hit	tgtgaaccccacaataaaattggacaaaaatgaagtagataaaattgatcataggaatga
PBANKA_030070_MAR2011_P2/5	PBANKA_030070	unique hit	atgcaaaacaaagcgacgtaaagcaaaatacaatagttggaaactttcaagagaataaca
PBANKA_030070_MAR2011_P3/5	PBANKA_030070	unique hit	aaatgatgtagaagatgttatgaacaagtgtgttatggaggaatgtgcagaatataacga
PBANKA_030070_MAR2011_P4/5	PBANKA_030070	unique hit	ctttgtgataaagaaaatttgcatgaaaatgaattgtgggatgaagataaacaaattaaa
PBANKA_030070_MAR2011_P5/5	PBANKA_030070	unique hit	gatgtgcttatgttaagctgcgaaatgaatttagggatttatttaaagggaatgaatcat
PBANKA_030080_MAR2011_P1/2	PBANKA_030080	unique hit	tttaccaattaccaaagacaacaactataccaatcaaagtggaaccacaagatataacat
PBANKA_030080_MAR2011_P2/2	PBANKA_030080	unique hit	taaagtttctatattatctggcgattttttattagcacgtgcatgttctgtatttgcaag
PBANKA_030090_MAR2011_P1/1	PBANKA_030090	unique hit	agtgaagaagaaatgatattctggaattatgcccgaaaaaacaaactaaagttttatgtt
PBANKA_030100_MAR2011_P1/6	PBANKA_030100	unique hit	tcaaagaaagtgaacctcgttttaaggaatatgaacttgaagatcaattaaaagaaacat
PBANKA_030100_MAR2011_P2/6	PBANKA_030100	unique hit	gtctagaaatgcatgtcaaatggaagtttacaaattggaaataaaagatttgagccaatc
PBANKA_030100_MAR2011_P3/6	PBANKA_030100	unique hit	aagaggaaaataaagaatctgcaagggaatcaatagaaacattacaccaaaaaaatgaag
PBANKA_030100_MAR2011_P4/6	PBANKA_030100	unique hit	tagtagacagtatatttaaagaaaatatttctgaatcagatattgaaggaaaaggaggga
PBANKA_030100_MAR2011_P5/6	PBANKA_030100	unique hit	agaaaggtgaagaagcaattgttgagttaagtaaactgaagaatattaaagaaaataata
PBANKA_030100_MAR2011_P6/6	PBANKA_030100	unique hit	tttaacgaaactatagaaagggacgttaagataagttttgttcacaaaagtccatttagc
PBANKA_030110_MAR2011_P1/2	PBANKA_030110	unique hit	aaattataatagtatttcgtcaagtagcatatcagaaattggaagcgaaggagaaggtaa
PBANKA_030110_MAR2011_P2/2	PBANKA_030110	unique hit	aggcacttactttattctgtaagtcaagtagtatcgagaacatttttcgatcctttatat
PBANKA_030120_MAR2011_P1/1	PBANKA_030120	unique hit	caattagctttttgctataacatgactcttatattatgttggactaatgatgagtgtgca
PBANKA_030130_MAR2011_P1/1	PBANKA_030130	unique hit	ttaaaaaaaccacaaatcaatcagacaggaaaacaaatgtaaaagtaaatcaaccccctg
PBANKA_030140_MAR2011_P1/2	PBANKA_030140	unique hit	aacaacctgaacagcaaggtaaataacatcaccattgaaaatgacaatcataataaaacg
PBANKA_030140_MAR2011_P2/2	PBANKA_030140	unique hit	taagcaattgtttgtatattaggattcctaagcccaatcgagatttatttaatagccaca
PBANKA_030150_MAR2011_P1/2	PBANKA_030150	unique hit	ggtaaagcattgaaagctgctaatattttaaatactgtcgaaacggaactaataaatcgt
PBANKA_030150_MAR2011_P2/2	PBANKA_030150	unique hit	tataaaaaaactgcaagaagaggggaaaatatcagatggaaatgaaacagaagatgtaga
PBANKA_030160_MAR2011_P1/3	PBANKA_030160	unique hit	taattcatacaataatactttgatagtggcttatgcttcctttcctgctcatttacaatg
PBANKA_030160_MAR2011_P2/3	PBANKA_030160	unique hit	atgtttaaacaaccgataaatagcacaatccccttagctttatttgacatagaaaatgga
PBANKA_030160_MAR2011_P3/3	PBANKA_030160	unique hit	taacatgacgactattatatgtggggatgatcagggttttgttcgaattttaagaaataa
PBANKA_030170_MAR2011_P1/2	PBANKA_030170	unique hit	tatcctcttcaaaaatataactttggaaaatggaattcagagattagccaaagcttttgc
PBANKA_030170_MAR2011_P2/2	PBANKA_030170	unique hit	gtagataagtattctcttcataagttgctcaaaaaaaccgttatattgaatcatcccatg
PBANKA_030180_MAR2011_P1/3	PBANKA_030180	unique hit	atgaacagctttacgtctgcagctatatttcttgaaaattgtgtaaaaattttaggtctc
PBANKA_030180_MAR2011_P2/3	PBANKA_030180	unique hit	ataatagagccaaacgaacccaacaatcgttgcatctattgtaataataacacacaaata
PBANKA_030180_MAR2011_P3/3	PBANKA_030180	unique hit	cttggttttttcctttgaagacaaaatacaagacagagtaaatgcatggagtaattttct
PBANKA_030190_MAR2011_P1/7	PBANKA_030190	unique hit	ctgatatctataaaatgtgaatatataacgaatgaaaaaggaagcgatttttggggtggt
PBANKA_030190_MAR2011_P2/7	PBANKA_030190	unique hit	gtataaatataatggagttgaggaggatgttattttagattatgttaatgcagaaattga
PBANKA_030190_MAR2011_P3/7	PBANKA_030190	unique hit	taaattttccagcatttgtcaataattctatggctttaacatccactgaaatgagcgata
PBANKA_030190_MAR2011_P4/7	PBANKA_030190	unique hit	ttacgaaatatattagggggggttgtagattccttaaaatattctagtggtattgaaagt
PBANKA_030190_MAR2011_P5/7	PBANKA_030190	unique hit	caagtaatgataggtgtaaaaaatgagattggaaatgtaacacgagcaaatggaattagt
PBANKA_030190_MAR2011_P6/7	PBANKA_030190	unique hit	tgttaaaatattgtagtgttttgaatggtagtttagaacattttcgaatgtgtcaaagtt
PBANKA_030190_MAR2011_P7/7	PBANKA_030190	unique hit	tagaaatatattttaagttgtctacagatgaacatagtgcatgtaatgttataggcattt
PBANKA_030200_MAR2011_P1/1	PBANKA_030200	unique hit	ttattattcatgaggcaaattgtataacagacaaatggggagaaacaattatttctgacg
PBANKA_030210_MAR2011_P1/3	PBANKA_030210	unique hit	tgcgaacgagcatctatattacttgacaatatgagtgcattggattattcaaatttaaat
PBANKA_030210_MAR2011_P2/3	PBANKA_030210	unique hit	tagaccagatgaaaatgtaaataaaattgaaatgaatcggaaaagaatagacaaagaaga
PBANKA_030210_MAR2011_P3/3	PBANKA_030210	unique hit	tgaattaaatttatctgtaggaagtgatgggttaactacatttttcgcaaagagtagttc
PBANKA_030220_MAR2011_P1/1	PBANKA_030220	unique hit	agcaaaggaagagtcctttttgttttgtttttatcagggatatttggcaatagttgtata
PBANKA_030230_MAR2011_P1/2	PBANKA_030230	unique hit	atataaaagagaaaagaataagtacaatacaaactataggaggtacaggagctatagcta
PBANKA_030230_MAR2011_P2/2	PBANKA_030230	unique hit	tggacgaataaatgtgtcaggaataacgatgagtaacattgattacataacggaaaaaat
PBANKA_030240_MAR2011_P1/4	PBANKA_030240	unique hit	tttatatttcaactgccaaagaagtaggtgaaggggaattaaaacttatgaactggataa
PBANKA_030240_MAR2011_P2/4	PBANKA_030240	unique hit	aattatgataaaactgattctaaacgagaagaagaatcatttattgtagtgggcgcagat
PBANKA_030240_MAR2011_P3/4	PBANKA_030240	unique hit	ttggagaaattaaaaatgtgtgtgggtgaaaattgtaatacagataaggaaattcgtaaa
PBANKA_030240_MAR2011_P4/4	PBANKA_030240	unique hit	tggagggatacaaaggagaagcgaatgataaaaaagaaacatcaaacaatgaaatgataa
PBANKA_030250_MAR2011_P1/2	PBANKA_030250	unique hit	tcagtatttattggagcagttttaggaagtggattttcaggatatttagttaagtttgga
PBANKA_030250_MAR2011_P2/2	PBANKA_030250	unique hit	aacattattattaggaggatgtattggagttatttgtgcatttttaccaaccgttatagc
PBANKA_030260_MAR2011_P1/2	PBANKA_030260	unique hit	gagggatataaaataggtaaaaatggaacagtaagcattattcaaatatgtgcaaaggac
PBANKA_030260_MAR2011_P2/2	PBANKA_030260	unique hit	aaaaatggaaagcataataaacttagccttgacttatgcaaagacacacaacacataatc
PBANKA_030270_MAR2011_P1/2	PBANKA_030270	unique hit	aataaatatgatatcatgaatgatttgatgagctttcgtctacatcgatgttggaaagac
PBANKA_030270_MAR2011_P2/2	PBANKA_030270	unique hit	cgtgttttaaaaccagggggaagacttctttgtttagaatttagtaaagtagaatgtaat
PBANKA_030280_MAR2011_P1/2	PBANKA_030280	unique hit	ataaatatacaaaaaatgtgttagaattagaagaaataggcaaccaaagtgatgctacac
PBANKA_030280_MAR2011_P2/2	PBANKA_030280	unique hit	agctatatatgtctgaaaatgttgaagcgaatagtggaatgattgaagttacggatttaa
PBANKA_030290_MAR2011_P1/1	PBANKA_030290	unique hit	atatgagggttcatattttaatggaaaaaaagaaggtttaggaagaattgtaaaaagttc
PBANKA_030300_MAR2011_P1/3	PBANKA_030300	unique hit	ctacccataacaaaataaaagacaacaaatttctcgacccaaataatatcgataccactt
PBANKA_030300_MAR2011_P2/3	PBANKA_030300	unique hit	aaaatataacgatgtgagccttaatagtggaaaaataagacctaacatatcaactagctc
PBANKA_030300_MAR2011_P3/3	PBANKA_030300	unique hit	aaagatttgttttctcatcaatctggagaattcaatatttgtttaactgaacggcaacca
PBANKA_030310_MAR2011_P1/2	PBANKA_030310	unique hit	tagtaaaaggggatgcagaaaaacatggagggtttgttatattaatgcttcaatctatta
PBANKA_030310_MAR2011_P2/2	PBANKA_030310	unique hit	catatgacaataatatacttgttcttagcaaaaatgatccattcccacttttatctcagc
PBANKA_030320_MAR2011_P1/1	PBANKA_030320	unique hit	aaaccttggcccagaatttcaaaattgcaaatgcttaaacttgtgtgaattacaactaat
PBANKA_030330_MAR2011_P1/3	PBANKA_030330	unique hit	tcaaaatgggatttagtaatgagtgaatctgagcataatgaagttatgagtatatgtcaa
PBANKA_030330_MAR2011_P2/3	PBANKA_030330	unique hit	cctatgaacacactaggttggaaaagaagaacttatttactttataatagtgacagcttt
PBANKA_030330_MAR2011_P3/3	PBANKA_030330	unique hit	gaaatatctgaaaatgacgaaaataacgaatttgaagaagacttaataggtagggatggt
PBANKA_030340_MAR2011_P1/1	PBANKA_030340	unique hit	aatatgttaatttcaaggatgctgtaaaagcttatgaatgtctgaaaagcaaagcttctg
PBANKA_030350_MAR2011_P1/1	PBANKA_030350	unique hit	gtctgaatattatcaaggggaaaaaccaaccgaaatattatacttaaacaaatttacgga
PBANKA_030360_MAR2011_P1/4	PBANKA_030360	unique hit	gcactaaaagttcttaaactccactataacaccttaattgaaatacatactggcatgata
PBANKA_030360_MAR2011_P2/4	PBANKA_030360	unique hit	aaacaaatggcattaatctgctctcggcattgtatacatttagaatttactcaagaagaa
PBANKA_030360_MAR2011_P3/4	PBANKA_030360	unique hit	tggagatataatagaatgtagtgtttttgctgctttatcattaggattgatttttgtcgg
PBANKA_030360_MAR2011_P4/4	PBANKA_030360	unique hit	gcaattaaaatccacaatattaggaaaatatcattaccttctttatcacttagccccatg
PBANKA_030370_MAR2011_P1/5	PBANKA_030370	unique hit	tctgagcatgtaggaagtgtaaacataaccgcaaaagaagtattcaatatttgtaataac
PBANKA_030370_MAR2011_P2/5	PBANKA_030370	unique hit	taaataatggggaagtagagatggaaaatgtcgaaaatgttgaaaatggtgaaaatgaag
PBANKA_030370_MAR2011_P3/5	PBANKA_030370	unique hit	tgaagagattggaaacgttggtagaaatgatgggggtattaaacataaagataataagat
PBANKA_030370_MAR2011_P4/5	PBANKA_030370	unique hit	cgatgacgatgtaatagttttgccaatcaaaaaggatagtgtaaaagaggtagatataaa
PBANKA_030370_MAR2011_P5/5	PBANKA_030370	unique hit	taaaacacattaaaaagagaaaagacacaattaaaaattctgctccaaaaaagggtgccc
PBANKA_030380_MAR2011_P1/1	PBANKA_030380	unique hit	aatgagttgaaaacaaggcaaaatcaagttttgggatgccaatcaacagtatatatatac
PBANKA_030390_MAR2011_P1/2	PBANKA_030390	unique hit	tttttgtggaagatgcaccgaggcaagtaagaataaatagaaaagaaacaagttcatata
PBANKA_030390_MAR2011_P2/2	PBANKA_030390	unique hit	tgcagtaccatgggttttgtcttttattttttattctcttcttcattttacttatggagc
PBANKA_030400_MAR2011_P1/8	PBANKA_030400	unique hit	gaaaatgaaaaatcatcccttaagaaccaaacacagaatatactaaatacaagcggtatc
PBANKA_030400_MAR2011_P2/8	PBANKA_030400	unique hit	tcgaataaccccatcttaatctacatagcaatatgcctacttttgcctttaaataaaaag
PBANKA_030400_MAR2011_P3/8	PBANKA_030400	unique hit	tctgcatctagtcaatttgtatcttctatgttattaatttccccattttccgaaactaac
PBANKA_030400_MAR2011_P4/8	PBANKA_030400	unique hit	acaatttgataaaactcaaatatgtgcaaaagatataaaagtatgtagtgaacaaatccg
PBANKA_030400_MAR2011_P5/8	PBANKA_030400	unique hit	gcctatatacagaatatgtaacgatttaggactttatttttattttattgttggatgcat
PBANKA_030400_MAR2011_P6/8	PBANKA_030400	unique hit	ccagaattttataagcatgtaaatgaatatctacaaataaatcttaactatgccacatct
PBANKA_030400_MAR2011_P7/8	PBANKA_030400	unique hit	ggtactttatatgtcttattgtattttagcttacaaaccatgctcaaaaggttgtgcaaa
PBANKA_030400_MAR2011_P8/8	PBANKA_030400	unique hit	taaatttcaaaagtcctttttaaccaatctacataaacataactccaaaaaaatatttca
PBANKA_030410_MAR2011_P1/4	PBANKA_030410	unique hit	atatcgcaaaatgataaatcacaaaagggaatgaaaggatctactaaacctaagtctgta
PBANKA_030410_MAR2011_P2/4	PBANKA_030410	unique hit	cagtctcaaaacgtaggaaattgtaatagtagtgacattgatcaaggaattaatggtaat
PBANKA_030410_MAR2011_P3/4	PBANKA_030410	unique hit	taaatccaacccatccaaacatggctaatttagacacaaaaaataactgtaatcgtgaaa
PBANKA_030410_MAR2011_P4/4	PBANKA_030410	unique hit	ctctatgaaagataattattactctcttgaaaaaaacaacacagggaaattgtatttatc
PBANKA_030420_MAR2011_P1/1	PBANKA_030420	unique hit	tgaataataaaaatatgtccaaaacacaagctatatgcccaaaatgcacacatgatgaag
PBANKA_030430_MAR2011_P1/2	PBANKA_030430	unique hit	gttaagtgtacaagcaattgacgagttacaaaaaatagcaaatataaatgacgaagatgc
PBANKA_030430_MAR2011_P2/2	PBANKA_030430	unique hit	aaagcattcagtgcaaaacttcctataagtagattacaaagagatttatccgattcaaca
PBANKA_030440_MAR2011_P1/1	PBANKA_030440	unique hit	cttagctactaacaaaggaaatacaaacgactcagataaaccaaatggtaataatatacc
PBANKA_030450_MAR2011_P1/6	PBANKA_030450	unique hit	gaaacgcacaaaaattcagcaaaaatgtaataattcaagacgcagacgcaaataacaaat
PBANKA_030450_MAR2011_P2/6	PBANKA_030450	unique hit	ccaaaaattagaaatatggtatgaaaatggcaatcattcaagtaaagaggatgatcagga
PBANKA_030450_MAR2011_P3/6	PBANKA_030450	unique hit	taataaagaaggggaaatgttaaagggtgaaaaaacgaaagaagaatgtggaaatggaat
PBANKA_030450_MAR2011_P4/6	PBANKA_030450	unique hit	ttgggccattgtttgatactgggaaaatgaaaagttcttttattggtaataagataagca
PBANKA_030450_MAR2011_P5/6	PBANKA_030450	unique hit	taagactaaatcgtgaatacgcaaaagagatagaagcgatgggaaaaaagaaaaacaaat
PBANKA_030450_MAR2011_P6/6	PBANKA_030450	unique hit	ctgttattacaaaatatccttatttgctttataacatggaaatgtcccctgatcatacct
PBANKA_030460_MAR2011_P1/1	PBANKA_030460	unique hit	tagaagcagggggatgctcaggttttcaatactttttttcattaacagataaacataata
PBANKA_030470_MAR2011_P1/3	PBANKA_030470	unique hit	acatatgaaaaatgcgttaagaaatccagcactttgttttcaaaatccattagaatgggt
PBANKA_030470_MAR2011_P2/3	PBANKA_030470	unique hit	tggtgaacaagttatgttaaattgtgaatatggtgaagttcctgatcatgcattagtttt
PBANKA_030470_MAR2011_P3/3	PBANKA_030470	unique hit	attataattcaatagatgctaatgatagacaaaataacgaacgattttaccctccctcca
PBANKA_030480_MAR2011_P1/4	PBANKA_030480	unique hit	tctaaaaataaaatgggaaacacacactaatgagactgatcaaaaccctaaaagggatat
PBANKA_030480_MAR2011_P2/4	PBANKA_030480	unique hit	tttcagctaactgttttttgggaggaagtttaaacattgaaagttgctatcattgtacat
PBANKA_030480_MAR2011_P3/4	PBANKA_030480	unique hit	aatcaaggtcaataggctttatgagttcatatggttttatagctataactagttcaaatc
PBANKA_030480_MAR2011_P4/4	PBANKA_030480	unique hit	gaaaactggattaaatgtaagaattacacttctcctggatattgtttggcaaccttatat
PBANKA_030490_MAR2011_P1/4	PBANKA_030490	unique hit	tataatatgccttttattatgtaacaatgctatatcggatgaagtaattgaatcgccgtc
PBANKA_030490_MAR2011_P2/4	PBANKA_030490	unique hit	ttagtacaaaatgctaaacccacagatgaatgttttcaatacctaccttctgatatgaaa
PBANKA_030490_MAR2011_P3/4	PBANKA_030490	unique hit	tatttatggaaaaatgtatcaggcaaatgcccaaatccacaaaatgattggacaaactta
PBANKA_030490_MAR2011_P4/4	PBANKA_030490	unique hit	ttactttccacaactcagttcaaatttttaccacagtctttattataacaactacgaagg
PBANKA_030500_MAR2011_P4/5	PBANKA_030500	multiple hit	atgaaaataatgaagttaaatcatattggatagttagaaatagctggggtaaacactggg
PBANKA_030500_MAR2011_P1/5	PBANKA_030500	unique hit	gatctcagaaagaaacaacgagtacaacaggtaaaaacacatcagaattagaatctaaaa
PBANKA_030500_MAR2011_P2/5	PBANKA_030500	unique hit	aaatggacaactttttcaattaatccagaaacgaacaaatgtgaattatgcactaatcgc
PBANKA_030500_MAR2011_P3/5	PBANKA_030500	unique hit	catatgtatgaaacatgtagaacaatgggttgctaacagaaaaggtttgaaattaccaat
PBANKA_030500_MAR2011_P5/5	PBANKA_030500	unique hit	gggttcaactgagagacaaaccaatagtactcaaaatacagaaattttccatgttttaaa
PBANKA_030510_MAR2011_P5/6	PBANKA_030510	multiple hit	atgaaaataatgaagttaaatcatattggatagttagaaatagctggggtaaacactggg
PBANKA_030510_MAR2011_P1/6	PBANKA_030510	unique hit	atcaaactaaacaagcagaaacttcacttggtaaatctaacgaagaaaccattacacaaa
PBANKA_030510_MAR2011_P2/6	PBANKA_030510	unique hit	aatacttcattaaaagattccaaacaaatatccaaagacgccgaaaaaaccaaaaaggtg
PBANKA_030510_MAR2011_P3/6	PBANKA_030510	unique hit	agtaaaaattatacgataaatgataatctaccagaaaaatgcgaggcaatagctagcgat
PBANKA_030510_MAR2011_P4/6	PBANKA_030510	unique hit	tttacctttaccacatgagaatgaatttgcagggtatactacaatagaagatcttcaata
PBANKA_030510_MAR2011_P6/6	PBANKA_030510	unique hit	tatggaagtgagttaagtatgattgatgatcgtatttgttcaagagtttatgctatcaat
PBANKA_030520_MAR2011_P1/6	PBANKA_030520	unique hit	tcattcatggaagttagaaaatatgttggaaaaaaggctaaaatattagggggaaatgca
PBANKA_030520_MAR2011_P2/6	PBANKA_030520	unique hit	ctcgcataacgaacaaaataagcattcacaaaaagatgaatcagaaaactcaagaaaaaa
PBANKA_030520_MAR2011_P3/6	PBANKA_030520	unique hit	agaagaaaaagaactgctaaatgaggataactatagtgataacataaatggaggtgatca
PBANKA_030520_MAR2011_P4/6	PBANKA_030520	unique hit	tgaacaaataaattggcgaaatgaaaatgaacaatacaacaatgctatatcgaatagtga
PBANKA_030520_MAR2011_P5/6	PBANKA_030520	unique hit	tgttcataacttatatccttgttgtatttgcagtattcgattacacttttctttcatagc
PBANKA_030520_MAR2011_P6/6	PBANKA_030520	unique hit	atgataaagctagttatataagaaatgaattaacaaaaaaggagttaccacatcgtggtc
PBANKA_030530_MAR2011_P1/2	PBANKA_030530	unique hit	agatatagaaaagacaaaccttgggacaatgaaaatatagaccattggaaaatcgaaaaa
PBANKA_030530_MAR2011_P2/2	PBANKA_030530	unique hit	ccacctgatcaattaccaagaaaaattgacatacaaatggaaactggtgaatattttatg
PBANKA_030540_MAR2011_P1/6	PBANKA_030540	unique hit	tgtgataaaacatgtagcaatggtaaaaggaacgaacttgtaaaaaatgtggactcattt
PBANKA_030540_MAR2011_P2/6	PBANKA_030540	unique hit	tttacatgacaatgttgaaaatgaactcaatacaaatgaaggatatagcttatggtgttg
PBANKA_030540_MAR2011_P3/6	PBANKA_030540	unique hit	gtgaagaaatagattgtcaacatatcataacttcaacacatttgttggaaataaattctg
PBANKA_030540_MAR2011_P4/6	PBANKA_030540	unique hit	cctataccactaaaactgaacataatgaaaaaggccatttaaaaaatacaagtacacgat
PBANKA_030540_MAR2011_P5/6	PBANKA_030540	unique hit	atattgttaaatacattttcgaacctctactacactataaataagcatttacatgtgaac
PBANKA_030540_MAR2011_P6/6	PBANKA_030540	unique hit	tttgcaaactactcaaatacattcttcttttgcacatcatactatatacaactttgtatc
PBANKA_030550_MAR2011_P1/5	PBANKA_030550	unique hit	atatttcgaagttaatgtagttgcaaacataatttttatgagacatggagctagaactcc
PBANKA_030550_MAR2011_P2/5	PBANKA_030550	unique hit	gtctattagaacaacgaatagtgaacgatgtaaattaacagcatatgcaattatttgtgg
PBANKA_030550_MAR2011_P3/5	PBANKA_030550	unique hit	atggatgatgtcatttgaatataataatagatatttgtcttgggtatgtagtggtttgtc
PBANKA_030550_MAR2011_P4/5	PBANKA_030550	unique hit	tacccccaaagttacattatatctaactcaccaatctgctattttatcatttcaatcttg
PBANKA_030550_MAR2011_P5/5	PBANKA_030550	unique hit	cacacaaagtaaacaatatatgaatggtaatatcatttgcttagattgtctagttgcata
PBANKA_030560_MAR2011_P1/1	PBANKA_030560	unique hit	tgcaaatagctagtagacgaaatgaaaagacaaactttagaaatagtgacagttttatgg
PBANKA_030570_MAR2011_P1/2	PBANKA_030570	unique hit	ggtattattattttgagtatcacaactggaattaaatgtgtgtatttgaaaagacagatt
PBANKA_030570_MAR2011_P2/2	PBANKA_030570	unique hit	aagagtcatacagatttaatttaaataatgtttcaagtgcaatgtttgaaaatgagaaag
PBANKA_030580_MAR2011_P1/1	PBANKA_030580	unique hit	gattaatgacattataagttttaccataagaaagataactcatgcagatagcggcacaaa
PBANKA_030590_MAR2011_P1/1	PBANKA_030590	unique hit	taaaggaaatgaaaatgggaaaaataaagatgagcccaaatcatttctgaggaaatactg
PBANKA_030600_MAR2011_P1/9	PBANKA_030600	unique hit	aaaagaagatcctaatgaattaaaaccatatgttacaaggggccaaaagaatgaaacagt
PBANKA_030600_MAR2011_P2/9	PBANKA_030600	unique hit	tcgaatttttaattcctccatatagtcgtaaaacaggggatcttataattacatgtgcaa
PBANKA_030600_MAR2011_P3/9	PBANKA_030600	unique hit	caatggtgaatcacaaacctattattgcacatccaaataaaacacatctatgtgacttta
PBANKA_030600_MAR2011_P4/9	PBANKA_030600	unique hit	ggaaataatggtataatgactgtacatataagaaaggatggtactaaaatagatggatgc
PBANKA_030600_MAR2011_P5/9	PBANKA_030600	unique hit	tgataaaaataaagtgagtagcatagatgggacgccaatgattcagcaaaataaaatagt
PBANKA_030600_MAR2011_P6/9	PBANKA_030600	unique hit	gatgtagttccatactatttaaatgatacttatgtttgcgatttcactgaaagtcactat
PBANKA_030600_MAR2011_P7/9	PBANKA_030600	unique hit	agtttattgtgatatagaggccatagaaaatgatgtagttggtttgagttgtccttataa
PBANKA_030600_MAR2011_P8/9	PBANKA_030600	unique hit	actcaaacaacgaatcagatgtagatgcaaatgaaataccacaattaaacaggttaagat
PBANKA_030600_MAR2011_P9/9	PBANKA_030600	unique hit	atccaaattctttaaagattatgggatgcgattttgtcggagcttattcttcttatttta
PBANKA_030610_MAR2011_P1/10	PBANKA_030610	unique hit	tgtagaaggaaggaaaggaaattttacaggagataatacaaacaatgactatgtatgtga
PBANKA_030610_MAR2011_P10/10	PBANKA_030610	unique hit	tcacaaccaataacaaatttgcgggatttgcatgtccaagtaactataatataaaaccaa
PBANKA_030610_MAR2011_P2/10	PBANKA_030610	unique hit	tttcaattaaatgcaggggaagctggaggtattatttttccagaaaactataaatctagt
PBANKA_030610_MAR2011_P3/10	PBANKA_030610	unique hit	ataccaatccatactattttgtgtttggatgtaataataccagagataatgggaaaatcg
PBANKA_030610_MAR2011_P4/10	PBANKA_030610	unique hit	taaaaaatatatagtgaatgaattgccaggagcccaaacatatcgtaacaagtcaagaaa
PBANKA_030610_MAR2011_P5/10	PBANKA_030610	unique hit	tactaatacatgtaaaatagatgcaaaaccaaaagatgtaatagcttttgaatgcccacc
PBANKA_030610_MAR2011_P6/10	PBANKA_030610	unique hit	acaaagtacttcaataaactaacactaaaaccaaaatcgttcttcagctcagtgacaaat
PBANKA_030610_MAR2011_P7/10	PBANKA_030610	unique hit	atttgtcccaaaggatttactctttttcctaaagggtgttttagtagtgttatattggaa
PBANKA_030610_MAR2011_P8/10	PBANKA_030610	unique hit	gttgttacaatcctcaaaatgaaatatctgggcttatgacagttcaatcagaaaatatag
PBANKA_030610_MAR2011_P9/10	PBANKA_030610	unique hit	atctagatgtaacattatggaaggaatggaaactaatgtctctgatataaattcagcagt
PBANKA_030620_MAR2011_P1/3	PBANKA_030620	unique hit	acgaatgatggctatttacaacatggagaaaatgagtatagtaaacttagagcagaaaat
PBANKA_030620_MAR2011_P2/3	PBANKA_030620	unique hit	atttttgtacgtactcatatggctctaggaatgtgtattatgtgtaaatactctttgctt
PBANKA_030620_MAR2011_P3/3	PBANKA_030620	unique hit	aatattaattaattcagctcatttactaacacgcgctaacgatacgcatagagaagtatt
PBANKA_030630_MAR2011_P1/1	PBANKA_030630	unique hit	ccagaaaaatggcaactttaaacggataaataatcgcaagaacaatgaaattagggatat
PBANKA_030640_MAR2011_P1/1	PBANKA_030640	unique hit	ttgattcaattttggggggtgcaggttcatatgatttaggtactttattcccagataaat
PBANKA_030650_MAR2011_P1/2	PBANKA_030650	unique hit	aaaaggctaacacaatggaaaatgatacaataataaggcggattcctgaaacaatactaa
PBANKA_030650_MAR2011_P2/2	PBANKA_030650	unique hit	tgtttgttttaaaggggatgcaaattatagaagatgcttaggagatttacactttgattt
PBANKA_030660_MAR2011_P1/2	PBANKA_030660	unique hit	aaaaatgacatgaacggcaaggtaataaaaagaaacgacaatttagctaacgaaacgatt
PBANKA_030660_MAR2011_P2/2	PBANKA_030660	unique hit	tactatacatagacagtataatgttggagttacatatccttatggggttccttatattga
PBANKA_030670_MAR2011_P1/4	PBANKA_030670	unique hit	accaaccaaataaacaaacacaaagatacacatgaatatgatgtgggaaatacagacaat
PBANKA_030670_MAR2011_P2/4	PBANKA_030670	unique hit	atggcatggtgttgtatttttattgccttatgtattatgttatatgcttgtatgtcatcc
PBANKA_030670_MAR2011_P3/4	PBANKA_030670	unique hit	gacaaattttgctttttcagttgcccttgttcttttacttttgggatttttatcaatcac
PBANKA_030670_MAR2011_P4/4	PBANKA_030670	unique hit	aaatgaaatgaaagggaagcaaagacagatacacgacaatctaacttataaggaaatact
PBANKA_030680_MAR2011_P1/2	PBANKA_030680	unique hit	ttaaacaacaataataaaggagttaatgaaagtggtgctatgagaggtagttatgctact
PBANKA_030680_MAR2011_P2/2	PBANKA_030680	unique hit	agatgaatgtgataaatgtttagaaaggttagatatgagaggcgatgtacagaaaatttt
PBANKA_030690_MAR2011_P1/1	PBANKA_030690	unique hit	cacccgattggatatattgtaaccagcattcatgattttgtaaatgatagtgttagatta
PBANKA_030700_MAR2011_P1/1	PBANKA_030700	unique hit	aaaaaggacatgtgttggaatatgggaatgtaaaaaatgcaaaagaaaaatttgtggagg
PBANKA_030710_MAR2011_P1/8	PBANKA_030710	unique hit	atatcagatgggaaacgtacaagtgttagtagaactggattaaatgaaagtacttcaatt
PBANKA_030710_MAR2011_P2/8	PBANKA_030710	unique hit	aaattatttaacatctagaccaagtaaagagtggtttgaatactggcataaacatatgcc
PBANKA_030710_MAR2011_P3/8	PBANKA_030710	unique hit	atgttaacccatttggcaagaattaatccactattagccaaacaaaaaataagaaaacca
PBANKA_030710_MAR2011_P4/8	PBANKA_030710	unique hit	atttatttccagaatacaaatggttctaggtatgcaaatgtatataggcgataacagcat
PBANKA_030710_MAR2011_P5/8	PBANKA_030710	unique hit	ataaacggggtaatgttttaaattttcacgattatgaatctttgcatagctcaggtagaa
PBANKA_030710_MAR2011_P6/8	PBANKA_030710	unique hit	aaaacgaagaagcattacataacataccattagcaaaacccaaaggaactcttgaattaa
PBANKA_030710_MAR2011_P7/8	PBANKA_030710	unique hit	ctatatcagatagatttaatttactgtttgagcataaacttagggagcattttgtggatc
PBANKA_030710_MAR2011_P8/8	PBANKA_030710	unique hit	caaaactgacataaaggaaagtctacgcaatgaaaaaactaaagaatcgaacaaccaaat
PBANKA_030720_MAR2011_P1/2	PBANKA_030720	unique hit	acaaattagtgtcttgttgggtggatggttaatgtgtttgggaatattgttatcatattt
PBANKA_030720_MAR2011_P2/2	PBANKA_030720	unique hit	aaatttggtccagtttttggacttctttttactgctagagccttttctagtgttattaat
PBANKA_030730_MAR2011_P1/1	PBANKA_030730	unique hit	gcccgttttacagggaaaaataaaaacttaagaccgcttttaaaaagagttgaaaaatca
PBANKA_030740_MAR2011_P1/5	PBANKA_030740	unique hit	tgcacacattggatatgatgtgaattggagaataaataaaaaatatacaaatataggtcc
PBANKA_030740_MAR2011_P2/5	PBANKA_030740	unique hit	tcaaaattcaaacccgattttgtgcatgagttctttgacacattgtcacattatattatg
PBANKA_030740_MAR2011_P3/5	PBANKA_030740	unique hit	gaaaaattgttaaacgaaaaacaaactgtttatttatatccattgatggaaaaccgtacc
PBANKA_030740_MAR2011_P4/5	PBANKA_030740	unique hit	cttgtgacataaataataaatgggtccttcctacaaatacagaattaaagcaaaatgttt
PBANKA_030740_MAR2011_P5/5	PBANKA_030740	unique hit	aaaattcgcaaaaaatgaaagcgttaaaaagggagacactgataaggaaaaccaaaaatg
PBANKA_030750_MAR2011_P1/2	PBANKA_030750	unique hit	ccattggatatctgtaccgtcttttaaacattcacaaatatgaggcgtttaatattatag
PBANKA_030750_MAR2011_P2/2	PBANKA_030750	unique hit	aagattgacaataatagagttgggtatatacgacttgaatgtgtaaagaatgtctacagt
PBANKA_030760_MAR2011_P1/2	PBANKA_030760	unique hit	gaaataaaaacattggctataaggaaaaatactaaaaatgcaaaatacatgagtccatgg
PBANKA_030760_MAR2011_P2/2	PBANKA_030760	unique hit	ttaatagcgtatataataatattgacgatgctcagcattttaccgaaaaagctaatgctg
PBANKA_030770_MAR2011_P1/2	PBANKA_030770	unique hit	tttttaaataagttaccacaattaagaaaatataacacattgaaggaggaagtttctatg
PBANKA_030770_MAR2011_P2/2	PBANKA_030770	unique hit	agatagacatttatcagattgtgaatatcatcattacagtatacctgacgaaggaaaaag
PBANKA_030780_MAR2011_P1/2	PBANKA_030780	unique hit	gttatgtaagcagaaaagctattaacaaatcatctggaattgggtatagaggaaaaatga
PBANKA_030780_MAR2011_P2/2	PBANKA_030780	unique hit	ttacatcattaaataaaataccatccccactaaaagagcaaaaggacacagaagttaatc
PBANKA_030790_MAR2011_P1/4	PBANKA_030790	unique hit	aaatacgtgaatttgaattcagtgacaaggatttacactttcatagaagagaactcttag
PBANKA_030790_MAR2011_P2/4	PBANKA_030790	unique hit	catagacaatcatgtaaattcgaaagataataataaggaagcaaatgtgccaaaaaggag
PBANKA_030790_MAR2011_P3/4	PBANKA_030790	unique hit	agcccctattattaaaaactttggaaaatgaaattataagaatttgtcccgaaaccccaa
PBANKA_030790_MAR2011_P4/4	PBANKA_030790	unique hit	aaatgtactaccaattttggtgaaatagaccacaaggacaatacaaaaagaactgatgaa
PBANKA_030800_MAR2011_P1/1	PBANKA_030800	unique hit	aaacagtgttattaggagaatcatcagtggggaaatcaagcatagttttaagattaacaa
PBANKA_030810_MAR2011_P1/2	PBANKA_030810	unique hit	taccccaatgtgatcgttcttttatcagttctattgtttatagacttttcctaaagcata
PBANKA_030810_MAR2011_P2/2	PBANKA_030810	unique hit	cacgtttttaatttatcgagtgatcattttttacaagcctcttttatctgggctgatttt
PBANKA_030820_MAR2011_P1/2	PBANKA_030820	unique hit	tttaaataatgttcattctatacaacatacaactagaatacgcgctgttggtggaaaagt
PBANKA_030820_MAR2011_P2/2	PBANKA_030820	unique hit	tacaatggaaaaataaaaaggaataacattatatgtatgtgtggttttggggctggaatg
PBANKA_030830_MAR2011_P1/5	PBANKA_030830	unique hit	agaaaattataaagtaagcaatgctagcaaaattaacagacgtaacagaagaaacatcgc
PBANKA_030830_MAR2011_P2/5	PBANKA_030830	unique hit	tattgggaatattacttggttgtggtttgggaatgcttcagcttatttttattgatacaa
PBANKA_030830_MAR2011_P3/5	PBANKA_030830	unique hit	tgatgaaggaaatgataatgaaatcaaacaaacaatatttgaagattatgatgaaaagga
PBANKA_030830_MAR2011_P4/5	PBANKA_030830	unique hit	tgaaatgaattatagtaaaatgagggaaggggaaggagatactaatataaagacatggaa
PBANKA_030830_MAR2011_P5/5	PBANKA_030830	unique hit	tttctttggccataatacacacacaaaaaaagtaccaaaattgcttgatgatgatttagg
PBANKA_030840_MAR2011_P1/1	PBANKA_030840	unique hit	gtgcaaatggtgataatttgagtaaggaaaaggcagaaaaagaatttgaaaagtatagaa
PBANKA_030850_MAR2011_P1/3	PBANKA_030850	unique hit	tgggtggggtataacgataaataataacggaaataaatatgaagggttgtttgaaaatga
PBANKA_030850_MAR2011_P2/3	PBANKA_030850	unique hit	tctatcaaaacaaatgacgaaccatcaaataaacaaactatatctgattctatgtgcaca
PBANKA_030850_MAR2011_P3/3	PBANKA_030850	unique hit	tttatcaattttaaggcatcctaatgtttctctgtttttaggtggaattagagatccaca
PBANKA_030860_MAR2011_P1/3	PBANKA_030860	unique hit	ttaaaatgtggaattggatgttgttttaggtttactggtactttaattttatctccggtg
PBANKA_030860_MAR2011_P2/3	PBANKA_030860	unique hit	atatacttttggaccaacatttagagcagaaaattcacatacatctagacatttagctga
PBANKA_030860_MAR2011_P3/3	PBANKA_030860	unique hit	tcattctggatttggtttaggatttgaaaggttaattatgttagttacgggtgttgataa
PBANKA_030870_MAR2011_P1/2	PBANKA_030870	unique hit	aatggaaacgattatatggttatcgaaaaagaatatggaatgtctacatttgggcgaaat
PBANKA_030870_MAR2011_P2/2	PBANKA_030870	unique hit	tgaaaaaaatgatattaataaaagaggaggtcgaaaaaaaccgagaaggggaatattagc
PBANKA_030880_MAR2011_P1/2	PBANKA_030880	unique hit	tcaattttcttatgatctgttcatgcattttggtctccattggatttttcattttctctg
PBANKA_030880_MAR2011_P2/2	PBANKA_030880	unique hit	taaggccgtaatatatggtataatcgtttccataggacaagcaatacacttaaacttatt
PBANKA_030890_MAR2011_P1/4	PBANKA_030890	unique hit	tgtgatccaccaaataattaccaaaacaaaggcaataaccaaaataataatggtactaac
PBANKA_030890_MAR2011_P2/4	PBANKA_030890	unique hit	ctatggaatgtcaaacaaatcgaaatcattatgtaaatcttaatactggaaacggcaatg
PBANKA_030890_MAR2011_P3/4	PBANKA_030890	unique hit	ggaatcaagtgattatggtaatgcaaaaatgatatatacaaaaacagagaatgtgggaag
PBANKA_030890_MAR2011_P4/4	PBANKA_030890	unique hit	acaaagaagttgataataatatggtgcatatttctttgtcttatgaagaaaatatgaggg
PBANKA_030900_MAR2011_P1/1	PBANKA_030900	unique hit	aagaaattcgaaaaataacaaatgttggattaaaggaagctaaagaaatggtggaaagcg
PBANKA_030910_MAR2011_P1/2	PBANKA_030910	unique hit	tgcattatttggaacaatacaaggaaatgcaagggaagttattagaagatttacagttga
PBANKA_030910_MAR2011_P2/2	PBANKA_030910	unique hit	gatacaggtaaagttgtatatggaattgaagacacattaaaagcattagaaataggagct
PBANKA_030920_MAR2011_P1/6	PBANKA_030920	unique hit	ttgaaatgggaaataataaagaagacatttacaaaagctatgatataaaatcgtgcgaat
PBANKA_030920_MAR2011_P2/6	PBANKA_030920	unique hit	tatgagaataaagctggaaatgaccagaatgaagaaaattgtatttttgaaagaaaaaac
PBANKA_030920_MAR2011_P3/6	PBANKA_030920	unique hit	gttttgcatagaggatctagttttatttctgaaatatatagaaaacagatgaattggcaa
PBANKA_030920_MAR2011_P4/6	PBANKA_030920	unique hit	cattagaacattgaaggaaatattaacagaatgttatgaatcgcatgacatgtacatgca
PBANKA_030920_MAR2011_P5/6	PBANKA_030920	unique hit	tgcaaataaacccaaaagaaatgataacaggaattcaaaatgatgtaacaaatcaaagaa
PBANKA_030920_MAR2011_P6/6	PBANKA_030920	unique hit	ttttacctgccaacatatgcacaaacaattttaagaagaagtgcactcttatttacaact
PBANKA_030930_MAR2011_P1/6	PBANKA_030930	unique hit	tgtgacgataaaagtgttttaaatgacaatcaaaatgtgtttgatcccggatttatagac
PBANKA_030930_MAR2011_P2/6	PBANKA_030930	unique hit	tggatggaattcttgttattgacgataatataagtgttgaaaatgatggaatattaggcg
PBANKA_030930_MAR2011_P3/6	PBANKA_030930	unique hit	gcagatactagtacaaatgtatcaaacataaacagtcaattaaacggagaggaaaatgaa
PBANKA_030930_MAR2011_P4/6	PBANKA_030930	unique hit	gaacataaagagatggaaagaagggaaatggcaaaaaatatgaataccgatgtagataat
PBANKA_030930_MAR2011_P5/6	PBANKA_030930	unique hit	atgaaaacgatcaagatggtaatattcacacagaacatactccttatgatctgcaattaa
PBANKA_030930_MAR2011_P6/6	PBANKA_030930	unique hit	cgacaaatatagctaaccaaatatttgcactctttgatacttcacacccaatacataatt
PBANKA_030940_MAR2011_P1/14	PBANKA_030940	unique hit	caagtgaagagcgatatagaatgtactgaaaaagaaaacataagtgaagttgacgaaatt
PBANKA_030940_MAR2011_P10/14	PBANKA_030940	unique hit	taccaacttatgagaaagatgtgaacaaggataatcagaatggaaatatcagagattcaa
PBANKA_030940_MAR2011_P11/14	PBANKA_030940	unique hit	atttcttatcctagtttaaaaaatagattggaatatattgacaactgtatgaaagctaag
PBANKA_030940_MAR2011_P12/14	PBANKA_030940	unique hit	tgaagtagttaaagttccacgaaatggaaagtattcgagtgtacaagacatattgaatat
PBANKA_030940_MAR2011_P13/14	PBANKA_030940	unique hit	taactgtttttccacagtaagtgcaatgttaaaacgagatccaaaatgtaattcttttta
PBANKA_030940_MAR2011_P14/14	PBANKA_030940	unique hit	ccagaagtgatcgttttaagccatcaaaattactgtttctatataacgtggatatcaaat
PBANKA_030940_MAR2011_P2/14	PBANKA_030940	unique hit	cagtatagtcagagttataagagtgatcaagaaaatgaaagcatatgtgatgaaatggaa
PBANKA_030940_MAR2011_P3/14	PBANKA_030940	unique hit	acatgaacatgttaatagaagtttaagcgatacaaatcagataaaatggccaaatttttc
PBANKA_030940_MAR2011_P4/14	PBANKA_030940	unique hit	ttcaccggtagaatgtattgatatagttttcttaaatagtcttatccctttggattcgtt
PBANKA_030940_MAR2011_P5/14	PBANKA_030940	unique hit	ttcgctagctatggaaatagaaatatacataacaggcaaggaataaataacgacataaca
PBANKA_030940_MAR2011_P6/14	PBANKA_030940	unique hit	gatgaaataaataaacgagcatcatcagataacaagcagaataaggaaacagaagaagtt
PBANKA_030940_MAR2011_P7/14	PBANKA_030940	unique hit	aataaaaacttggacggtaataatatggggaaaggtgaaaatgatagtacatcaaattcg
PBANKA_030940_MAR2011_P8/14	PBANKA_030940	unique hit	aatagttttaaattaaaggaaggaaatcacgacatagataatggccacattgattatgac
PBANKA_030940_MAR2011_P9/14	PBANKA_030940	unique hit	gacaaagatgatgaaattgaggaaagcttttatagtatgaatgattattgtattgttaga
PBANKA_030950_MAR2011_P1/1	PBANKA_030950	unique hit	gaaaataaaaatcaaagaaaaagaggctcatatattaaacctgatgttggtgcagacaca
PBANKA_030960_MAR2011_P1/2	PBANKA_030960	unique hit	ggatttgaacaaagatcgattggatgctaaaaacacaactaatggcattaatgagatata
PBANKA_030960_MAR2011_P2/2	PBANKA_030960	unique hit	acctgaccaattcattttttggtttaatatttataattctttacttgcacacacaacggg
PBANKA_030970_MAR2011_P1/3	PBANKA_030970	unique hit	attctgtagttgaggggttttgtagtagtttagattatttttgtagccaatcaattggaa
PBANKA_030970_MAR2011_P2/3	PBANKA_030970	unique hit	ttcaagagtgttcactacttttagagttagatattagaattccttttctgtctccaaact
PBANKA_030970_MAR2011_P3/3	PBANKA_030970	unique hit	gttattaatgcaaccattcggacttattctaacttttggtttttctttggatatttatgg
PBANKA_030980_MAR2011_P1/2	PBANKA_030980	unique hit	gcgcaaataaaccagagggcgaagatacaaatttagaagacaatgttaacataaataaaa
PBANKA_030980_MAR2011_P2/2	PBANKA_030980	unique hit	cattctgttgaattatggcatgaagataaattagttgctggtgaattaggaaatacagtt
PBANKA_030990_MAR2011_P1/1	PBANKA_030990	unique hit	atagggcatcgaaattttgtatggttatttattggatgcttttgtggatatatatatgga
PBANKA_031000_MAR2011_P1/2	PBANKA_031000	unique hit	caccctgataagcacaaagatgtgaaatctaaaaaagaagccgaagaaaaatttaaaaac
PBANKA_031000_MAR2011_P2/2	PBANKA_031000	unique hit	aaaaagttatgaagatgataattttgtaacaatagatgtaaaagcggggtggaaagatgg
PBANKA_031010_MAR2011_P1/1	PBANKA_031010	unique hit	cgaatttttatttatttcggagtagttggatattgtgctttggatattttgttcaaccca
PBANKA_031020_MAR2011_P1/1	PBANKA_031020	unique hit	ggaaattggctaaaaagaagagaatggtttttcaggagcgaatatcaaagaacaatttta
PBANKA_031030_MAR2011_P1/2	PBANKA_031030	unique hit	ttcatgagggaaaatattccaaaataataatgtgtgataaagatggggaactatatgctc
PBANKA_031030_MAR2011_P2/2	PBANKA_031030	unique hit	tttttattaaaggtcaggaaaggcgctactaaaaaaagtagccatgacagtttgtcaaat
PBANKA_031040_MAR2011_P1/2	PBANKA_031040	unique hit	atgaaaacaaatatcaacgctctactaaaatctgaggaagaaaaagagcaagggaatatt
PBANKA_031040_MAR2011_P2/2	PBANKA_031040	unique hit	tatagtagcaaatttaagcttgcttcgattgatcaggtttctatctttatgaacatgaag
PBANKA_031050_MAR2011_P1/8	PBANKA_031050	unique hit	tactgctatccaaacaaatactagcaaaagtagttgccaatttaaagaattttccaacga
PBANKA_031050_MAR2011_P2/8	PBANKA_031050	unique hit	tgttggatttggcttcctttaaaaggacaaattctattgaaggaaattatctaaatgtga
PBANKA_031050_MAR2011_P3/8	PBANKA_031050	unique hit	cagaaaaaatatagagtgggcttatttcaataagataaatgaacatgtactaaatggata
PBANKA_031050_MAR2011_P4/8	PBANKA_031050	unique hit	gtaacaacatcgaacatgtagagacagaaaaaatagaccaaaatgatgaatgtgataaat
PBANKA_031050_MAR2011_P5/8	PBANKA_031050	unique hit	ggttcggaacacgtctctattttggaaaaaaatggaaacacatttaatgagtcaaatata
PBANKA_031050_MAR2011_P6/8	PBANKA_031050	unique hit	ttagaaaaggactttttgtgacaaatctgtataaaactaatgaggttattgaaatggaag
PBANKA_031050_MAR2011_P7/8	PBANKA_031050	unique hit	ttgataactactttgaagggtaaagagacatgtgataaaattctgaaccaaaagaaagtg
PBANKA_031050_MAR2011_P8/8	PBANKA_031050	unique hit	cgaaaaagagaaataaggaagctatgtttcaattatctgagcaaaaattgcgtgacaaaa
PBANKA_031060_MAR2011_P1/1	PBANKA_031060	unique hit	ccaaattatgcaaagagtaatgcaaatatagatgggcaaactatagaaaaggaaatggaa
PBANKA_031070_MAR2011_P1/3	PBANKA_031070	unique hit	aaaaatatgattgtgaaaatgccttaaagggcaaaaagatgaagtgtagcgaaaaagaga
PBANKA_031070_MAR2011_P2/3	PBANKA_031070	unique hit	gaaaatagagctacagataatagtagcgccaataataaccaagatggaaacttaaaaaat
PBANKA_031070_MAR2011_P3/3	PBANKA_031070	unique hit	aacgctgcgtgcttgctaaataatttcatttcttttgtgtttgtccttaatggaaaaata
PBANKA_031080_MAR2011_P1/3	PBANKA_031080	unique hit	aataatcaaatctcatttatcaatggcattacttcagaaacccacaatcaaactcccctt
PBANKA_031080_MAR2011_P2/3	PBANKA_031080	unique hit	tataagcaaagaagtagacaaaagcgaaatggatggaataaactccttaaaagaaatgga
PBANKA_031080_MAR2011_P3/3	PBANKA_031080	unique hit	ccgaagaacacgaatccgaaatccctaatcaaaataattctgaatgtaaaatagaagaaa
PBANKA_031090_MAR2011_P1/2	PBANKA_031090	unique hit	tctactaaaggacgggtacagagttgtgaaaaatagtgaagatgcgattttaaaaaatat
PBANKA_031090_MAR2011_P2/2	PBANKA_031090	unique hit	agaacccgaagagattggaaaagtatcctctatatatgtaacagaaattgcatctaaaaa
PBANKA_031100_MAR2011_P1/5	PBANKA_031100	unique hit	gattggtgcccgtttgaggaatacaaaaattacctgatatgtttcaattcacataattta
PBANKA_031100_MAR2011_P2/5	PBANKA_031100	unique hit	catgcaaattaacaaaaatagaggattgcaaaatgagggaggaaatagtaacaatccata
PBANKA_031100_MAR2011_P3/5	PBANKA_031100	unique hit	gttgattcgaatacaaaagatatgataagcacgattaaatgccaaaatccagaaattggt
PBANKA_031100_MAR2011_P4/5	PBANKA_031100	unique hit	taaatctcaaattcatccaaataaaagtttaacatctattgtccctcctctcccaatatc
PBANKA_031100_MAR2011_P5/5	PBANKA_031100	unique hit	gacaacacagtcaacagcaaatgaaaataaaaaaatccaaaccgtaacaaaggaacaaaa
PBANKA_031110_MAR2011_P1/1	PBANKA_031110	unique hit	aaaactgcaataagtgtatttgataaagagaaagggaattggtttgtgattgatgcatat
PBANKA_031120_MAR2011_P1/3	PBANKA_031120	unique hit	tggagattgttattttcccaatgatgggtatgactatgaacaacatttaaaacctataag
PBANKA_031120_MAR2011_P2/3	PBANKA_031120	unique hit	caatagtactaggtatatccaatcagatgaagataatgataagggattgtcatgtgaaaa
PBANKA_031120_MAR2011_P3/3	PBANKA_031120	unique hit	tcgagttcctatttctctgatgacgattcattttcttatgattgccaaacaattttaaca
PBANKA_031130_MAR2011_P1/2	PBANKA_031130	unique hit	caagataaatacgagttaattaaaaagaatgaagatgcatataatttagaagacaccttc
PBANKA_031130_MAR2011_P2/2	PBANKA_031130	unique hit	ttctcactaatattaacaatcaccctattgcaattaaagaggtgaaaaacacgatatcca
PBANKA_031140_MAR2011_P1/6	PBANKA_031140	unique hit	cagaaaataaacaaactagaaaaattaaaacgtgacaatgatggctactattgtgagtgt
PBANKA_031140_MAR2011_P2/6	PBANKA_031140	unique hit	gtaaatggaaacgtgtgaaatacagaggtgaaaaaggaaaaatatatagaaatgataacc
PBANKA_031140_MAR2011_P3/6	PBANKA_031140	unique hit	aataataatatggatacaggagataaaaatggggacgagaatgacaacgataataacgaa
PBANKA_031140_MAR2011_P4/6	PBANKA_031140	unique hit	gtgttatcttttatcgtataataatttgaccaatagttgtgtgaaggaaagaggaatgga
PBANKA_031140_MAR2011_P5/6	PBANKA_031140	unique hit	agaaggggaagacatgtaatcgtggaatagtacgaaattcagtattaaaaaaatgtgaat
PBANKA_031140_MAR2011_P6/6	PBANKA_031140	unique hit	gtccagatttacttgatttatgtttgagacttttagatcctaatcctttaacacgaattc
PBANKA_031150_MAR2011_P1/2	PBANKA_031150	unique hit	cagagaataaaaaaacgcaattttatgaaaacgagtggttggaaatgaaatcgataggat
PBANKA_031150_MAR2011_P2/2	PBANKA_031150	unique hit	aaaatttgataaaggagagaaaagaagcttcaaaaaaatactacgaagcagtgaatgcga
PBANKA_031160_MAR2011_P1/5	PBANKA_031160	unique hit	tttaatatgggcgtgttgctcatattttcagttataattccagtgttgaagtttgttatg
PBANKA_031160_MAR2011_P2/5	PBANKA_031160	unique hit	agtaaggaaaacctgggaggtttaaatagcgacaatacaaatgtagcacataaaataaat
PBANKA_031160_MAR2011_P3/5	PBANKA_031160	unique hit	atttggtataaaaaaattacagcatttagtgatgaattagtgtttgatcctgaagttcca
PBANKA_031160_MAR2011_P4/5	PBANKA_031160	unique hit	attgtcttataaattctggaatgcgaaaagaacaatgtggtccggttagttttttgtttt
PBANKA_031160_MAR2011_P5/5	PBANKA_031160	unique hit	tcaatgtgatgattatgcttcccctgattatattagcaacttagtcgttagtgatttaaa
PBANKA_031170_MAR2011_P1/3	PBANKA_031170	unique hit	gcttcttagaaaattgcaatatcaatagttgtgtagatataggtcatgaaaatggcaaca
PBANKA_031170_MAR2011_P2/3	PBANKA_031170	unique hit	caaaatgctaagaaatatcctggaaaaagcgaatggggtaaaatattaggcgataaaaat
PBANKA_031170_MAR2011_P3/3	PBANKA_031170	unique hit	gatccaaaaccagaacaaaattacgaatcaaacatgtttactatcgacaaaaaaatgcac
PBANKA_031180_MAR2011_P1/3	PBANKA_031180	unique hit	cttagtggtgttacgaccatagttatgcattctagatttagtattgatgaagttattgat
PBANKA_031180_MAR2011_P2/3	PBANKA_031180	unique hit	aggttaaataggcatgggaaacttgattatcttgttgaaactattacaggcatttctaaa
PBANKA_031180_MAR2011_P3/3	PBANKA_031180	unique hit	gaagcatatgatgctggatcaaaaccaccaaaaggtgaattattaattaaaagtgatcaa
PBANKA_031190_MAR2011_P1/2	PBANKA_031190	unique hit	aagtatttccgaaagaaataaatcaaatgtatataagtcaacccgaggaaggaattaact
PBANKA_031190_MAR2011_P2/2	PBANKA_031190	unique hit	caagggattaaaggattactgcaaattgcagttgataacaaaaaggaatcatctattgaa
PBANKA_031200_MAR2011_P1/1	PBANKA_031200	unique hit	ccagttacagaaattacaagacatttgaaacgaatgcggcaatgaatttaattaaattgc
PBANKA_031210_MAR2011_P1/3	PBANKA_031210	unique hit	ttataaagatgaaataatagaaaagaggaccccagaaaataatggaaatggagacgattc
PBANKA_031210_MAR2011_P2/3	PBANKA_031210	unique hit	aggaaaattattgcaacacaaaagcttatatccaaataccatcacttctatggtttatgg
PBANKA_031210_MAR2011_P3/3	PBANKA_031210	unique hit	taaatacgaactttgggttggatttggtaatggatacatagcagtatatgacttatatga
PBANKA_031220_MAR2011_P1/2	PBANKA_031220	unique hit	atataataacacatttattcaaaataataatattccacctccacctcctacttctccacc
PBANKA_031220_MAR2011_P2/2	PBANKA_031220	unique hit	aaaaaaagggaaaaagttgcaaatagctctcgttccttatactcctatagagatttcata
PBANKA_031230_MAR2011_P1/2	PBANKA_031230	unique hit	caatacaatgaatgaaatagatacatctcctgtagcaatatccaattcagacacatcaaa
PBANKA_031230_MAR2011_P2/2	PBANKA_031230	unique hit	tgatgatatatttcatagttattctgtttttacatccacgccaattttccaaaaagtaaa
PBANKA_031240_MAR2011_P1/5	PBANKA_031240	unique hit	ccaaatatcgaaataaaacctcaaccacaatatagaccagacaaagatgaaaataacaat
PBANKA_031240_MAR2011_P2/5	PBANKA_031240	unique hit	ttggggtaaagataaagatggtaaagttataagaacaggagtagctcaagtattaaatag
PBANKA_031240_MAR2011_P3/5	PBANKA_031240	unique hit	tagataacttaatagaaaccctatacgagttaagaagaagatgtgatatatcaccagaag
PBANKA_031240_MAR2011_P4/5	PBANKA_031240	unique hit	atgaatcaatcgtctattgatcggggtttatttagaagtgtattttatcgtacatatacg
PBANKA_031240_MAR2011_P5/5	PBANKA_031240	unique hit	ttatttgaagaaagtgatgcttatcgtgttcatgtttgtgatacttgtggtttatgttgt
PBANKA_031250_MAR2011_P1/3	PBANKA_031250	unique hit	tgatatattagggacatatataacttgtttaaaaacatgcgggtttgaaagggaagtaca
PBANKA_031250_MAR2011_P2/3	PBANKA_031250	unique hit	tgataaggccaccaacaaattaaacagaatttcatgcgaagaaaacaaacaattagaaga
PBANKA_031250_MAR2011_P3/3	PBANKA_031250	unique hit	atagtataatgaatggagtacaatggagtggtttttgtggtagtacacttttaaattcag
PBANKA_031260_MAR2011_P1/1	PBANKA_031260	unique hit	ttttgttatgcttgtcgatcagtattggggaataaaaaccaatacatcaggtattgaatt
PBANKA_031270_MAR2011_P1/6	PBANKA_031270	unique hit	atccatttaagtgagcatttacaaatacgaaaagataaacaaatttctatgagtgcagcg
PBANKA_031270_MAR2011_P2/6	PBANKA_031270	unique hit	atgaatcaatttcaaaaaacagtgataaagaacaacatccattcttgtcaaagcttagaa
PBANKA_031270_MAR2011_P3/6	PBANKA_031270	unique hit	ttaattggagggagtttaatgcaatatcaattagacggattagaatggctagtttcttta
PBANKA_031270_MAR2011_P4/6	PBANKA_031270	unique hit	ccttttaccttttatgcttagacgtttgaaaaaagatgtattagaatttctgcccaaaaa
PBANKA_031270_MAR2011_P5/6	PBANKA_031270	unique hit	ttttctcaattttgacagggaatattttggagaggatctattttcacttttgcaatccat
PBANKA_031270_MAR2011_P6/6	PBANKA_031270	unique hit	agttaatatgcgagtcagatttgccagttcatttattttgtgaggacattgttgaaacaa
PBANKA_031280_MAR2011_P1/5	PBANKA_031280	unique hit	gaacttctgaatgtaaccaacaataacaaccacagatataacgataattataagaatcac
PBANKA_031280_MAR2011_P2/5	PBANKA_031280	unique hit	tattataacaaaggatggatcgtcttctcttcattcattatcacatcagtatcctagaat
PBANKA_031280_MAR2011_P3/5	PBANKA_031280	unique hit	tatgaacatgtacaaaccgcctaacaaattaaaaagggcaaataatgaaataaacgatgt
PBANKA_031280_MAR2011_P4/5	PBANKA_031280	unique hit	catacaatatcacaagaaacaacaataaccgaaattattccagactcaagaaatagcact
PBANKA_031280_MAR2011_P5/5	PBANKA_031280	unique hit	ttatcaagtttgcgtgaaatgaatctcaaaaaagaaatcataagcgaatttgttctccac
PBANKA_031290_MAR2011_P1/1	PBANKA_031290	unique hit	tcaataaattcccctaaacatagtatactcacaaatagaactaatactgtcggcatatct
PBANKA_031300_MAR2011_P1/5	PBANKA_031300	unique hit	tgatgtgaatatcatgacaaataaaatggaaatcgaacctacaactgaagcatcctattt
PBANKA_031300_MAR2011_P2/5	PBANKA_031300	unique hit	aagaagtgatccaaatttattttcaactaatcatattaacgaactcgcgaggatgttatc
PBANKA_031300_MAR2011_P3/5	PBANKA_031300	unique hit	cttatatcataacaataaaggatagcgattgtagaataagtaatgaattcactgttgagg
PBANKA_031300_MAR2011_P4/5	PBANKA_031300	unique hit	gggaaaaaaatggaataacattttgaaatatgaaacaggaaatactataagaataggtag
PBANKA_031300_MAR2011_P5/5	PBANKA_031300	unique hit	attgtttatgaatactatttgactccaattccatatcttattgatatggttattctaccc
PBANKA_031310_MAR2011_P1/3	PBANKA_031310	unique hit	tatttttgaagatataaaaaatggtaataagagtgcaggtggtagacaactagaggaatt
PBANKA_031310_MAR2011_P2/3	PBANKA_031310	unique hit	gcaagctgtacaaagttatgtagatgtgtatcaaaaagaaactgctcgtaaaagtaaatt
PBANKA_031310_MAR2011_P3/3	PBANKA_031310	unique hit	caaacatttctagattatgctaaaacaactataactcgaactattaaaggcgcctcaaat
PBANKA_031320_MAR2011_P1/6	PBANKA_031320	unique hit	ttctaaacatagtaataaggttatgctggtgaggtgtaaagaatgttacaaaactgcttt
PBANKA_031320_MAR2011_P2/6	PBANKA_031320	unique hit	caaataaacctaataaaactattgaagaggaaattgatacaaaacaaaactctccagaca
PBANKA_031320_MAR2011_P3/6	PBANKA_031320	unique hit	cagtaattttaatcgctctagtcgttatatatgctcaggtgtattgttagatatttacac
PBANKA_031320_MAR2011_P4/6	PBANKA_031320	unique hit	aggggaaatgaaaaggtcgacataaaatgtgtgcgttattttaatgttagcaatattatg
PBANKA_031320_MAR2011_P5/6	PBANKA_031320	unique hit	ttcggatagtagagaaaagctatcaatgtgtgtgtctataaatcgtgacaaaatatatag
PBANKA_031320_MAR2011_P6/6	PBANKA_031320	unique hit	gcatcttgaaaataaaagcacaaaaataattcccgtagaaaatgaacaaactaactcgag
PBANKA_031330_MAR2011_P1/3	PBANKA_031330	unique hit	tgaagtagataaaaaggacaaaaccaatagccaagaaacggtgaaagaaattcataacaa
PBANKA_031330_MAR2011_P2/3	PBANKA_031330	unique hit	gggatcaacatctagtaacacagtttcttctaattttaatgataaaaaggtagagggtat
PBANKA_031330_MAR2011_P3/3	PBANKA_031330	unique hit	agatatctattggaagtttggtgtgttcatttttgtggttgacatatgggttcatattaa
PBANKA_031340_MAR2011_P1/6	PBANKA_031340	unique hit	ataaatttaaaggaaagcggaaaagacccatatacatcatacaaaaacgaaagcgaagtt
PBANKA_031340_MAR2011_P2/6	PBANKA_031340	unique hit	tagttaacaacgatctaaaattggaactaaaaaacgtcaaaacagatttagaggcttcga
PBANKA_031340_MAR2011_P3/6	PBANKA_031340	unique hit	caggagctagccataaataattgttcagaacaaaatgaaaaattaagtgaagaattaaaa
PBANKA_031340_MAR2011_P4/6	PBANKA_031340	unique hit	cgcaaaaatccaaccaagacaaaatcgagtttgaagaaaaaataaaatcaattcaagaac
PBANKA_031340_MAR2011_P5/6	PBANKA_031340	unique hit	gtagaaaaagaagcacatttgatagaaaaggaagcaactataatggagagagaaattgaa
PBANKA_031340_MAR2011_P6/6	PBANKA_031340	unique hit	aagaaaaatatcttaacgtacaaaatgagctaatcgaaggggaaacaaacaatcgctttt
PBANKA_031350_MAR2011_P1/4	PBANKA_031350	unique hit	tttgacatatatatatttatccagttgtgtttcaacaactcccaggcattttctgcaatc
PBANKA_031350_MAR2011_P2/4	PBANKA_031350	unique hit	tggaaaattgggaagaaatgaaccaaacactctaattttaggagacaacacaaataatag
PBANKA_031350_MAR2011_P3/4	PBANKA_031350	unique hit	ggatgcaaatttaaaagtttcataccaaaaccaattacgattaatgataccatatattat
PBANKA_031350_MAR2011_P4/4	PBANKA_031350	unique hit	caacaaatatcagacaaacactttttactatcataatattcctcttttttcggagttcgc
PBANKA_031360_MAR2011_P1/2	PBANKA_031360	unique hit	aatgtattccctaaaaatgtgatagaatcaaaggggaagaataagaataatgcaggtttg
PBANKA_031360_MAR2011_P2/2	PBANKA_031360	unique hit	gttgaatgcaaaagagagcatatagaaaaggaagaagaaaaagaagatgagatgaatgtt
PBANKA_031370_MAR2011_P1/4	PBANKA_031370	unique hit	aaaggagagtattacatatttactcgtcttagtttatttttacacacttcactaaatata
PBANKA_031370_MAR2011_P2/4	PBANKA_031370	unique hit	tataattataaacacgtccagaatataccgaaaatccaagtactacagtagaaatggtaa
PBANKA_031370_MAR2011_P3/4	PBANKA_031370	unique hit	caaattacacattttcataatattcaaaacatcgagctatctctaatgcttcaaattatt
PBANKA_031370_MAR2011_P4/4	PBANKA_031370	unique hit	tcgagatcaaatcaaagattcaaatacgactcccaaattaaatcgcctatataataagta
PBANKA_031380_MAR2011_P1/2	PBANKA_031380	unique hit	gtattatagatgtaaatgtagggtatgaattattaggtagagtagtagatgcattaggga
PBANKA_031380_MAR2011_P2/2	PBANKA_031380	unique hit	tatacaggatgtgcaatggctgaattttttagagacagaggaaatcatgctttaattata
PBANKA_031390_MAR2011_P1/6	PBANKA_031390	unique hit	atgggacgaaattcaaaaatatgaagaatgtttgaaatctttgggaaatcatgaaaaacg
PBANKA_031390_MAR2011_P2/6	PBANKA_031390	unique hit	tattccctgattttattttagaaaaagacaagcaaaatgatcattcaacaatgtataccc
PBANKA_031390_MAR2011_P3/6	PBANKA_031390	unique hit	ccaaacataatatcttttgaagctgaaaatcaatcacattccccaacccttatctataat
PBANKA_031390_MAR2011_P4/6	PBANKA_031390	unique hit	catacaattcgaaaataccagtatgaaggtgttaaagatatattgcacgataaagataat
PBANKA_031390_MAR2011_P5/6	PBANKA_031390	unique hit	taagacaaatttcagaatcaggacaaaagaaaaatcaggcatacaaccatagatgcaata
PBANKA_031390_MAR2011_P6/6	PBANKA_031390	unique hit	agaacaatacccaaataaacagattgaacaaaaaaacccaacaaaacaagttaaggatcc
PBANKA_031400_MAR2011_P1/1	PBANKA_031400	unique hit	ttgaatttatccaatttatggctcaaatgttagatgcatttttcacaaacgtgtgtgagt
PBANKA_031410_MAR2011_P1/1	PBANKA_031410	unique hit	agtgtgaaagaaatggacgatgaatataagcgatatttggaacttaagaggaaagaaaat
PBANKA_031420_MAR2011_P1/2	PBANKA_031420	unique hit	ggggaagaaatagctataaatcctggtatgtatgttagaaaaaaagaaggtaaaattggt
PBANKA_031420_MAR2011_P2/2	PBANKA_031420	unique hit	caaaaaggaacttatagaaggatacaacgttttgcgaaattttaagaatgaacttggtga
PBANKA_031430_MAR2011_P1/6	PBANKA_031430	unique hit	tccataaaatttactttgaaccggtgttttatttattcacggcattgtggaataatcact
PBANKA_031430_MAR2011_P2/6	PBANKA_031430	unique hit	cagccattttaattctcaaagttttattaatctagaacgcagtaatgcaataagtagcaa
PBANKA_031430_MAR2011_P3/6	PBANKA_031430	unique hit	cattaccaatataagtagtgaaacacaagaatgtttgatgaatagcaacccaaatgtcat
PBANKA_031430_MAR2011_P4/6	PBANKA_031430	unique hit	cctaaaacagttactcgaaatatctctatcctttcaaaaaatgatcactctattcaagga
PBANKA_031430_MAR2011_P5/6	PBANKA_031430	unique hit	acacaaattgaaagtaaaatgctcagtacaagtgactgtgatgcaaaccattattttgat
PBANKA_031430_MAR2011_P6/6	PBANKA_031430	unique hit	acagatcattagtacatgaaacagatagaacctttgaatatataaaccttagttacgatc
PBANKA_031440_MAR2011_P1/1	PBANKA_031440	unique hit	tgaaaatgaaattaacataacaaaaaatggcaacgaaatccaacagaatgaatgccaaga
PBANKA_031450_MAR2011_P1/1	PBANKA_031450	unique hit	cttagatgttcaaactgtggacgatgtgttccaaaagataaggcaataaaaagatttaat
PBANKA_031460_MAR2011_P1/2	PBANKA_031460	unique hit	caaaagatgaatagagtagccgataagttgcctcttaaacttgaaagattaaatactgat
PBANKA_031460_MAR2011_P2/2	PBANKA_031460	unique hit	cccgtcccttataattctgttgtatcttatagaggaaaaataatttatagtgattttgaa
PBANKA_031470_MAR2011_P1/2	PBANKA_031470	unique hit	agatatgatgacagaagacgcccaatcagctttaagacgaataatagaaatatattcaaa
PBANKA_031470_MAR2011_P2/2	PBANKA_031470	unique hit	tttgagaagagcagtttctgttttacaattgtgtgcatgtattgattctaagattacagt
PBANKA_031480_MAR2011_P1/2	PBANKA_031480	unique hit	agataacattgaaaattggaataataaggggaatggttacaaagttatttttttgtggtt
PBANKA_031480_MAR2011_P2/2	PBANKA_031480	unique hit	catatatttatctccaattctcagtattactgcttatgagcggtatttcccttttgttat
PBANKA_031490_MAR2011_P1/3	PBANKA_031490	unique hit	atacatcagaacacatacaactggatggcaataatagggataatgtcaaatgtgataata
PBANKA_031490_MAR2011_P2/3	PBANKA_031490	unique hit	aaatcccaaacggtaataaatataatccaaattacaacccccctaatcacattactaact
PBANKA_031490_MAR2011_P3/3	PBANKA_031490	unique hit	accatcccatggaattgaaccaacaaataataacactgaatatctggatataaaaaatga
PBANKA_031500_MAR2011_P1/2	PBANKA_031500	unique hit	acaaaaaatgaaatgtgtgaactagtagggggttttccccataatgacattataattgaa
PBANKA_031500_MAR2011_P2/2	PBANKA_031500	unique hit	tgatgataatactaggtaatgaaagtaaagggctcaatgaggacattataaaaaactcag
PBANKA_031510_MAR2011_P1/2	PBANKA_031510	unique hit	ataaccctttagaccatgaaaatgagcaaaaccaagatagcgaaacaaaagaaattacat
PBANKA_031510_MAR2011_P2/2	PBANKA_031510	unique hit	cgagctggtaaaactggaaaatcaataacttttgtaactcaatatgatgttgaaacgttt
PBANKA_031520_MAR2011_P1/1	PBANKA_031520	unique hit	gaaataataggaagcttttaggaagggttaaggcatttgatagacattgcaatttacttt
PBANKA_031530_MAR2011_P1/7	PBANKA_031530	unique hit	aaatatatttttagctctggaaaagaaggcaacgatgtggatataaaggtagaaggaaat
PBANKA_031530_MAR2011_P2/7	PBANKA_031530	unique hit	acattttcaccagcaggtttgttaatatcatatcatttaggagttagtagtctacttgtt
PBANKA_031530_MAR2011_P3/7	PBANKA_031530	unique hit	attttggatgccctaatacaaaaactgaaaggataataaaaatttcaccatttgcatctg
PBANKA_031530_MAR2011_P4/7	PBANKA_031530	unique hit	atggattcaattatagtgcgacatataatggggatcggaatagtataagttcttatttct
PBANKA_031530_MAR2011_P5/7	PBANKA_031530	unique hit	agaaaatggtgcacaaggaatgtggaaagtaaaatcggaaataaaaaatagaaaagagat
PBANKA_031530_MAR2011_P6/7	PBANKA_031530	unique hit	aatttgaatctttgtagtagttttggcgatagaagtgcaacatttgaggtatgcttatta
PBANKA_031530_MAR2011_P7/7	PBANKA_031530	unique hit	atgagcatatatatactcatacaaatttttggctatactcttcttctgataatagtaatg
PBANKA_031540_MAR2011_P1/2	PBANKA_031540	unique hit	atttagaagaacgaattataaaagtagttgaacaatctacagacccgttagatgtatcca
PBANKA_031540_MAR2011_P2/2	PBANKA_031540	unique hit	gaagaagaaaaagaatggcaattacctccatgtgtatcaaactggaaaaataataaagga
PBANKA_031550_MAR2011_P1/2	PBANKA_031550	unique hit	tggattaaaaagagtgtgatattttattatttggaagtacaggatatagtggggaaatgg
PBANKA_031550_MAR2011_P2/2	PBANKA_031550	unique hit	gatggggatagtggttatgtgaagcgggaaaataaatataaaactcaaaacttatgaaaa
PBANKA_031560_MAR2011_P1/1	PBANKA_031560	unique hit	taagtaaaggaagaagattaactggccgcgcaaaaaagagacaattatacaacaaaagat
PBANKA_031570_MAR2011_P1/1	PBANKA_031570	unique hit	taacattttcgtctgtaagtttttatttacttttgtctgctgtcattgcattacattttt
PBANKA_031580_MAR2011_P1/1	PBANKA_031580	unique hit	tagggcccatactacttggaatatttatttttgttgtaattggatcagttgttatccaaa
PBANKA_031590_MAR2011_P1/2	PBANKA_031590	unique hit	catgcataagcctaaaggattgatatgtacaaatcaggacgaaaaagatagaaaatctat
PBANKA_031590_MAR2011_P2/2	PBANKA_031590	unique hit	acttgggtaaacaaactaacacatcctaaatatgaaagagtaaggaaatacatgatacat
PBANKA_031600_MAR2011_P1/4	PBANKA_031600	unique hit	gcaaaaattgttgttgaaattaaagatgaaagtgatgatgaactagcaaaggatgcttct
PBANKA_031600_MAR2011_P2/4	PBANKA_031600	unique hit	tttaatgcatctgatgaaagaaataaagcagctgttgaaaaaattggtgatatggcaaca
PBANKA_031600_MAR2011_P3/4	PBANKA_031600	unique hit	gctttagaattattatgggaaagttcaaatggtgatataagacaaatactcaatgcttta
PBANKA_031600_MAR2011_P4/4	PBANKA_031600	unique hit	tagatgaagatatggatgacttaagtgactcaaaagaagacaaagatgatgatgttttag
PBANKA_031610_MAR2011_P1/1	PBANKA_031610	unique hit	tcttctagaaatgatgtatttggggaaaaaggaatttcaaattatgaaaattgggagcat
PBANKA_031620_MAR2011_P1/2	PBANKA_031620	unique hit	aaaatataatttgggattcgatacaatggataaactcgaaaaagaaggaaatggaggcat
PBANKA_031620_MAR2011_P2/2	PBANKA_031620	unique hit	aaacatatacaaagggtggaaacgattaaaatcaatgctgtagcttatctagacatgata
PBANKA_031630_MAR2011_P1/1	PBANKA_031630	unique hit	ctgcacaaattagttttggattcttgttattattccctgtatctatggtagattttaaga
PBANKA_031640_MAR2011_P1/2	PBANKA_031640	multiple hit	aattcataatgtgggccaacaaattcaaatagtgaatatcgcgattctgtaaacatcata
PBANKA_031640_MAR2011_P2/2	PBANKA_031640	multiple hit	aacaaacaactaatgaaaaagaaggtaaacaaacagatgcagaaaaagttgaagagtctg
PBANKA_031650_MAR2011_P1/2	PBANKA_031650	multiple hit	gaagcaatagatgaacaaagcaatcaccttctatgtaaaagttctgaagaaactgaaaat
PBANKA_031650_MAR2011_P2/2	PBANKA_031650	multiple hit	ataattacaaaatgccacgaatatgttgaagttacctataccagccttattaatggttct
PBANKA_031660_MAR2011_P1/10	PBANKA_031660	multiple hit	actgtacctaaaaactcatttatccaaaactttaatgcaccaacatttgactctgatctt
PBANKA_031660_MAR2011_P10/10	PBANKA_031660	multiple hit	taaaaatgtttcgtacgaaagccaaagtcctcaagtagctaaatatgctaatactataca
PBANKA_031660_MAR2011_P2/10	PBANKA_031660	multiple hit	ctcaaagaagagggcttgaagaaaaaaacacgtttcttgatgaaatacagaaaaaattag
PBANKA_031660_MAR2011_P3/10	PBANKA_031660	multiple hit	gaaaaaactaatatagacaatatacaagaagaagaaaccagggaaattcacgaaaaaatc
PBANKA_031660_MAR2011_P4/10	PBANKA_031660	multiple hit	agagaatatattcaaagatgcatctctaaatgaacacgaacaaactaacaatgaattgaa
PBANKA_031660_MAR2011_P5/10	PBANKA_031660	multiple hit	gataacaaaatcgataaaaacatagcgaaattaacggaaatagaaaaaagctcagagagc
PBANKA_031660_MAR2011_P6/10	PBANKA_031660	multiple hit	gacggataaccaatttcaacacataatagaaattaaaagcaatattgacactcacaatca
PBANKA_031660_MAR2011_P7/10	PBANKA_031660	multiple hit	aagacattggcgataatgaagcgttgaaaacatataaagcaaacatgagtaacacatata
PBANKA_031660_MAR2011_P8/10	PBANKA_031660	multiple hit	gacgttaaactcgttttggataaatctaatgagctaaaacaattatcatttggttcgcaa
PBANKA_031660_MAR2011_P9/10	PBANKA_031660	multiple hit	gaaaaatacaatccagtcatttcaacacattcaacagaaaataaatgaaaccacgacaca
PBANKA_031670_MAR2011_P1/1	PBANKA_031670	multiple hit	aatattattactacttctacggattgtttttttcatatttaaggtctggtgggaatccag
PBANKA_031680_MAR2011_P1/2	PBANKA_031680	multiple hit	acaatgaaatgggagaaggattatatgaagaaaatgtatcactatatgatgacaaagagc
PBANKA_031680_MAR2011_P2/2	PBANKA_031680	multiple hit	caaaagacccaccttttgcaaaaacaaaaataaacaccactccaaaaccaaatataagaa
PBANKA_031690_MAR2011_P1/2	PBANKA_031690	multiple hit	cttccgaggagtataaaaagaatatagaaaatgatacggaatataaaacttatattgcgc
PBANKA_031690_MAR2011_P2/2	PBANKA_031690	multiple hit	cagaacttacaaagaaaaaaacagcaaaacaattttctgggccaagtcttaaaaaaacac
PBANKA_040010_MAR2011_P3/3	PBANKA_040010	multiple hit	aatggaatacattaaagaaggattgcaagcaaatgaaagacaccaaactgaaacattaga
PBANKA_040010_MAR2011_P1/3	PBANKA_040010	unique hit	cgggcatttatttacggagttacaaaataatgaaaacaagtattccgaacagtttatgat
PBANKA_040010_MAR2011_P2/3	PBANKA_040010	unique hit	aaagatacaaaaaccacaccaaagattaaaggtcaaggaggggagcaaagtgatcaaaag
PBANKA_040020_MAR2011_P1/1	PBANKA_040020	unique hit	cattgtgatattgctcctgattactacaattctggatgtttatttgtgtttaatgaactc
PBANKA_040030_MAR2011_P1/1	PBANKA_040030	unique hit	tattaattggagggctgtactttatgatactatttataccgtctgggttttccatatatt
PBANKA_040040_MAR2011_P1/2	PBANKA_040040	unique hit	gatatggttaagttatatgttaaacctaaaggaaaataataatggtagcgacagtctaac
PBANKA_040040_MAR2011_P2/2	PBANKA_040040	unique hit	aattttccactccttacagaaataaaaacaccacaaaatgctacaaaagatcctgaacaa
PBANKA_040050_MAR2011_P4/4	PBANKA_040050	multiple hit	tcaaatgaacaaactagggaaacgaaatcgtctcaggacacacctgaaaacaaaaattat
PBANKA_040050_MAR2011_P1/4	PBANKA_040050	unique hit	tatgagcatatggataaaataacaaaaaacaagtatttgaaggatgctagcattgaatat
PBANKA_040050_MAR2011_P2/4	PBANKA_040050	unique hit	aaattcaaaggttaagaaacaattccccgatcctgctccaaatgctccaaaagatcaaaa
PBANKA_040050_MAR2011_P3/4	PBANKA_040050	unique hit	acacaggaagtaaaaagagcccctcaggcaatacaatcgattcaaacaatcatctctcaa
PBANKA_040060_MAR2011_P1/2	PBANKA_040060	unique hit	actgcaaaacttaagtttgatgataattcggattttatgcaatactgccctgagaatgat
PBANKA_040060_MAR2011_P2/2	PBANKA_040060	unique hit	gataaaaacacagcaaattactataaaaaatcctgaacaaaactctgcacaaacatctga
PBANKA_040070_MAR2011_P1/1	PBANKA_040070	unique hit	atatcatctatgtcgaatctgttggtttccatgttaccagtcccctaaagcgcttgatta
PBANKA_040080_MAR2011_P1/1	PBANKA_040080	unique hit	ataattcactcaacaaaaatactaaatattctgaaattaggcgtcatactttccatggaa
PBANKA_040090_MAR2011_P1/2	PBANKA_040090	unique hit	gtactatacaaataggctgtataagaaggtgtgtaacagttgcttaagtttaaacataaa
PBANKA_040090_MAR2011_P2/2	PBANKA_040090	unique hit	gaatatttacagtaacaagttgattaaagaaattaaagaagacgacttacgcacaaagaa
PBANKA_040100_MAR2011_P1/3	PBANKA_040100	unique hit	aaaatcgatatctgctttagctattccagatgaagaaaacactaaatcttatgaaaacag
PBANKA_040100_MAR2011_P2/3	PBANKA_040100	unique hit	tggtgaagataacagagttaaatgttgggacttggaatataacaaagtgataagagatta
PBANKA_040100_MAR2011_P3/3	PBANKA_040100	unique hit	aaaatgaagatgcgacaccagaaaactttccgattaaatggaatccttatgataacttta
PBANKA_040110_MAR2011_P1/5	PBANKA_040110	unique hit	taaagccagaaaatgtagttgtttctacacttacgaatataccaaagcctagagattata
PBANKA_040110_MAR2011_P2/5	PBANKA_040110	unique hit	aaaggattttgataaagtagaaccacaaattgatgaaacaaagcaaggtgaaacagaaca
PBANKA_040110_MAR2011_P3/5	PBANKA_040110	unique hit	ttactacctattataacatacatgctatacaagaaacgctgacaagaaaaccgtatcatt
PBANKA_040110_MAR2011_P4/5	PBANKA_040110	unique hit	ttacaacacccatggcttaatatggtagatttagaagatgatgaacagacaaatactaat
PBANKA_040110_MAR2011_P5/5	PBANKA_040110	unique hit	agcccacaaaaaatatatccatgaaaagtacgaagacgataaggaaaatcaaataaactg
PBANKA_040120_MAR2011_P1/5	PBANKA_040120	unique hit	cacagtggaatacaccaaaatatatactgttcgataaaatggcacaataaaaatacttca
PBANKA_040120_MAR2011_P2/5	PBANKA_040120	unique hit	gaacaacaatattcgcgggttcaagaattaataggaaatgctgaagatgtaattaaacta
PBANKA_040120_MAR2011_P3/5	PBANKA_040120	unique hit	aagtacataatggacgataaagctgaattggaaggaattcaaccaaataaggaagttata
PBANKA_040120_MAR2011_P4/5	PBANKA_040120	unique hit	cataaatgatccaataatatgtgacttaaatatacatggtacgtctagtgagacaaatgg
PBANKA_040120_MAR2011_P5/5	PBANKA_040120	unique hit	ggttacgaacaaaattacaagaagacaaaaacagtgaatattcgaaaaagctcaacgaat
PBANKA_040130_MAR2011_P1/1	PBANKA_040130	unique hit	gaatatcttgagcacataaacttcaacacaaacaagtttcctcagtacaatcatctagta
PBANKA_040140_MAR2011_P1/2	PBANKA_040140	unique hit	atcggtactattaggtgcattatacttaatgaagggaaagtaattgaacaatttcttcca
PBANKA_040140_MAR2011_P2/2	PBANKA_040140	unique hit	aaaaggaaaagcattaaatgaagctccaattgttgaaaggatgcatatatcagttatagg
PBANKA_040150_MAR2011_P1/5	PBANKA_040150	unique hit	tgaaattgctggataatattgttgaagctcttttagacacaaaagataaaaacagaaggg
PBANKA_040150_MAR2011_P2/5	PBANKA_040150	unique hit	agaaacaggtgttttaaataatcgaaaggtttatagttttgctacaatgcacaatatagg
PBANKA_040150_MAR2011_P3/5	PBANKA_040150	unique hit	atgctgttggatctatatcaatgtgcatgactctaaaaaaagaacaagactttttaatgt
PBANKA_040150_MAR2011_P4/5	PBANKA_040150	unique hit	atagtaagtatattaatatggaagttgaaacgaatggtacgaaacgaataaaacatgcac
PBANKA_040150_MAR2011_P5/5	PBANKA_040150	unique hit	ccagaggcagaaattactaagccacatataataaagcatgttcaaacttttttaactcaa
PBANKA_040160_MAR2011_P1/3	PBANKA_040160	unique hit	ttatcatcgagcccaagataatatgtacaaaggaagtttaaatgaacgaggaattctttt
PBANKA_040160_MAR2011_P2/3	PBANKA_040160	unique hit	gtaaaacactaatagctagacaaataggtaaaacactaaatgcgagggatcctaaaatta
PBANKA_040160_MAR2011_P3/3	PBANKA_040160	unique hit	ataacattgaaagactaattgattatactagggttggtccgcgatttagtaactctattt
PBANKA_040170_MAR2011_P1/5	PBANKA_040170	unique hit	gaaatagtaaagccatctatagaatataaaaatgtacacatacccgatttcaacccaatg
PBANKA_040170_MAR2011_P2/5	PBANKA_040170	unique hit	ttgcgttcatacaaaaagtcgaaagtagaaaatgtggagaatggaaatagttcaatagaa
PBANKA_040170_MAR2011_P3/5	PBANKA_040170	unique hit	catcacatattgaaaaaggagaatggaatggcatagttagacaatataatgattatggaa
PBANKA_040170_MAR2011_P4/5	PBANKA_040170	unique hit	tgttaaaaatgaaggaataggaagtgatatatttctaaatgaccaaaatacacaaaatta
PBANKA_040170_MAR2011_P5/5	PBANKA_040170	unique hit	ccgtattggtttaaagattttgatgttcttaaaaatgttaacacatttgtttctggaatg
PBANKA_040180_MAR2011_P1/4	PBANKA_040180	unique hit	gcttattttgttgaaaaaacttatgaagatgtagaggaagaattagaaacgtcgccttta
PBANKA_040180_MAR2011_P2/4	PBANKA_040180	unique hit	aatactccaaacaatttggaaatacaacgaaatagtcaatcaaaatcgacacgaccttta
PBANKA_040180_MAR2011_P3/4	PBANKA_040180	unique hit	tttgccattattagcatcatgggttgtttttaatcaaccactttctattattgctgttga
PBANKA_040180_MAR2011_P4/4	PBANKA_040180	unique hit	attcaacttatgctaaaacatatgaaactatgagcgaaataaccgaatacatgtttccga
PBANKA_040190_MAR2011_P1/1	PBANKA_040190	unique hit	tttattttgcgacgatatttaccaaatggaagttatgaagattggagattggatgaactt
PBANKA_040200_MAR2011_P1/3	PBANKA_040200	unique hit	aaaaatcgaaggcaaatgagtccattcctaacagctatatctgaatttaacgaagataaa
PBANKA_040200_MAR2011_P2/3	PBANKA_040200	unique hit	atatcattatggttatttcaacaacttttatggtgtatcttatattttaaaaatcctggg
PBANKA_040200_MAR2011_P3/3	PBANKA_040200	unique hit	tgagcacttcaaaagacctaatcacataacagacaaatataataccgaattagaatgttg
PBANKA_040210_MAR2011_P1/7	PBANKA_040210	unique hit	atcaagttttaactaatcaagaaaaatcaactagcgaactatctaatgacagaaatagcg
PBANKA_040210_MAR2011_P2/7	PBANKA_040210	unique hit	aatgatgtactatatgatattacaaactcttatgcaaaaattaaaaattgccatactcga
PBANKA_040210_MAR2011_P3/7	PBANKA_040210	unique hit	caatcaaccatcctctgcgttttcagatttttcaaatagtaaatatacctactctcaaat
PBANKA_040210_MAR2011_P4/7	PBANKA_040210	unique hit	tcatacatacctggtaagttacttcttctcaattatgaagaccccacatcaaataataaa
PBANKA_040210_MAR2011_P5/7	PBANKA_040210	unique hit	tccattcccgcacacaaataaatgaacgaacaaaatcaccaattaatatacaaacaaatg
PBANKA_040210_MAR2011_P6/7	PBANKA_040210	unique hit	catatattaaaattcagttttaacaaaaatgacccagctagcgatattacacgatgtcga
PBANKA_040210_MAR2011_P7/7	PBANKA_040210	unique hit	ggaaaaatcaattcttctgattatcattatggaaacaatacacatatacatcgtccccat
PBANKA_040220_MAR2011_P1/1	PBANKA_040220	unique hit	atgtaaagttgataaagctttagagcattctacccaaaatgaagcaccctcaaaaaatta
PBANKA_040230_MAR2011_P1/2	PBANKA_040230	unique hit	gagaaggaatatcagaagttgaaataacacaatggaataaacaaataggggatgaagttt
PBANKA_040230_MAR2011_P2/2	PBANKA_040230	unique hit	gaagttatctaaagatgaaattgaaaatgggacaataacaataagcaattatggggctat
PBANKA_040240_MAR2011_P1/3	PBANKA_040240	unique hit	gattggtttactgattctacaaaagttcttaaaaatacaaatttgacacatctatctgaa
PBANKA_040240_MAR2011_P2/3	PBANKA_040240	unique hit	aatgcaaatacaaaaaagtgtccaaattgtaataaaccaatcgaaaaaacatcaggatgt
PBANKA_040240_MAR2011_P3/3	PBANKA_040240	unique hit	tggctttgtctcaaagaatggaatagccataaaggtgggttctataattgcaataaatat
PBANKA_040250_MAR2011_P1/1	PBANKA_040250	unique hit	gaattttttagagtttgtctttttcttatgctatctcttaagtgtcgctttagttttggc
PBANKA_040260_MAR2011_P1/3	PBANKA_040260	unique hit	ttaaaaaacattatagagggaaaaccagatatgacaaaatctgtggaaattagccaacac
PBANKA_040260_MAR2011_P2/3	PBANKA_040260	unique hit	gaaacgacagaggaatacaaaaacttgagcgaaggaaaatatatgaatgataaagaagtt
PBANKA_040260_MAR2011_P3/3	PBANKA_040260	unique hit	tttatgaatgaaagtgatataaaccatcaaagaacgaatttagaagaggatccagttgca
PBANKA_040270_MAR2011_P1/2	PBANKA_040270	unique hit	tggatcaaaatgggaaaacaaaatctcaaggcgaccaacaatataacataatggataata
PBANKA_040270_MAR2011_P2/2	PBANKA_040270	unique hit	ttaacacatcaaaaaatagtactgtgaatggtagcaatacacctcaaaacaacaaaggat
PBANKA_040280_MAR2011_P1/2	PBANKA_040280	unique hit	cacctgaagtaaatagagtttatataggatcattttgggatcggaaattaatgtatgatg
PBANKA_040280_MAR2011_P2/2	PBANKA_040280	unique hit	ccacaattattagaaatgattccaaaagagtctgctactgttgatatgtataaagttgga
PBANKA_040290_MAR2011_P1/5	PBANKA_040290	unique hit	ttcctcaaagattacattaatgaaaggactgacactctcacttttacaaatcacaaagaa
PBANKA_040290_MAR2011_P2/5	PBANKA_040290	unique hit	tgaatcagattatcccatttcatatgcactcattatatttggttagctcaaatgaagaag
PBANKA_040290_MAR2011_P3/5	PBANKA_040290	unique hit	tgattttttatcctgcacaagccagaaaaacgttgctatgtacatgtcatacatatttaa
PBANKA_040290_MAR2011_P4/5	PBANKA_040290	unique hit	ctgagaaattttaatcaggaggatatttcgtgtgtagaatgtgagaaaaatgaaagtaac
PBANKA_040290_MAR2011_P5/5	PBANKA_040290	unique hit	gcaataatagtaccacatcaacacctaccaataattcgactatttttcattgtaaagaaa
PBANKA_040300_MAR2011_P1/1	PBANKA_040300	unique hit	aaaagggaaaagaaagattggcatctttaggaagaagaagatacgatatgaaacaaaaag
PBANKA_040310_MAR2011_P1/1	PBANKA_040310	unique hit	tgatgtaatgaagaataggaacttacgtgaagcaataaaaatatatagcaattggccata
PBANKA_040320_MAR2011_P1/2	PBANKA_040320	unique hit	caagcccaaaggaacttaaacgagctatgttacaatgaaggaaatgataataaattgtat
PBANKA_040320_MAR2011_P2/2	PBANKA_040320	unique hit	gtataagagttagaaaacgaaaaggttcaaataagaaagcagaagatttgaccttagaag
PBANKA_040330_MAR2011_P1/5	PBANKA_040330	unique hit	atgatagactttgaaagatatctacacttgacgttggataagggaaaatattattccgtt
PBANKA_040330_MAR2011_P2/5	PBANKA_040330	unique hit	caaatgtgcagtgaatactctgaaacaaacttttatagattgttgtataaaagggaatgc
PBANKA_040330_MAR2011_P3/5	PBANKA_040330	unique hit	agcgaattattaagccattgctattctataaacactcttctcacaaccgtaaacatataa
PBANKA_040330_MAR2011_P4/5	PBANKA_040330	unique hit	ttcaactattaagtgcttattatggggaattgtggtatttacatttttatgctaccggat
PBANKA_040330_MAR2011_P5/5	PBANKA_040330	unique hit	atcactttagttatacaactcgaaatagcatactaaataatttggttattacacatatcg
PBANKA_040340_MAR2011_P1/1	PBANKA_040340	unique hit	atgaaacatagaaaatgtgcatgtgcaatatatggatataagcaggaaaacaaagacaac
PBANKA_040350_MAR2011_P1/2	PBANKA_040350	unique hit	cgaatgaaaacctaaaacgattaaaatatatcagagaggttactaatgcaagtatccaag
PBANKA_040350_MAR2011_P2/2	PBANKA_040350	unique hit	agcaggaatatatgctcgatgatacgaagcgaaaagtatcacaagttattaaagatgttt
PBANKA_040360_MAR2011_P1/13	PBANKA_040360	unique hit	tatgatcaaaacatagcactgaatttgaataacacattaaatcgaagtgtaagccaacct
PBANKA_040360_MAR2011_P10/13	PBANKA_040360	unique hit	tgaatagaatgatagtagacagaaatgaaggaacaaccccaatttacccaaatgaaataa
PBANKA_040360_MAR2011_P11/13	PBANKA_040360	unique hit	catttgtagcatttgggagtttggtaatgacaaaaaaagaagtgttagatttaggattgt
PBANKA_040360_MAR2011_P12/13	PBANKA_040360	unique hit	aaaatgaaacaaataccatctacatcaactgtggaaccaatcagagacaattctaaatct
PBANKA_040360_MAR2011_P13/13	PBANKA_040360	unique hit	atgatataattcacagtaataataaagagttagaagacgctgtcaattcgggtacttttg
PBANKA_040360_MAR2011_P2/13	PBANKA_040360	unique hit	ttaacaaaaacacacatgttcttggaaataatccaaatggagtgatcaaaataggaagtg
PBANKA_040360_MAR2011_P3/13	PBANKA_040360	unique hit	cgaaattaaaaaaacataatcgaaggggaagaccaagtagaaataatatactaccaaatg
PBANKA_040360_MAR2011_P4/13	PBANKA_040360	unique hit	aaaaataggagtaatattgaaaatgtagcaaaaaatgcggcggaaaatggggaaaaagat
PBANKA_040360_MAR2011_P5/13	PBANKA_040360	unique hit	tataacgagaacggatagctcaagtcataatgacaatacatctaatatggatgaaaatgt
PBANKA_040360_MAR2011_P6/13	PBANKA_040360	unique hit	ttgaaacaattaagtaagagaaataaaagggggagacgaaaaaaatgtgaagaagcagat
PBANKA_040360_MAR2011_P7/13	PBANKA_040360	unique hit	catagtacacttacaaaagatgacgatacagaatatttggaacagtgtgatgaaaataat
PBANKA_040360_MAR2011_P8/13	PBANKA_040360	unique hit	ttttttgaagagaggtgaaattatgacacgaaatgggtgtagtatagacagcaagtatta
PBANKA_040360_MAR2011_P9/13	PBANKA_040360	unique hit	tagagaatggtgagccaaagactgaaaaacttggtaaaaaacatgaagctattaatgatt
PBANKA_040370_MAR2011_P1/4	PBANKA_040370	unique hit	ttgacattccccattgaaagcctacctaatactatagatgatataccatataacgaattt
PBANKA_040370_MAR2011_P2/4	PBANKA_040370	unique hit	aatgataatcaagacaatattgacgatttgtgtagccaaataaagggccttcaaaatgtt
PBANKA_040370_MAR2011_P3/4	PBANKA_040370	unique hit	ttgcaaacattgacataagtgatcaagacgaattaatagcattaaaaatcgatacagagg
PBANKA_040370_MAR2011_P4/4	PBANKA_040370	unique hit	aactggaactgaaaaaaacaataagaacaagataaagcatgaagaagacaccaaaatacc
PBANKA_040380_MAR2011_P1/3	PBANKA_040380	unique hit	ggtgaaaatggtaatgtacaagaaaattatgaatgcgaaaatgaagtaagtcaacatatg
PBANKA_040380_MAR2011_P2/3	PBANKA_040380	unique hit	ctatatttaatccacttattgtatttgttatgtacttgtttggtcgactttttcctcaag
PBANKA_040380_MAR2011_P3/3	PBANKA_040380	unique hit	gaatgcttctttctggattctctcttgttatatattttttccctttccttctaattcgat
PBANKA_040390_MAR2011_P1/1	PBANKA_040390	unique hit	gtatatctttaagagagaagggtgttatagcaaaaatagattaagtgaggtgtttcgaaa
PBANKA_040400_MAR2011_P1/12	PBANKA_040400	unique hit	ggatccgaatcgaatcgagctttaagaaagaaattaaacaatgatgtaacaaatatattg
PBANKA_040400_MAR2011_P10/12	PBANKA_040400	unique hit	ctcgtatctatttcgaataatacacattctggcgcaaatagacaaataaattcaggaaat
PBANKA_040400_MAR2011_P11/12	PBANKA_040400	unique hit	atcaaagtttgttgcttttctagatataattgaacaagtatatggccatcatagttcagc
PBANKA_040400_MAR2011_P12/12	PBANKA_040400	unique hit	aacgacatcaacgatttgtttttagaagtcaaccttaatgctatatattccgacctttta
PBANKA_040400_MAR2011_P2/12	PBANKA_040400	unique hit	ggaaatataaatgtgaaaaggaacatatgctctcaattttctgaaagcttttcaacaagc
PBANKA_040400_MAR2011_P3/12	PBANKA_040400	unique hit	atcatcaatttttaaatttcattcgcttaatacctggaaaggacgctgctttatgttatt
PBANKA_040400_MAR2011_P4/12	PBANKA_040400	unique hit	acaagttaataaagcatattcaaatgataaaaacaatggacaaatcgaaagggaaatatc
PBANKA_040400_MAR2011_P5/12	PBANKA_040400	unique hit	gaagaagtagaaaattcaaaaatggcaatttataaaaacagagatgataataatgaaccc
PBANKA_040400_MAR2011_P6/12	PBANKA_040400	unique hit	ggtatgttttatttagatatgaaaataatggtgaaaagttggttatttatggatttttac
PBANKA_040400_MAR2011_P7/12	PBANKA_040400	unique hit	cacaatatatttgaccgagatgaaagtatggataaaggaaatgataattcagtttttaca
PBANKA_040400_MAR2011_P8/12	PBANKA_040400	unique hit	atggtaatgataatgttaatgataatgatgcaggtggtgtagataaagaatatgatgtgg
PBANKA_040400_MAR2011_P9/12	PBANKA_040400	unique hit	cagaaatagcagcgattaattcattagcatttttgttaatgtgtttttaccatgcagtta
PBANKA_040410_MAR2011_P1/2	PBANKA_040410	unique hit	tgaaaatgataaatcagaggaattggaaacacatcacgataaaatagttggccttaaaat
PBANKA_040410_MAR2011_P2/2	PBANKA_040410	unique hit	ggagatttaaacattgcacctgaagatgttgatttatcgcatcctatagaatttagaaaa
PBANKA_040420_MAR2011_P1/1	PBANKA_040420	unique hit	aatcgtatttattcattaactgttttttgcggagaaaattatccagatgttcctccaact
PBANKA_040430_MAR2011_P1/4	PBANKA_040430	unique hit	gtgaaatatatggcacactgataaatcaaaatgaagcgaaagaagaagatatgtacatgt
PBANKA_040430_MAR2011_P2/4	PBANKA_040430	unique hit	cgtggggaagaagagtcatgtattaaatttcattgtcaagatggattcgtaaaaaatatt
PBANKA_040430_MAR2011_P3/4	PBANKA_040430	unique hit	cagaaagtaaggtagatgacgaaagtgaagaagatgaacatagtgactctataaataaaa
PBANKA_040430_MAR2011_P4/4	PBANKA_040430	unique hit	aatctaccaaaagatgaaattattaaaggacataatgatgaaaagggttttgaaaggcgc
PBANKA_040440_MAR2011_P1/1	PBANKA_040440	unique hit	aggcatacagcatatggggggtatattcaacaaactatttcaccttttcaacaaaaaatt
PBANKA_040450_MAR2011_P1/2	PBANKA_040450	unique hit	cgattgctaactaacgaaaagccaaaaagcgatgaagaaaatgtaaataacattgatgaa
PBANKA_040450_MAR2011_P2/2	PBANKA_040450	unique hit	aaagaaattaaagaaatcgagcagtccgttgaagaaataaaacaatcttttgtcgcctat
PBANKA_040460_MAR2011_P1/2	PBANKA_040460	unique hit	aaagcatgacacaaatgaatccaccaaagaactcaaaatcaaagaaactgaagaagaaaa
PBANKA_040460_MAR2011_P2/2	PBANKA_040460	unique hit	aatggaagctaaaggatacataagtgttaacgaaattatttcggatttttctgctgatga
PBANKA_040470_MAR2011_P1/1	PBANKA_040470	unique hit	aatgctaatatggcagatatccaatcatatttcaaggaattaactggaaaaagttccgta
PBANKA_040480_MAR2011_P1/3	PBANKA_040480	unique hit	atggtaaacagactaaaaacaaatcagtatgatatattaataattggcggaggagcaaca
PBANKA_040480_MAR2011_P2/3	PBANKA_040480	unique hit	ttggaacaacagatgaacagcgtcctttagtagataatcccaaaattgataaaaaagata
PBANKA_040480_MAR2011_P3/3	PBANKA_040480	unique hit	ggaaatttaaaccaagaagatttgacatttggatgcagtaaattaggaaaaaaacttgtc
PBANKA_040490_MAR2011_P1/2	PBANKA_040490	unique hit	acagacagttaggaggctatggatatcctatgatgtttattgttacttatgataaaccaa
PBANKA_040490_MAR2011_P2/2	PBANKA_040490	unique hit	ggtgatgatactactgaattaaaaccgtatatgactaaactaatacaaggggaatttact
PBANKA_040500_MAR2011_P1/1	PBANKA_040500	unique hit	ttatcttttgcaaatttgacccttatgttggatttgccacaactacctgccattttttta
PBANKA_040510_MAR2011_P1/1	PBANKA_040510	unique hit	aaaggacaacatcgaggattttataattccaacacccctaactattcaaacaattttatg
PBANKA_040520_MAR2011_P1/2	PBANKA_040520	unique hit	tctaaaatactagtagatgtaagtatgcaacaagataataaatgtggagatggaacgaca
PBANKA_040520_MAR2011_P2/2	PBANKA_040520	unique hit	tagaacatagtgattttgatggtatggaaagattagcaaattgtttaggagctgaaatag
PBANKA_040530_MAR2011_P1/1	PBANKA_040530	unique hit	cttttgtccctggagacggttgtttaaattttattgacgaaaatgatgaagttttagttt
PBANKA_040540_MAR2011_P1/1	PBANKA_040540	unique hit	tgacgcagagagtgttgataacaatgtagtaattgaagaaaaagctgtttttgataatgt
PBANKA_040550_MAR2011_P1/1	PBANKA_040550	unique hit	aaaggaatacgaagaagaaaggaggaaaataacagagttgaaaagagaagctagaaaaaa
PBANKA_040560_MAR2011_P1/2	PBANKA_040560	unique hit	aatagctaattatgatgctatggaacgaaggaaaatatctatattaggagaaagaggaga
PBANKA_040560_MAR2011_P2/2	PBANKA_040560	unique hit	atacaaaaccacgaaaatgacaatggaagcaacaatggagttatccaaaataacaatgat
PBANKA_040570_MAR2011_P1/2	PBANKA_040570	unique hit	tttgatcttaataaaaaataatgcgattgaagcaaaacagaatttaaagaaaccaaacat
PBANKA_040570_MAR2011_P2/2	PBANKA_040570	unique hit	cagggattattatatgaatgcatacgaagcaaaagaatatggaattgttgatgaagttgt
PBANKA_040580_MAR2011_P1/2	PBANKA_040580	unique hit	gtttatgagcatgaacagcgatattgaacttatagaaatgaaattgaaagatgaaatgtg
PBANKA_040580_MAR2011_P2/2	PBANKA_040580	unique hit	aacttgcaagtttttgggcaaacaggagaagcaaaaatagctacattgagatatttaaaa
PBANKA_040590_MAR2011_P1/3	PBANKA_040590	unique hit	catttagcgatgtagaacattattgtgaaaataaggatatatcagataattcggaaacta
PBANKA_040590_MAR2011_P2/3	PBANKA_040590	unique hit	cttattatataattttatatccccctccaaaaataataacatgtctacacatagtgttgt
PBANKA_040590_MAR2011_P3/3	PBANKA_040590	unique hit	ctggaaatgctaaacattatggaacaacaatacagaaatatattagcaataatcaggatc
PBANKA_040600_MAR2011_P1/6	PBANKA_040600	unique hit	aattatggcgatccactaagcaattcaatagagggtttattaaaaaagaaggaaacagaa
PBANKA_040600_MAR2011_P2/6	PBANKA_040600	unique hit	tacagttatgtacacaataacagtgaagaagaaaatggagaaaacaacggttatactaaa
PBANKA_040600_MAR2011_P3/6	PBANKA_040600	unique hit	aatatatatgaaagggcaacacgaggaaacagattcgattatgaccaaaacaatcatatt
PBANKA_040600_MAR2011_P4/6	PBANKA_040600	unique hit	aacaacgaatcggatggaatacaaaatatgaataatgaaaatcaacaaaacaacaaccca
PBANKA_040600_MAR2011_P5/6	PBANKA_040600	unique hit	cacaaatagagcaacatgcaaacaaccaaataaataacaatatgaatcaacaagtatcgc
PBANKA_040600_MAR2011_P6/6	PBANKA_040600	unique hit	tataataataagagtgacagacataatgataattcacaaaccgaatcccgagaagaatct
PBANKA_040610_MAR2011_P1/3	PBANKA_040610	unique hit	tagggcacctataaaagaaagagctggggaatatagtgataaaattgatacagaaataaa
PBANKA_040610_MAR2011_P2/3	PBANKA_040610	unique hit	aagtcgagacattatttaaagagaaagaggatgaaaaagaagcaaacagaaatgaatatg
PBANKA_040610_MAR2011_P3/3	PBANKA_040610	unique hit	ataaaaatccagatgaaataggaggctgttatgtgtcttatataattgaaggaagcaaag
PBANKA_040620_MAR2011_P1/13	PBANKA_040620	unique hit	agtttgtggccgatgtagaaaacataaccaaaataaaagaatatttgaatcaaggggata
PBANKA_040620_MAR2011_P10/13	PBANKA_040620	unique hit	cacatacttatatgataagaaatccgtttttagtatcacttcaggggaaaaaatgaaaaa
PBANKA_040620_MAR2011_P11/13	PBANKA_040620	unique hit	tgttgcatataataaagaaaatgataaaatgggggaagaagcggataaaatcaaacttga
PBANKA_040620_MAR2011_P12/13	PBANKA_040620	unique hit	tcaaatagttgcatatgtaatgctaattataatgagtcgaacgaagtgtgtacacatata
PBANKA_040620_MAR2011_P13/13	PBANKA_040620	unique hit	ccaatcaatcaaaaaagcaactaaggattggacaaaaagagacatagagaaatacgaaaa
PBANKA_040620_MAR2011_P2/13	PBANKA_040620	unique hit	aaattaggaatgagtcagcgcaactcttatcgaaaactggtaaaaatgtttcaacatatt
PBANKA_040620_MAR2011_P3/13	PBANKA_040620	unique hit	attctaaagaccacagtaaatatgagagaagagcatcgagttatgataaagaagaacaaa
PBANKA_040620_MAR2011_P4/13	PBANKA_040620	unique hit	ggaaaatgagattaaaaggcaaaaggaaatgctattagaaacagtcagaaaaagtatatc
PBANKA_040620_MAR2011_P5/13	PBANKA_040620	unique hit	gacaataatatttatcccctaaatcatatacaaaacaagtcagtgcatgaagaagctcaa
PBANKA_040620_MAR2011_P6/13	PBANKA_040620	unique hit	cgatgaaataaaagaagaatctataaaagatgaaagtagcaatgatgaatctgacgatgc
PBANKA_040620_MAR2011_P7/13	PBANKA_040620	unique hit	tagaaaaggaagaagaatctatgtcagatgcagaatcccaagaaaatagtaaagaagaaa
PBANKA_040620_MAR2011_P8/13	PBANKA_040620	unique hit	cagaattagaatcgaaaaatatgattaaaagttgtatagaagggaataagacagttgtag
PBANKA_040620_MAR2011_P9/13	PBANKA_040620	unique hit	aaatgtgcaattcagcacagttagatgtaaaaagagaatctatgtcaagtatgatagatg
PBANKA_040630_MAR2011_P1/2	PBANKA_040630	unique hit	ggattaactataattataaagggtgttggtatgagcaatggttcgttatatgtagaagaa
PBANKA_040630_MAR2011_P2/2	PBANKA_040630	unique hit	gaaaaagacccaagtgatgctattttgcctcaacaaccatttccaaatatgttttttaaa
PBANKA_040640_MAR2011_P1/6	PBANKA_040640	unique hit	ctagttgaactcgaaaatagcacaccgatcaaaattagggaaaaatgtaaaatacatgta
PBANKA_040640_MAR2011_P2/6	PBANKA_040640	unique hit	tcagagtgcgaagaattagaagagtcattggaatctttgaaaagtttagatcaaaatatg
PBANKA_040640_MAR2011_P3/6	PBANKA_040640	unique hit	atagacatcttaaagacaaaccgaaagtgggaaatcatattaattcgaatactgaaaaag
PBANKA_040640_MAR2011_P4/6	PBANKA_040640	unique hit	gtcaaaatacagaagaggaaaggaaactaaatgaatctggcacacgattaaagataaaaa
PBANKA_040640_MAR2011_P5/6	PBANKA_040640	unique hit	attgatactaaaagcaaaaatcggaatgtcacttgcaataatatcggcataaatggaaag
PBANKA_040640_MAR2011_P6/6	PBANKA_040640	unique hit	tggaaaatgtaaattgcgatgaaaagaatgaaaacaccaaggaaattctacttcatgaag
PBANKA_040650_MAR2011_P1/2	PBANKA_040650	unique hit	agtcaaaacaacattaggaccaagaggtatggataaacttatttacacagaaagaaatgt
PBANKA_040650_MAR2011_P2/2	PBANKA_040650	unique hit	cacaattttttgctgatcatgatattttttgtgcaggtagagttgaagatgcagatttaa
PBANKA_040660_MAR2011_P1/1	PBANKA_040660	unique hit	ataatttaggtgctattttatgtggaggggaaaacttgttatgtgacttcagtcatatat
PBANKA_040670_MAR2011_P1/1	PBANKA_040670	unique hit	atttaatgcattttccgatgcatatactttaacaagactatctagaggttctttagctga
PBANKA_040680_MAR2011_P1/2	PBANKA_040680	unique hit	tattacagccacaagtataccaggactattatcaatttttcaaacagaatgggattcaat
PBANKA_040680_MAR2011_P2/2	PBANKA_040680	unique hit	tacaagtttccaaactatcgaattagagaacactccaaaacacatcacttttgattattc
PBANKA_040690_MAR2011_P1/2	PBANKA_040690	unique hit	cagtacaaaacaacccaaatttagaaacaattccaaaagtacataatccagaaataggag
PBANKA_040690_MAR2011_P2/2	PBANKA_040690	unique hit	ttaagaaaacctcagttaaataacgaagacggaataagaagtcatttggtggaaacatat
PBANKA_040700_MAR2011_P1/1	PBANKA_040700	unique hit	ccaccaaagaaatgtttatcccctttaacaaaaaataggaataatcaataccgaggaaat
PBANKA_040710_MAR2011_P1/5	PBANKA_040710	unique hit	attttggaaatatggcaacacctgctccaaataaatggactgaaactccttttattctaa
PBANKA_040710_MAR2011_P2/5	PBANKA_040710	unique hit	tttgttaccttcagaaggatatgaaatagttaaacccccagaagaatatgaaactattag
PBANKA_040710_MAR2011_P3/5	PBANKA_040710	unique hit	ttcgaccattatggaaaggaattacagaatatcggggaaaatgtttagcatcttttttaa
PBANKA_040710_MAR2011_P4/5	PBANKA_040710	unique hit	ttgcaaataaaattgggggagcagttgttatagccaaaatagtagatgatttaaaagatc
PBANKA_040710_MAR2011_P5/5	PBANKA_040710	unique hit	tcttggtccagctattatatttcaatacttagtgcaaggtatttttcacccttcaaaaaa
PBANKA_040720_MAR2011_P1/2	PBANKA_040720	unique hit	taaagacagattgataaaatgtaaaggagaagtaccagaagaaataaactccacaaattc
PBANKA_040720_MAR2011_P2/2	PBANKA_040720	unique hit	catgtggatacttgcaaatacctgcatttatgttcaatgactctaatattgatcgtataa
PBANKA_040730_MAR2011_P1/1	PBANKA_040730	unique hit	agaatttccccaatagtagacgccgaaaaaagaaaaacgagttctgaaaatataaaagat
PBANKA_040740_MAR2011_P1/7	PBANKA_040740	unique hit	aaatggacgccacattaataaaagtgttggagcagaaaaaaatgtatcaggaaataaaac
PBANKA_040740_MAR2011_P2/7	PBANKA_040740	unique hit	ttgcaaaatgatatattgaatgtgaaaaacacagaaaaggcaagaagcatggtccataat
PBANKA_040740_MAR2011_P3/7	PBANKA_040740	unique hit	ggatatttctaaacctatagatactaaaaatacaattaacctatctcaggaggagtcaaa
PBANKA_040740_MAR2011_P4/7	PBANKA_040740	unique hit	gaacaaaacttgaaagaggactgggaaaagaaattgaaattggattacaaggggaaattt
PBANKA_040740_MAR2011_P5/7	PBANKA_040740	unique hit	aaagcaaaagcaaacgctttaaatagagaaagagcaaatactaacaaggaaattcgtaca
PBANKA_040740_MAR2011_P6/7	PBANKA_040740	unique hit	gttgataaacatccaataggaaatggaagaacaggattagtatttaaagctatcataaga
PBANKA_040740_MAR2011_P7/7	PBANKA_040740	unique hit	ggatctataagaaataaaatgaaactaaaacacgatacattcaaagaggaacaagtagca
PBANKA_040750_MAR2011_P1/3	PBANKA_040750	unique hit	aatgcaaatgaggcacataagaaaagtaaaccaaacgacgctgcttatataaataatgat
PBANKA_040750_MAR2011_P2/3	PBANKA_040750	unique hit	aatacaaaatatgagtaaagtaagaagcacgttaaggcaatttgttcgtgactggtctat
PBANKA_040750_MAR2011_P3/3	PBANKA_040750	unique hit	ttaggtagattaccatatgaagtagcaaaaagaggttataaaagccaagggaatgaattt
PBANKA_040760_MAR2011_P1/3	PBANKA_040760	unique hit	aatatggtttgcatctgaatttaaagcgttaaggatatactgcgttagatatgtagcatt
PBANKA_040760_MAR2011_P2/3	PBANKA_040760	unique hit	ttaaaagattaatgggtgatgtaccgtttggagttttattatctggtggtttagattcat
PBANKA_040760_MAR2011_P3/3	PBANKA_040760	unique hit	aaagtaaatcctgaccaatcaggtagatatgttttagacgtacacaagcattcaaaaaat
PBANKA_040770_MAR2011_P1/1	PBANKA_040770	unique hit	ttgggaggaaatgaaaacccaggaaaaaaggaaattaagaatgtattaagtgcagtaaat
PBANKA_040780_MAR2011_P1/2	PBANKA_040780	unique hit	aatggaaaaccgccacgttgaaaaagaacaatgcctggatataattaaaaatagaaacaa
PBANKA_040780_MAR2011_P2/2	PBANKA_040780	unique hit	ttagttttagtggcaccaaatattgaaccaacgctaaataacgtgtttgatgatatgata
PBANKA_040790_MAR2011_P1/2	PBANKA_040790	unique hit	cctcaatttcaatccgctaggagtatatacaaaaaccccaaaacaaagttttttcttata
PBANKA_040790_MAR2011_P2/2	PBANKA_040790	unique hit	tttaataaaattcctcaagctccaaaaataattgacacaagttccaacctaatgataggc
PBANKA_040800_MAR2011_P1/6	PBANKA_040800	unique hit	cctatgattctttgatatgtaggcaaataatattcctatactatattggatttgatggtg
PBANKA_040800_MAR2011_P2/6	PBANKA_040800	unique hit	aagtgaacgaaatagagaaatgtgttaaagaggacgtaataaataattgtgatgatgtgg
PBANKA_040800_MAR2011_P3/6	PBANKA_040800	unique hit	cgaataatataagactagaaaatcgagatattcagttaaatagccatgactatgatgtta
PBANKA_040800_MAR2011_P4/6	PBANKA_040800	unique hit	gaaaatgtagatagcaaagaatgtgaaaagggaatagaaattaatgaaataggaaatagg
PBANKA_040800_MAR2011_P5/6	PBANKA_040800	unique hit	ctagtcacgatgcaaatcataatatagatattccgaatcccatagaagaaaaatatcaca
PBANKA_040800_MAR2011_P6/6	PBANKA_040800	unique hit	gcttaatcaaattaactccaaaattatgatcattgatcaaaaaagctacaaatggctagc
PBANKA_040810_MAR2011_P1/1	PBANKA_040810	unique hit	cccaaaaactagggtatagaagcaccattaatgaattagtggacaaagaaaaaaatgaaa
PBANKA_040820_MAR2011_P1/2	PBANKA_040820	unique hit	gaagggagtaaaatagcaaataagaataacgaactaaaggatataaaatcaaaagacccc
PBANKA_040820_MAR2011_P2/2	PBANKA_040820	unique hit	tttaaaggaaaagagtggaataatatctcagaagaggctaaggatttaattaagcgatgt
PBANKA_040830_MAR2011_P1/13	PBANKA_040830	unique hit	tacagtaaagatgaaatcagaaaaagagataacgatgtttgctttaataatgaagacaat
PBANKA_040830_MAR2011_P10/13	PBANKA_040830	unique hit	gccaaaatagtaaagtacaagaagttaaagacaataatgaaagtttaggaaatgatcaaa
PBANKA_040830_MAR2011_P11/13	PBANKA_040830	unique hit	ctaattttaatgggttctattctaaatcgaaagtttcatatagttttgacgctgatcatc
PBANKA_040830_MAR2011_P12/13	PBANKA_040830	unique hit	agaacagcaacgtacacaagaatgtgattctaaaaatatttcaactccaagtatatcaga
PBANKA_040830_MAR2011_P13/13	PBANKA_040830	unique hit	gcatggaatggggaaaataaaaatcagaaaacaaaaagtgtagacgagttgaaaaatgaa
PBANKA_040830_MAR2011_P2/13	PBANKA_040830	unique hit	gaattacctataatgagaaagaaaattgtgagggaattgatagtgattgctatagtgatg
PBANKA_040830_MAR2011_P3/13	PBANKA_040830	unique hit	cagacaagtgtgaataataatacaatcccttatttaaggttgaaacatgaaaaaaatgag
PBANKA_040830_MAR2011_P4/13	PBANKA_040830	unique hit	caaaacgatgaaagtaatgggattttggaagctactaattatgtagacaaagaaagtcaa
PBANKA_040830_MAR2011_P5/13	PBANKA_040830	unique hit	ttcattttcaatttgctcatattcgtcttcagcattttctccttctgtttatgatacaac
PBANKA_040830_MAR2011_P6/13	PBANKA_040830	unique hit	caaaaataatgtttttaacgaaagggggaagcaagaaatgttagatgtaaaagttggtga
PBANKA_040830_MAR2011_P7/13	PBANKA_040830	unique hit	tgaattcatcaacaagtgaagaagttacattaattggagaaatatttgggggtaatgaac
PBANKA_040830_MAR2011_P8/13	PBANKA_040830	unique hit	ccatgaaaatgatggaaatgtagttgaaaatgtggataaaattaaagatagtggaaatgg
PBANKA_040830_MAR2011_P9/13	PBANKA_040830	unique hit	ccaaataatagttccttctattttcgaggaattccacaaagaaatgttaatccttataat
PBANKA_040840_MAR2011_P1/4	PBANKA_040840	unique hit	aataaacaacatgttgaagatttagataccccaagagatttgatatacaaacgacctatc
PBANKA_040840_MAR2011_P2/4	PBANKA_040840	unique hit	gaaaataggaaattcgaagagccccaaaggaaatagtaaccaatccaatatgaaaaataa
PBANKA_040840_MAR2011_P3/4	PBANKA_040840	unique hit	ccaaaaaaactaatgcaccaaataataaaggaattgaaacggatctcgacactaaaacaa
PBANKA_040840_MAR2011_P4/4	PBANKA_040840	unique hit	gaaatacaaagatatacagacactaaaggggagaaaaaagggaatagttgacgatttaaa
PBANKA_040850_MAR2011_P1/4	PBANKA_040850	unique hit	caaaggtatgtttgttggatatggatttaatgataacgaatcttttacttttcacaatct
PBANKA_040850_MAR2011_P2/4	PBANKA_040850	unique hit	caattagcatatccaataactaattgtgttacttattctgggcgttcacaaaatgaaact
PBANKA_040850_MAR2011_P3/4	PBANKA_040850	unique hit	aatacattttacaacaataatgaaacttatgattatttagcatccgatgctggtatatta
PBANKA_040850_MAR2011_P4/4	PBANKA_040850	unique hit	aaaatacttcaaattcgactaataagcataacaatcaaaatgccgacactccagatgaat
PBANKA_040860_MAR2011_P1/1	PBANKA_040860	unique hit	tgtttaatgcatccaaactaaaagtactaagcgattacgtcgatatagcctttgaaaata
PBANKA_040870_MAR2011_P1/1	PBANKA_040870	unique hit	tgtattctctttatgttaacaaccaacatggtactttagtttatcaaaagcattttagcg
PBANKA_040880_MAR2011_P1/1	PBANKA_040880	unique hit	cttttaatgaggaaagcatagaaataagtaaagtacatagagaaaatgggaaaaggcctt
PBANKA_040890_MAR2011_P1/3	PBANKA_040890	unique hit	aattaacgaaaaccaaaacagaaactatattttagaactagcagagcaactatattatga
PBANKA_040890_MAR2011_P2/3	PBANKA_040890	unique hit	ttccaaaagcacctaaccaaaggaatacggtaatcggaaatataactaataatgacaata
PBANKA_040890_MAR2011_P3/3	PBANKA_040890	unique hit	agagataattatgcaaaaatgctcgaacgatcaaagtctatgtcgtcacaaatatatagt
PBANKA_040900_MAR2011_P1/1	PBANKA_040900	unique hit	tttcagcattttcatatgctatcatgcttgtttgtttcatggtattattcccaatataca
PBANKA_040910_MAR2011_P1/2	PBANKA_040910	unique hit	ggattcaaagaagttgaaaataaatatcactgggttcatagggaataaaaaaagcgacat
PBANKA_040910_MAR2011_P2/2	PBANKA_040910	unique hit	atcagatgtagaagtagaaataaacataaaggactaattaggcacagaagtagagacata
PBANKA_040920_MAR2011_P1/5	PBANKA_040920	unique hit	atattcctatatgtatccttcatattgtactttcttttaagtgtggttttatcggtatta
PBANKA_040920_MAR2011_P2/5	PBANKA_040920	unique hit	gaaaaaatggcaaaatgaaatcaaagaggatatcctaagacggctacaaagtataaacat
PBANKA_040920_MAR2011_P3/5	PBANKA_040920	unique hit	caaataaaaagctcgttccaatgatatattgcaaaaggaattatgtctgtccaaatgatg
PBANKA_040920_MAR2011_P4/5	PBANKA_040920	unique hit	tgtattagatagttggttatcttcagctttatattttatacattgcttagaacaaagcaa
PBANKA_040920_MAR2011_P5/5	PBANKA_040920	unique hit	tggattgcttaaaattttatatccttttattccacacattactgaagtgttataccttca
PBANKA_040930_MAR2011_P1/4	PBANKA_040930	unique hit	ctaaccccaacgcatctataagagtgatagataataaaagttatcctccattttttgaaa
PBANKA_040930_MAR2011_P2/4	PBANKA_040930	unique hit	tgacaatgaagtacttgaagtaattttcgcattcgatcctgataaagatgctgataaaat
PBANKA_040930_MAR2011_P3/4	PBANKA_040930	unique hit	gaatgagcaaaaggaaggagaatgtaatagcacatataaaacattgatacaacatcaaag
PBANKA_040930_MAR2011_P4/4	PBANKA_040930	unique hit	gctaagaaaaaacgaaaacaaacaggaaatcgaccaagataatgtaaagcaaaatcaaca
PBANKA_040940_MAR2011_P1/10	PBANKA_040940	unique hit	aaaacaagcatcacgactggccgggaaaataatacaacataaacaatccaaatataaatt
PBANKA_040940_MAR2011_P10/10	PBANKA_040940	unique hit	gaagcagaaaaggaattggggaatgaatcaacaaatgaagaaatagcaaaggaattaaat
PBANKA_040940_MAR2011_P2/10	PBANKA_040940	unique hit	tgtctaacaaaacaggagttatttagatcgtctgtagaaaaggatatatattggaacatg
PBANKA_040940_MAR2011_P3/10	PBANKA_040940	unique hit	gatgaaaataacgaaggagatgtactgaccactccaatagtagaatcaatgaataaaaaa
PBANKA_040940_MAR2011_P4/10	PBANKA_040940	unique hit	gtttcatagaaagcaaaaataaagtacgggataatggcaatagttttaaccgtattagca
PBANKA_040940_MAR2011_P5/10	PBANKA_040940	unique hit	gcaaactagaaaacgaattagagaaagaaataaaatgggaagaacataatctggaaaatg
PBANKA_040940_MAR2011_P6/10	PBANKA_040940	unique hit	tgataaattggagaaagatcggcgtaatgaaatatataaaaacaatgggggtagatattc
PBANKA_040940_MAR2011_P7/10	PBANKA_040940	unique hit	caaaaataataatgcgctaatgaaatgtgagacaacgaaagaaatagacaatgtggttga
PBANKA_040940_MAR2011_P8/10	PBANKA_040940	unique hit	gaaaacgtgttaaggataaagaaatgttgaggaatgataatgggaattgtattgtgagta
PBANKA_040940_MAR2011_P9/10	PBANKA_040940	unique hit	agcaaaggaaagaaaaacccaaacaatggaacaacgaaaatgcaacttcttcttataaaa
PBANKA_040950_MAR2011_P1/1	PBANKA_040950	unique hit	caattatttgtccctttagttggttggatatggtcaattttgtggggtatattaattatt
PBANKA_040960_MAR2011_P1/3	PBANKA_040960	unique hit	ataaaaaataacagcacaccacccgttgacaaaattacctttctattaccatatcatgaa
PBANKA_040960_MAR2011_P2/3	PBANKA_040960	unique hit	gatatccaattttaggggggtggaaaacacatttttgtaattcatattatcattcatcca
PBANKA_040960_MAR2011_P3/3	PBANKA_040960	unique hit	aatggaaaaacaaaagattggctagatcttatttcacacagggatacaatacaaatacaa
PBANKA_040970_MAR2011_P1/2	PBANKA_040970	unique hit	agcattctcgagcatggatacgatgatgtgtatatgaagggattaaaaattaataaacaa
PBANKA_040970_MAR2011_P2/2	PBANKA_040970	unique hit	tcgaagggaaaacagttatactagattttaccccagacgattatattttgcaagaaaata
PBANKA_040980_MAR2011_P1/3	PBANKA_040980	unique hit	aaaaagcagaagaaacatcagctaaacttttaatagatggggccaaaacattatggataa
PBANKA_040980_MAR2011_P2/3	PBANKA_040980	unique hit	taaaagagaggtaccattagaattacagccatcagattacgaacataaaggagaagaata
PBANKA_040980_MAR2011_P3/3	PBANKA_040980	unique hit	aaacttttgcacacttttttatcagatgacatttctttgacatatgaagacaatacccct
PBANKA_040990_MAR2011_P1/3	PBANKA_040990	unique hit	aaaatgaagatgcagttttagagaaatgtagtgaaacctgtggcaattctaatttacaca
PBANKA_040990_MAR2011_P2/3	PBANKA_040990	unique hit	ccagaattggctataatagcaaatgcgtgtgcaaactggaatataagagaatataaaata
PBANKA_040990_MAR2011_P3/3	PBANKA_040990	unique hit	gtcgttgattttttattgctaagcaaggattttcatcaataccagattgaaaagtgtaga
PBANKA_041000_MAR2011_P1/1	PBANKA_041000	unique hit	atgctgttgaaaaaggaaaaataacgccgtcagatatcgaattaaaaaaactggaaaaag
PBANKA_041010_MAR2011_P1/3	PBANKA_041010	unique hit	tgataaaaaactcgaatatattggaatggtgggtgtaaatataaatgggagccaaagtta
PBANKA_041010_MAR2011_P2/3	PBANKA_041010	unique hit	aatgaaaaatatcgaaagtattataaaaagaatatggaggcgatttcgccacgcttaaca
PBANKA_041010_MAR2011_P3/3	PBANKA_041010	unique hit	tatcatatttttcacgaaaaatgcttacaacaatggatgtgtattaagatggaatgccca
PBANKA_041020_MAR2011_P1/4	PBANKA_041020	unique hit	gaaccaagtactgacacatttgatgaagatgaaaaagtattatgtttgccaaaacatgat
PBANKA_041020_MAR2011_P2/4	PBANKA_041020	unique hit	gtaagcttatagttcttgatcaaacaaaatatattaatattaattcagatcctgaatgtg
PBANKA_041020_MAR2011_P3/4	PBANKA_041020	unique hit	actattatattaaatctaacagtgggatggaatgaagaacttgctatttctacaactagc
PBANKA_041020_MAR2011_P4/4	PBANKA_041020	unique hit	gttttctaacccccgaattaaaatcagaaattatgaaagcatactgtaatgatacaaatc
PBANKA_041030_MAR2011_P1/2	PBANKA_041030	unique hit	gatgatataatcacattacttaaatatacagaagatatagaaccaaaaggaggggacata
PBANKA_041030_MAR2011_P2/2	PBANKA_041030	unique hit	cagaatataatgaaataaaaactgcgcatggagaggataatcttatatgggaaataaaag
PBANKA_041040_MAR2011_P1/2	PBANKA_041040	unique hit	taaattgggaaatatcattgggaatggtagttttggtgttgtttatgaagcaacatgtat
PBANKA_041040_MAR2011_P2/2	PBANKA_041040	unique hit	tagatttatggtcattaggctgtataatagcagaaatggttctgggatatccaatatttt
PBANKA_041050_MAR2011_P1/3	PBANKA_041050	unique hit	cttaagagtaaactcatagtgatcctttttatgtatagtattgcaacaacagccattgta
PBANKA_041050_MAR2011_P2/3	PBANKA_041050	unique hit	ttatttcttcagaagctcttatttcccataatgctgttattaccccaaatacggttattt
PBANKA_041050_MAR2011_P3/3	PBANKA_041050	unique hit	attaagaaaaaaacacactggaattccaaagaggtagaatacagagaatcacaatgttat
PBANKA_041060_MAR2011_P1/1	PBANKA_041060	unique hit	gaaagagttacaagagaaaaagttaatggtgaatctactttcataggtattcatccaagt
PBANKA_041065_MAR2011_P1/2	PBANKA_041065	unique hit	caaatcttcaaacagaaaagcgtatacagaacaaccaaaaccgagaataaagaaattaga
PBANKA_041065_MAR2011_P2/2	PBANKA_041065	unique hit	caatgagaaaataacatctactgaaaatgacgaaaactccaatcaagccaataataagga
PBANKA_041070_MAR2011_P1/2	PBANKA_041070	unique hit	ataaaccaaaacaataaagaggtgaatacttccgaaattgaaaagggagacaaatttgag
PBANKA_041070_MAR2011_P2/2	PBANKA_041070	unique hit	cctataccccttgagcattatattagccaaaacataaattattttgttcaagaacaaacg
PBANKA_041080_MAR2011_P1/3	PBANKA_041080	unique hit	aatctagtacctttgagtgttgagaaggatgtggaaaatggaaataaatatgaacatgaa
PBANKA_041080_MAR2011_P2/3	PBANKA_041080	unique hit	gctgaaaatgtaatgaactcagattatattaacatccctttgtctgatctcgatttgtta
PBANKA_041080_MAR2011_P3/3	PBANKA_041080	unique hit	ggcactaaaatatgtaagctatttcataaaacaagctaaaagagatcaggaatcggataa
PBANKA_041090_MAR2011_P1/1	PBANKA_041090	unique hit	taattatatttatgctccctcagaaatggaaacatcgaaagaaaactatcgtcaaagcta
PBANKA_041100_MAR2011_P1/1	PBANKA_041100	unique hit	ttcggaattgatttgagcggaattttttcttggctttttctggagttaatagaaagtttt
PBANKA_041110_MAR2011_P1/3	PBANKA_041110	unique hit	gccaaggaaaatgtgaaaaacataaacaaaacgaagaagtaagaaatgatgatggaagta
PBANKA_041110_MAR2011_P2/3	PBANKA_041110	unique hit	gaacgtaaaaatgatcaatctttaattgatggtgtaataaatgtgttaaaaagaggaaag
PBANKA_041110_MAR2011_P3/3	PBANKA_041110	unique hit	tgagacgcgtttcaaaaaatgtttgtttggttattgatggtattgatataatggcaaaga
PBANKA_041120_MAR2011_P1/3	PBANKA_041120	unique hit	caaatttttatgaagaaccgtcgcaatcttatgaatatgaaatgcatgaatttatcgacg
PBANKA_041120_MAR2011_P2/3	PBANKA_041120	unique hit	atgaaactaataccttgaaagacgaaggaaaatggcttgatccgcataacatagaaaaat
PBANKA_041120_MAR2011_P3/3	PBANKA_041120	unique hit	tgaaaacaaacgaagtgaatttctaaaaagcataacaaatacatttagtgatataccagt
PBANKA_041130_MAR2011_P1/3	PBANKA_041130	unique hit	tataaaaaaatgttataagttctatatagaggtaaaagtcgacgaagaggggaccctaaa
PBANKA_041130_MAR2011_P2/3	PBANKA_041130	unique hit	atttttaaggaaagagaaagacctacaggaataaaaaatcgagttctggtagacaacatt
PBANKA_041130_MAR2011_P3/3	PBANKA_041130	unique hit	ttaaacaaagtttcagaggaagaagcaacgctaaaaacaaatgatgtagaactgaagaat
PBANKA_041140_MAR2011_P1/2	PBANKA_041140	unique hit	tcatcatataagtttataccgaaaataagtgaacagggtacactgccaaaatattccaat
PBANKA_041140_MAR2011_P2/2	PBANKA_041140	unique hit	atgggctttttccgattttgtggaagctctaatattctttaatgatttgtatctcgattt
PBANKA_041150_MAR2011_P1/3	PBANKA_041150	unique hit	cttcagtattagatatagtaagcaaacaaattaaagacgtaaaatcagcagagcgtttct
PBANKA_041150_MAR2011_P2/3	PBANKA_041150	unique hit	atataaaagctcaaatttatgacgaatgtgtaaacgatcttgtgaggaagaaaatcgaac
PBANKA_041150_MAR2011_P3/3	PBANKA_041150	unique hit	ttttagaggcgataaatcttgacaatagtattcgagaagaaaacgaagcaaacatgaaaa
PBANKA_041160_MAR2011_P1/4	PBANKA_041160	unique hit	taaatatgcgatactttcgcctcaattaagtatacacatccttaaagagttatcatctta
PBANKA_041160_MAR2011_P2/4	PBANKA_041160	unique hit	aaaaaataacgacataaaggatagtaaccaaagcctattcggttttgaatcagaaaatta
PBANKA_041160_MAR2011_P3/4	PBANKA_041160	unique hit	caattgtttcatttcatcagaattgaatggaaaagatagcgaaaaaactagcggctttta
PBANKA_041160_MAR2011_P4/4	PBANKA_041160	unique hit	ttttcctttgtctatttaatagatgaaaatcccgatgtctataaaatcgtgaacttatat
PBANKA_041170_MAR2011_P1/2	PBANKA_041170	unique hit	taaagaagaaataatagacgggatagaaaagtcctggtttgaactcacaaactatttgat
PBANKA_041170_MAR2011_P2/2	PBANKA_041170	unique hit	tggaatagattattattatctaaggagaaaaatcccaatttgcaagtttggtgggatatg
PBANKA_041180_MAR2011_P1/1	PBANKA_041180	unique hit	gatatgggatatacaataatgagtgaattaacctctcaaagggctacacttttaaaaact
PBANKA_041190_MAR2011_P1/2	PBANKA_041190	unique hit	gtacaacattcaatgaatatcatactcacacgctactaaaatcatttatgtataaccctg
PBANKA_041190_MAR2011_P2/2	PBANKA_041190	unique hit	catttgctaattaaaaaaatgaaaacgcataaagaaaggggcgtggaaataattagttca
PBANKA_041195_MAR2011_P1/5	PBANKA_041195	unique hit	tatatgcgaaaaattagagcatgaaatgtataaactagcaataagagaattaagcttact
PBANKA_041195_MAR2011_P2/5	PBANKA_041195	unique hit	gctaactgtttagctaataaagagctgaaggaaaataaattgagacaaacaaattcggaa
PBANKA_041195_MAR2011_P3/5	PBANKA_041195	unique hit	atgtcttattaatagtgagcaaaatacagaacacaagacttatatgattgatgatccgct
PBANKA_041195_MAR2011_P4/5	PBANKA_041195	unique hit	gatataaacttaaaatgtgtgggtattgaaacgtgtaattactatatagaaggtatgaaa
PBANKA_041195_MAR2011_P5/5	PBANKA_041195	unique hit	aatagaacaagctaagacaacagggaagctaccatcaaatcatttgtataagctaagaaa
PBANKA_041200_MAR2011_P1/2	PBANKA_041200	unique hit	cttaattgctagtgtggggtactattattattgtgacgctaaagtttgtgtaaatgatat
PBANKA_041200_MAR2011_P2/2	PBANKA_041200	unique hit	aaattttttaagggatttattcagagggttccttaaatccattcgagtctaccctatgta
PBANKA_041210_MAR2011_P1/2	PBANKA_041210	unique hit	acccaccaaagttgctagatgaagatgatttgagatttgtatgtcaaaaagttaaggaaa
PBANKA_041210_MAR2011_P2/2	PBANKA_041210	unique hit	aagaggagctgggtggttatttgggccaaaagtcacgaaaaaatttaattatattaataa
PBANKA_041220_MAR2011_P1/1	PBANKA_041220	unique hit	gacgaaataaatataatagaagaaaactacccccaagtagtgaaattaaaaccacacaac
PBANKA_041230_MAR2011_P1/1	PBANKA_041230	unique hit	acacgcgagcgcattcatataaataattcatcaaaacttggtaaaaaaggcaaaagtaaa
PBANKA_041240_MAR2011_P1/4	PBANKA_041240	unique hit	cacatatgttagaatctggtagagagccaaataaagaacattttgagcatagaagaaaaa
PBANKA_041240_MAR2011_P2/4	PBANKA_041240	unique hit	aaacaatgatatagggagatatgtgaataaggcaatggattgtataatgaaagatataaa
PBANKA_041240_MAR2011_P3/4	PBANKA_041240	unique hit	ggaaatttagctaataattacgaaccactcggtattatagatcctcacatgaacaataat
PBANKA_041240_MAR2011_P4/4	PBANKA_041240	unique hit	tgtaatcggaaactcaaataaccataacatatcaaacaacacagatagaatgcatcataa
PBANKA_041250_MAR2011_P1/4	PBANKA_041250	unique hit	gaaaaatcaagctcatataaaagcaaaaagaaagctctcagtgaagggaatttaaacgta
PBANKA_041250_MAR2011_P2/4	PBANKA_041250	unique hit	agtaatagtacaaacaatcatggaaatattgatatgatgagggaagccaatataacactc
PBANKA_041250_MAR2011_P3/4	PBANKA_041250	unique hit	gacaaaaatatatagaaatgggtgtaaaaggaaatggagaatatacaagtaatgaaagca
PBANKA_041250_MAR2011_P4/4	PBANKA_041250	unique hit	taaaaaatatgttgccaagttcatacaaaaccacaaaagaagagtttgatataaaaaatg
PBANKA_041260_MAR2011_P1/2	PBANKA_041260	unique hit	ttcttctatcacatatgacactaatttgtatggtaacaattttattctaaataatcgttg
PBANKA_041260_MAR2011_P2/2	PBANKA_041260	unique hit	gcaaagtttggaagaaaatagtaattgtctatcagtttgtttactaaaagataatgaaga
PBANKA_041270_MAR2011_P1/1	PBANKA_041270	unique hit	ggatattcgatcgaatattgtaaactccatgatattgtcattaaaagcctgcaaagataa
PBANKA_041280_MAR2011_P1/1	PBANKA_041280	unique hit	ggtataccacaataacagacgaaaatgttagaaatcatttaagaaaagaccttgaagaac
PBANKA_041290_MAR2011_P1/7	PBANKA_041290	unique hit	tatagcaagcacaaaaggaaatcaagatgaatttaatggaggaaaagttgtaagagattc
PBANKA_041290_MAR2011_P2/7	PBANKA_041290	unique hit	taaaaaacttcacaagacatccaaatagtaggcaaaatgcccctaaagtaacaatacttt
PBANKA_041290_MAR2011_P3/7	PBANKA_041290	unique hit	attcagtacatgtaggagttttacttttttctcattacgctttggatcttgttccatttt
PBANKA_041290_MAR2011_P4/7	PBANKA_041290	unique hit	aaatggcaatagagaaaaggctccaaagattgctttgttacttacagatagtaataatga
PBANKA_041290_MAR2011_P5/7	PBANKA_041290	unique hit	atcacatgtaacgatagtaaaaatgaaagcaaacagaggcaaagaacaatggagtttata
PBANKA_041290_MAR2011_P6/7	PBANKA_041290	unique hit	gtgatagagctattagcaaaagagaaagaaaacgaccatattatacaataaaggaagaag
PBANKA_041290_MAR2011_P7/7	PBANKA_041290	unique hit	ataatggtgaaaatagtgaaggtgatagtagtgaaggttttggtacaggtgagaaaattt
PBANKA_041300_MAR2011_P1/6	PBANKA_041300	unique hit	tgaaaataagtcattcatatattcgtgccatcaattgtttgaaacatccaaccacaatca
PBANKA_041300_MAR2011_P2/6	PBANKA_041300	unique hit	taatagagcaaatagattatcccgattttaattacgtaaatgaacaactggctgacaaaa
PBANKA_041300_MAR2011_P3/6	PBANKA_041300	unique hit	aataacaaaatattcgcatccctatttagtcagaaaaattttccaatacgataaaaatta
PBANKA_041300_MAR2011_P4/6	PBANKA_041300	unique hit	ttccctttttataatttaatgaagaaagatagcaccaaattttttgtagacatatctgaa
PBANKA_041300_MAR2011_P5/6	PBANKA_041300	unique hit	ctggaaaatgaaatatcatccaaagatagtaaagaaaaggatgatttggaaaaggaaaaa
PBANKA_041300_MAR2011_P6/6	PBANKA_041300	unique hit	atgtgtgcaagaaaaagttgagataatttccaggagtaacagcaacattgaaaaagtata
PBANKA_041320_MAR2011_P1/1	PBANKA_041320	unique hit	agaaaatgaatcaacattgaaaagttatatcccaaaagaggatattgacacaagtaatat
PBANKA_041330_MAR2011_P1/1	PBANKA_041330	unique hit	ggaggaatcgaagagttatggaaaaatagctttttggacaatgtgaatatgaaaacaaaa
PBANKA_041340_MAR2011_P1/2	PBANKA_041340	unique hit	cttccaaaaatcgacaaaataaatatgagcagttcagaaaataagcaatcttcttctagc
PBANKA_041340_MAR2011_P2/2	PBANKA_041340	unique hit	aaaaaacaatataactaagatccttaaaccggcgaaacctattatgggaaactatgctat
PBANKA_041350_MAR2011_P1/4	PBANKA_041350	unique hit	atcaatgtttagggttagtatcacaaggcaattatgtaaagtcttgtagaatgctttcac
PBANKA_041350_MAR2011_P2/4	PBANKA_041350	unique hit	gttcatattcttttcttttttccacagtatttattgtgttaatgcaattgttggggcctt
PBANKA_041350_MAR2011_P3/4	PBANKA_041350	unique hit	ttcttattttcaatacagaagaagggggatatcaaacaacagattgtgcattttcaacta
PBANKA_041350_MAR2011_P4/4	PBANKA_041350	unique hit	aaattgagttgttttctattttcatgattttctttggatccttttgggttttgctcagga
PBANKA_041360_MAR2011_P1/1	PBANKA_041360	unique hit	cgccaccaactatagaaatcgaactttaaatagctcgggaaaaaacacaaatataaatta
PBANKA_041370_MAR2011_P1/2	PBANKA_041370	unique hit	taaatgtgataaatcttataattttttggaaaaccccccgaaattttctgatgcctctga
PBANKA_041370_MAR2011_P2/2	PBANKA_041370	unique hit	caagatattgatgaggtaataaaaatgtatcgaaatgatccatctaaaatattttcaaag
PBANKA_041380_MAR2011_P1/2	PBANKA_041380	unique hit	taaaagaggaaatgtgtcttaaaaacagagacaataaaaacagggaaatggaggaaattg
PBANKA_041380_MAR2011_P2/2	PBANKA_041380	unique hit	tcaatctaaagtcaattccaactttattctcaaaagtgtcaaaacgatagaggaaatggt
PBANKA_041390_MAR2011_P1/2	PBANKA_041390	unique hit	aagaaataaaatggttaaaactagttcatatcgaaggaaaagtagaagttcaccaaacgg
PBANKA_041390_MAR2011_P2/2	PBANKA_041390	unique hit	gttaatgtagttccagaagagttagaagaattacatgaggatgatttatacagatatcga
PBANKA_041400_MAR2011_P1/8	PBANKA_041400	unique hit	caccaggaaaatgaacaacaattctatgacgaatttttggaagataaacatggaaaagaa
PBANKA_041400_MAR2011_P2/8	PBANKA_041400	unique hit	gatccatatattcaaaatcccttaactgattacttatctatacattataatgagcagaca
PBANKA_041400_MAR2011_P3/8	PBANKA_041400	unique hit	cgaatattttgataatgaagaatgcaactcctttttgtggggaaaatcttatgcaaatga
PBANKA_041400_MAR2011_P4/8	PBANKA_041400	unique hit	gacatatttaacaaaagccactttccattttcccaaatcgctaatgtaaagaaaaaaagt
PBANKA_041400_MAR2011_P5/8	PBANKA_041400	unique hit	tcaaatcaaaccctctcacttcctatatttttgaactacactattcaaattgtccattca
PBANKA_041400_MAR2011_P6/8	PBANKA_041400	unique hit	tgaaaaatacgatagtgcaaatacaatgtaatacacacacccaacaacaaaaagaaatcg
PBANKA_041400_MAR2011_P7/8	PBANKA_041400	unique hit	caaactatatacgataaaccaattgaaacgacttatataaatgaaaataatcttaagatt
PBANKA_041400_MAR2011_P8/8	PBANKA_041400	unique hit	cagatcaaaaccaaacattttcgcttctttttgacaaacattataagcttgttgagcaaa
PBANKA_041410_MAR2011_P1/2	PBANKA_041410	unique hit	attatcacaattctatatattggaattatggagcattacctaggacctatgaatatccga
PBANKA_041410_MAR2011_P2/2	PBANKA_041410	unique hit	gatgtgatagacataggaaataatagtttgaaaatgggtcaaatagcacctgttaagatt
PBANKA_041420_MAR2011_P1/4	PBANKA_041420	unique hit	tggaaaggaacattctactatacccataagtttgtccttttttgatgaaaacgaacatca
PBANKA_041420_MAR2011_P2/4	PBANKA_041420	unique hit	gtagctcgaaagttttagtaaatgatatatgtgtgtggatgaaaaatgcttatgtggatt
PBANKA_041420_MAR2011_P3/4	PBANKA_041420	unique hit	tggatgggtatatctccgaattccttttcgaatgaacaaacaacaaaatcttttttatct
PBANKA_041420_MAR2011_P4/4	PBANKA_041420	unique hit	aggatatgatttaggcgaagaaattgaaggacgaactaaatattatttctggaaagaaaa
PBANKA_041430_MAR2011_P1/2	PBANKA_041430	unique hit	gatgcaactataaagcaaatcgaagaaagaaagaatgaaagtaacgtattagacaatgaa
PBANKA_041430_MAR2011_P2/2	PBANKA_041430	unique hit	aagatttggaagatcaaatagtgccatcacccgaaaaattacaacaatataatgacgaat
PBANKA_041440_MAR2011_P1/2	PBANKA_041440	unique hit	gaccatcattcagttcttttgtttatggctttacatttccaattgcctttttatgcatta
PBANKA_041440_MAR2011_P2/2	PBANKA_041440	unique hit	ttgttttatcaattaaagatggtagcggagttgtgtttagtgtattctttgcagtatatg
PBANKA_041450_MAR2011_P1/1	PBANKA_041450	unique hit	attaaaccatcttatattgttgtgtttggtggttctgctctctttatttctttggttttg
PBANKA_041460_MAR2011_P1/1	PBANKA_041460	unique hit	ttaattttaacaaccccttatggaattatggatcacgaagaagcaagaagaaaacataca
PBANKA_041470_MAR2011_P1/3	PBANKA_041470	unique hit	ttatgtgaaagttttagtaaaggaaagtgtttttcgggtcagttttgtagatatgctcat
PBANKA_041470_MAR2011_P2/3	PBANKA_041470	unique hit	ccaaggaactagccaagttggtaaacgaattgaagaaataattgattatggaaataaaca
PBANKA_041470_MAR2011_P3/3	PBANKA_041470	unique hit	taatgaaaaatgtgagaattattggggtaatgggaatacagaaaaatgtgaaagttggga
PBANKA_041480_MAR2011_P1/2	PBANKA_041480	unique hit	ttttattttaaatattggaggcgatcatggggttgctttttcaagcatattaagcatgtt
PBANKA_041480_MAR2011_P2/2	PBANKA_041480	unique hit	ttctttaccaattgatccaaatgctacaaaaactggaaaattatgtcttgagcttattgc
PBANKA_041490_MAR2011_P1/3	PBANKA_041490	unique hit	aaagttttgaaaatggtgaaatgcttggaaatgctgaactgcttagaaatgttgaaatgt
PBANKA_041490_MAR2011_P2/3	PBANKA_041490	unique hit	taggaaaatctgcattactaaaatcgttacaaagaataacattcgaaaatgatggcgagt
PBANKA_041490_MAR2011_P3/3	PBANKA_041490	unique hit	aaaaccttcttgaaaaaggacgatctaaatctcctagtgtacctgttattgatccattaa
PBANKA_041500_MAR2011_P1/2	PBANKA_041500	unique hit	tacgtctcatatcttcaaccaaataaatgaagaagctagcaaatgtaacattcattccaa
PBANKA_041500_MAR2011_P2/2	PBANKA_041500	unique hit	tgactggaattgacgagtcagttttaagttttaccaatatgaatgacagcattatagaaa
PBANKA_041510_MAR2011_P1/2	PBANKA_041510	unique hit	aataaatagatggcccaaaggcataaaagaatatagaagagtggataaaaattgtaaacg
PBANKA_041510_MAR2011_P2/2	PBANKA_041510	unique hit	atatgacgaagaatgcttaaaagcgaaacacaaaacaaaaagtgtgataaatagtgatga
PBANKA_041520_MAR2011_P1/1	PBANKA_041520	unique hit	atatcaaaaatagcagatgaacatgcacttaaattagatggacaattgggacctactaat
PBANKA_041530_MAR2011_P1/6	PBANKA_041530	unique hit	ggaaattggaaaaaatactgaaactaataataaaaataaatacctgattaataagcggga
PBANKA_041530_MAR2011_P2/6	PBANKA_041530	unique hit	gaacaagaaaaacaaaaaggagtatttgcaaaatttcaacccactgatacaagatttcca
PBANKA_041530_MAR2011_P3/6	PBANKA_041530	unique hit	tttttttatttctcccaattcgtattatgacagaatagcttctactctatgcaacactct
PBANKA_041530_MAR2011_P4/6	PBANKA_041530	unique hit	gaatgggaagaaaaaatattaattaatggatatatgaacatagatggtttaattccagat
PBANKA_041530_MAR2011_P5/6	PBANKA_041530	unique hit	tgacaatggaataatttatgaaggtagttgtggagataatgtttatacatgttgtatccc
PBANKA_041530_MAR2011_P6/6	PBANKA_041530	unique hit	gccatttctttttatgtaccactattagaaactgaaaaatctgttagtgaaaatctgtta
PBANKA_041540_MAR2011_P1/4	PBANKA_041540	unique hit	taatataaactttcccataacaaaaatacatcccttgcgtcatcaatgcaatattacacc
PBANKA_041540_MAR2011_P2/4	PBANKA_041540	unique hit	ctttcattcaatgcagggttgctagaatataaaatatggggagtgtgtatatatcaaaat
[truncated: 12,764 more rows]

## Sheet: Repeated Probes
OligoID	Sequence
PBANKA_093450_MAR2011_P1/1	GCTTCTGTTGTTCTTATTGAATTTGGTATGGATCCTATTGATGCTATTGTTTTTATACGT
PBANKA_070360_MAR2011_P4/4	TTAGTTGGGGATGAAATAATTGCATTTAAAAAAACCACAAGATCTCCTCTTTTTGGAAAA
PBANKA_060420_MAR2011_P5/5	CTGAAACTAGTGCAAATAGTGAAACAAGCACACATAGTAATGGTGAAAATAATCTTAATA
PBANKA_061280_MAR2011_P5/5	TGCTACACCAAAAACTGTCTTAATGTCTTCATTACCATCTTACAAAGGATACAAATCAAA
PBANKA_113340_MAR2011_P2/2	TTAAATATCGACTCTAAAATCGATAAACGTTCAGGAAAAGTTGTTGAAGAAAACCCCAAA
PBANKA_134980_MAR2011_P3/3	AAATAATACGATAAACTCAAACAAAAATATACCCAATAAGCATGTACCACCAACGGATGA
PBANKA_040320_MAR2011_P2/2	GTATAAGAGTTAGAAAACGAAAAGGTTCAAATAAGAAAGCAGAAGATTTGACCTTAGAAG
PBANKA_092670_MAR2011_P1/1	ATTAGTTATGTACAATACTGAAAAGGGAAGACATCCATTCCAAATTGGCAAATCAGAAAG
PBANKA_050120_MAR2011_P1/1	GAAAATCCATACCCAGAAAATTCACCAGAAAATTCACCAGAAAATTCACCAGAAAAATAT
PBANKA_062330_MAR2011_P2/2	AAACTTAAAGAAGATAGCTATTGGAAGAAATTTACAAAACCAAAAACACGAACTGATCCC
PBANKA_113420_MAR2011_P1/1	ATGGAAAACATAAAATTAGGATTTTTGGGGTTAGGACAAATGGGATTAGCATTAGCAAAT
PBANKA_103210_MAR2011_P3/3	TTTGTATGAGCACATTGCTCCATCCATTAAAATTTTCTCTTCTTGTATTAAACATTTGAC
PBANKA_142170_MAR2011_P1/1	CCTCCAAATATTTTAACCTATCACCCAATTCAGAATAAGAAATACCCGATATATACTAAC
PBANKA_080050_MAR2011_P3/3	AACAAAATAGAGGTGGATTTAGTCCAGATAGCAAAAACTTAGTAGAATTAGTATCGAAAG
PBANKA_040820_MAR2011_P2/2	TTTAAAGGAAAAGAGTGGAATAATATCTCAGAAGAGGCTAAGGATTTAATTAAGCGATGT
PBANKA_135920_MAR2011_P1/1	AGAAGAGCAAAGGGACTTCATCAATTTACCCAGTTATATGAAAAAGAGCACATAATTAAA
PBANKA_142780_MAR2011_P20/20	ATGGAATATAACAGATGGAGAAGTTGATGGATTTACTCAAAACTTTTTTTGGAAATGGAC
PBANKA_080450_MAR2011_P3/3	GCAGAACAATCAAACCTTAAAGATATAAAAGCTAAAAATACCCAAAACAACATGGGTCAA
PBANKA_051760_MAR2011_P2/2	GAGGGTATATAACACTAGGTGGAATAGATAATCGTTTTAAAAGAAGTCCTGATGAAAAAA
PBANKA_103780_MAR2011_P1/1	AATAATAAAAATCGAAGGAGCAAGGAAAAATTCCATAAGAAATGTAGTAAGCGCATATCC
PBANKA_112820_MAR2011_P2/2	ACCTCAAATAACTACAATCAAAACAGATATCCCACAGGAAACAATACACAAAATGGTTAT
PBANKA_142020_MAR2011_P4/4	ATAATACCTAGGCCACTAGGAAAAGGGTTGAAAATAAACAGAAAATATTTACCATTAGGA
PBANKA_093200_MAR2011_P3/3	GCACATGAAATGGAAAAGAGAGCTCTTGATACTGATTATATTAACGAGGAAATAAACAAT
PBANKA_132910_MAR2011_P2/2	AAATTAATGGTTTGTTTTTGGAAGTATGTTCAGGGAATATAGAAGGATATTGTGATGCTG
YGLUCANSYNTHASE_MAR2011_P1/6	TCTATCTCGTAGATTCTGGTTTTTATGCATCATCTTTGGTATTAATTTGGGTCCTATTAT

## Sheet: By Gene
Genes with Probes	Genes with 1+ unique probes	Genes with no unique Probes	Genes without Probes
3xHA	3xHA	berg02:tRNA:rfamscan:568726-568798	PBANKA_000300
berg02:tRNA:rfamscan:568726-568798	berg02:tRNA:rfamscan:569318-569389	berg05_18s	PBANKA_000460
berg02:tRNA:rfamscan:569318-569389	berg03:tRNA:rfamscan:46038-46109	berg05:rRNA:rfamscan:775564-775699	PBANKA_090470
berg03:tRNA:rfamscan:46038-46109	berg04:ncRNA:rfamscan:257341-257472	berg06_18S	PBANKA_091290
berg04:ncRNA:rfamscan:257341-257472	berg04:ncRNA:rfamscan:288046-288130	berg06:rRNA:rfamscan:875179-875314	PBANKA_131290
berg04:ncRNA:rfamscan:288046-288130	berg04:tRNA:rfamscan:398679-398751	berg07_18S	PBANKA_API0013
berg04:tRNA:rfamscan:398679-398751	berg04:tRNA:rfamscan:399257-399330	berg07_28S	PBANKA_API0018
berg04:tRNA:rfamscan:399257-399330	berg05_28s	berg08:tRNA:rfamscan:217258-217330	PBANKA_API0019
berg05_18s	berg06_28S	berg08:tRNA:rfamscan:218200-218272	PBANKA_API0020
berg05_28s	berg06:tRNA:rfamscan:498006-498077	berg10:rRNA:rfamscan:938517-938635	PBANKA_API0027
berg05:rRNA:rfamscan:775564-775699	berg06:tRNA:rfamscan:498490-498561	berg10:rRNA:rfamscan:938985-939103	PBANKA_API0029
berg06_18S	berg07:rRNA:rfamscan:29369-29527	berg10:rRNA:rfamscan:939442-939560	PBANKA_API0032
berg06_28S	berg08:tRNA:rfamscan:20764-20836	berg10:tRNA:rfamscan:940789-940860	PBANKA_API0036
berg06:rRNA:rfamscan:875179-875314	berg08:tRNA:rfamscan:21241-21324	berg13:tRNA:rfamscan:1996487-1996558	PBANKA_API0040
berg06:tRNA:rfamscan:498006-498077	berg08:tRNA:rfamscan:216082-216154	berg14:tRNA:rfamscan:2391240-2391312	PBANKA_API0042
berg06:tRNA:rfamscan:498490-498561	berg08:tRNA:rfamscan:216660-216731	PBANKA_000010	PBANKA_rRNA_12
berg07_18S	berg09_misc_RNA1	PBANKA_000030	PBANKA_rRNA_13
berg07_28S	berg09_misc_RNA2	PBANKA_000040	PBANKA_rRNA_15.2
berg07:rRNA:rfamscan:29369-29527	berg09_misc_RNA3	PBANKA_000070	PBANKA_rRNA_16
berg08:tRNA:rfamscan:20764-20836	berg09_misc_RNA4	PBANKA_000080	PBANKA_rRNA_17.2
berg08:tRNA:rfamscan:21241-21324	berg09_tRNA1	PBANKA_000090	PBANKA_rRNA_20
berg08:tRNA:rfamscan:216082-216154	berg09_tRNA2	PBANKA_000110	PBANKA_rRNA_21
berg08:tRNA:rfamscan:216660-216731	berg10:ncRNA:rfamscan:937162-937469	PBANKA_000150	PBANKA_rRNA_8
berg08:tRNA:rfamscan:217258-217330	berg10:tRNA:rfamscan:29047-29120	PBANKA_000160	PBANKA_rRNA_9.2
berg08:tRNA:rfamscan:218200-218272	berg10:tRNA:rfamscan:320440-320521	PBANKA_000180	PBANKA_rRNA_LSUC
berg09_misc_RNA1	berg10:tRNA:rfamscan:321077-321149	PBANKA_000230	PBANKA_rRNA_RNA11
berg09_misc_RNA2	berg11:tRNA:rfamscan:1173943-1174015	PBANKA_000250	PBANKA_rRNA_RNA12
berg09_misc_RNA3	berg11:tRNA:rfamscan:1690662-1690735	PBANKA_000260	PBANKA_rRNA_RNA18
berg09_misc_RNA4	berg11:tRNA:rfamscan:1691251-1691322	PBANKA_000290	PBANKA_rRNA_RNA22
berg09_tRNA1	berg11:tRNA:rfamscan:1692057-1692130	PBANKA_000310	PBANKA_rRNA_RNA6
berg09_tRNA2	berg11:tRNA:rfamscan:1692721-1692792	PBANKA_000320	PBANKA_rRNA_SSUF
berg10:ncRNA:rfamscan:937162-937469	berg11:tRNA:rfamscan:1693206-1693276	PBANKA_000330	PBANKA_rRNA14
berg10:rRNA:rfamscan:938517-938635	berg11:tRNA:rfamscan:377879-377958	PBANKA_000340	PBANKA_rRNA19
berg10:rRNA:rfamscan:938985-939103	berg11:tRNA:rfamscan:519723-519795	PBANKA_000370	PC_API0037
berg10:rRNA:rfamscan:939442-939560	berg11:tRNA:rfamscan:723606-723677	PBANKA_000390
berg10:tRNA:rfamscan:29047-29120	berg11:tRNA:rfamscan:723897-723977	PBANKA_000410
berg10:tRNA:rfamscan:320440-320521	berg11:tRNA:rfamscan:744735-744816	PBANKA_000440
berg10:tRNA:rfamscan:321077-321149	berg12_28S	PBANKA_000470
berg10:tRNA:rfamscan:940789-940860	berg12:tRNA:rfamscan:1586754-1586826	PBANKA_000490
berg11:tRNA:rfamscan:1173943-1174015	berg12:tRNA:rfamscan:1587707-1587789	PBANKA_000500
berg11:tRNA:rfamscan:1690662-1690735	berg12:tRNA:rfamscan:1635393-1635465	PBANKA_000530
berg11:tRNA:rfamscan:1691251-1691322	berg13:ncRNA:rfamscan:2048608-2048715	PBANKA_000540
berg11:tRNA:rfamscan:1692057-1692130	berg13:ncRNA:rfamscan:435363-435476	PBANKA_000570
berg11:tRNA:rfamscan:1692721-1692792	berg13:tRNA:rfamscan:117829-117902	PBANKA_000580
berg11:tRNA:rfamscan:1693206-1693276	berg13:tRNA:rfamscan:1995703-1995774	PBANKA_000590
berg11:tRNA:rfamscan:377879-377958	berg13:tRNA:rfamscan:2048119-2048192	PBANKA_000640
berg11:tRNA:rfamscan:519723-519795	berg14:ncRNA:rfamscan:1079396-1079559	PBANKA_001030
berg11:tRNA:rfamscan:723606-723677	berg14:tRNA:rfamscan:1168020-1168091	PBANKA_010010
berg11:tRNA:rfamscan:723897-723977	berg14:tRNA:rfamscan:2392305-2392376	PBANKA_020010
berg11:tRNA:rfamscan:744735-744816	berg14:tRNA:rfamscan:796075-796146	PBANKA_020080
berg12_28S	berg14:tRNA:rfamscan:796934-797013	PBANKA_020090
berg12:tRNA:rfamscan:1586754-1586826	berg14:tRNA:rfamscan:797666-797747	PBANKA_021500
berg12:tRNA:rfamscan:1587707-1587789	cre	PBANKA_021510
berg12:tRNA:rfamscan:1635393-1635465	dsRED/mCherry	PBANKA_021520
berg13:ncRNA:rfamscan:2048608-2048715	firefly	PBANKA_021530
berg13:ncRNA:rfamscan:435363-435476	flp	PBANKA_021540
berg13:tRNA:rfamscan:117829-117902	gfp	PBANKA_021550
berg13:tRNA:rfamscan:1995703-1995774	hdhfr	PBANKA_021610
berg13:tRNA:rfamscan:1996487-1996558	myc	PBANKA_021620
berg13:tRNA:rfamscan:2048119-2048192	PBANKA_000020	PBANKA_030010
berg14:ncRNA:rfamscan:1079396-1079559	PBANKA_000050	PBANKA_031640
berg14:tRNA:rfamscan:1168020-1168091	PBANKA_000060	PBANKA_031650
berg14:tRNA:rfamscan:2391240-2391312	PBANKA_000100	PBANKA_031660
berg14:tRNA:rfamscan:2392305-2392376	PBANKA_000120	PBANKA_031670
berg14:tRNA:rfamscan:796075-796146	PBANKA_000130	PBANKA_031680
berg14:tRNA:rfamscan:796934-797013	PBANKA_000140	PBANKA_031690
berg14:tRNA:rfamscan:797666-797747	PBANKA_000170	PBANKA_050030
cre	PBANKA_000190	PBANKA_050040
dsRED/mCherry	PBANKA_000200	PBANKA_050050
firefly	PBANKA_000210	PBANKA_050060
flp	PBANKA_000220	PBANKA_050090
gfp	PBANKA_000240	PBANKA_050095
hdhfr	PBANKA_000280	PBANKA_050100
myc	PBANKA_000350	PBANKA_062360
PBANKA_000010	PBANKA_000360	PBANKA_062370
PBANKA_000020	PBANKA_000380	PBANKA_062380
PBANKA_000030	PBANKA_000400	PBANKA_072230
PBANKA_000040	PBANKA_000420	PBANKA_072300
PBANKA_000050	PBANKA_000430	PBANKA_090010
PBANKA_000060	PBANKA_000450	PBANKA_090020
PBANKA_000070	PBANKA_000480	PBANKA_090090
PBANKA_000080	PBANKA_000510	PBANKA_090130:mRNA
PBANKA_000090	PBANKA_000520	PBANKA_090130.1
PBANKA_000100	PBANKA_000550	PBANKA_090130.2
PBANKA_000110	PBANKA_000600	PBANKA_094370
PBANKA_000120	PBANKA_000630	PBANKA_094390
PBANKA_000130	PBANKA_010020	PBANKA_100040
PBANKA_000140	PBANKA_010030	PBANKA_110030
PBANKA_000150	PBANKA_010040	PBANKA_110040
PBANKA_000160	PBANKA_010050	PBANKA_110050
PBANKA_000170	PBANKA_010060	PBANKA_113330
PBANKA_000180	PBANKA_010070	PBANKA_113340
PBANKA_000190	PBANKA_010080	PBANKA_114610
PBANKA_000200	PBANKA_010090	PBANKA_120005
PBANKA_000210	PBANKA_010100	PBANKA_124592
PBANKA_000220	PBANKA_010110	PBANKA_124690
PBANKA_000230	PBANKA_010120	PBANKA_130030
PBANKA_000240	PBANKA_010130	PBANKA_132700
PBANKA_000250	PBANKA_010140	PBANKA_146610
PBANKA_000260	PBANKA_010150
PBANKA_000280	PBANKA_010160
PBANKA_000290	PBANKA_010170
PBANKA_000310	PBANKA_010180
PBANKA_000320	PBANKA_010190
PBANKA_000330	PBANKA_010200
PBANKA_000340	PBANKA_010210
PBANKA_000350	PBANKA_010220
PBANKA_000360	PBANKA_010230
PBANKA_000370	PBANKA_010240
PBANKA_000380	PBANKA_010250
PBANKA_000390	PBANKA_010260
PBANKA_000400	PBANKA_010270
PBANKA_000410	PBANKA_010280
PBANKA_000420	PBANKA_010290
PBANKA_000430	PBANKA_010300
PBANKA_000440	PBANKA_010310
PBANKA_000450	PBANKA_010320
PBANKA_000470	PBANKA_010330
PBANKA_000480	PBANKA_010340
PBANKA_000490	PBANKA_010350
PBANKA_000500	PBANKA_010360
PBANKA_000510	PBANKA_010370
PBANKA_000520	PBANKA_010380
PBANKA_000530	PBANKA_010390
PBANKA_000540	PBANKA_010400
PBANKA_000550	PBANKA_010410
PBANKA_000570	PBANKA_010420
PBANKA_000580	PBANKA_010430
PBANKA_000590	PBANKA_010440
PBANKA_000600	PBANKA_010450
PBANKA_000630	PBANKA_010460
PBANKA_000640	PBANKA_010470
PBANKA_001030	PBANKA_010480
PBANKA_010010	PBANKA_010490
PBANKA_010020	PBANKA_010500
PBANKA_010030	PBANKA_010510
PBANKA_010040	PBANKA_010520
PBANKA_010050	PBANKA_010530
PBANKA_010060	PBANKA_010540
PBANKA_010070	PBANKA_010550
PBANKA_010080	PBANKA_010560
PBANKA_010090	PBANKA_010570
PBANKA_010100	PBANKA_010580
PBANKA_010110	PBANKA_010590
PBANKA_010120	PBANKA_010600
PBANKA_010130	PBANKA_010610
PBANKA_010140	PBANKA_010620
PBANKA_010150	PBANKA_010630
PBANKA_010160	PBANKA_010640
PBANKA_010170	PBANKA_010650
PBANKA_010180	PBANKA_010660
PBANKA_010190	PBANKA_010670
PBANKA_010200	PBANKA_010680
PBANKA_010210	PBANKA_010690
PBANKA_010220	PBANKA_010700
PBANKA_010230	PBANKA_010710
PBANKA_010240	PBANKA_010720
PBANKA_010250	PBANKA_010730
PBANKA_010260	PBANKA_010740
PBANKA_010270	PBANKA_010750
PBANKA_010280	PBANKA_010760
PBANKA_010290	PBANKA_010770
PBANKA_010300	PBANKA_010780
PBANKA_010310	PBANKA_010790
PBANKA_010320	PBANKA_010800
PBANKA_010330	PBANKA_010810
PBANKA_010340	PBANKA_010820
PBANKA_010350	PBANKA_010830
PBANKA_010360	PBANKA_010840
PBANKA_010370	PBANKA_010850
PBANKA_010380	PBANKA_010860
PBANKA_010390	PBANKA_010870
PBANKA_010400	PBANKA_010880
PBANKA_010410	PBANKA_010890
PBANKA_010420	PBANKA_010900
PBANKA_010430	PBANKA_010910
PBANKA_010440	PBANKA_010920
PBANKA_010450	PBANKA_010930
PBANKA_010460	PBANKA_010940
PBANKA_010470	PBANKA_010950
PBANKA_010480	PBANKA_010960
PBANKA_010490	PBANKA_010970
PBANKA_010500	PBANKA_010980
PBANKA_010510	PBANKA_010990
PBANKA_010520	PBANKA_011000
PBANKA_010530	PBANKA_011010
PBANKA_010540	PBANKA_011020
PBANKA_010550	PBANKA_011030
PBANKA_010560	PBANKA_011040
PBANKA_010570	PBANKA_011050
PBANKA_010580	PBANKA_011060
PBANKA_010590	PBANKA_011070
PBANKA_010600	PBANKA_011080
PBANKA_010610	PBANKA_011090
PBANKA_010620	PBANKA_011100
PBANKA_010630	PBANKA_011110
PBANKA_010640	PBANKA_011120
PBANKA_010650	PBANKA_011130
PBANKA_010660	PBANKA_011140
PBANKA_010670	PBANKA_011150
PBANKA_010680	PBANKA_011160
PBANKA_010690	PBANKA_011170
PBANKA_010700	PBANKA_011180
PBANKA_010710	PBANKA_011190
PBANKA_010720	PBANKA_011200
PBANKA_010730	PBANKA_011210
PBANKA_010740	PBANKA_011220
PBANKA_010750	PBANKA_011230
PBANKA_010760	PBANKA_011240
PBANKA_010770	PBANKA_011250
PBANKA_010780	PBANKA_011260
PBANKA_010790	PBANKA_020020
PBANKA_010800	PBANKA_020030
PBANKA_010810	PBANKA_020040
PBANKA_010820	PBANKA_020050
PBANKA_010830	PBANKA_020060
PBANKA_010840	PBANKA_020065
PBANKA_010850	PBANKA_020070
PBANKA_010860	PBANKA_020100
PBANKA_010870	PBANKA_020110
PBANKA_010880	PBANKA_020120
PBANKA_010890	PBANKA_020130
PBANKA_010900	PBANKA_020134
PBANKA_010910	PBANKA_020140
PBANKA_010920	PBANKA_020150
PBANKA_010930	PBANKA_020160
PBANKA_010940	PBANKA_020170
PBANKA_010950	PBANKA_020180
PBANKA_010960	PBANKA_020190
PBANKA_010970	PBANKA_020200
PBANKA_010980	PBANKA_020210
PBANKA_010990	PBANKA_020220
PBANKA_011000	PBANKA_020230
PBANKA_011010	PBANKA_020240
PBANKA_011020	PBANKA_020250
PBANKA_011030	PBANKA_020260
PBANKA_011040	PBANKA_020270
PBANKA_011050	PBANKA_020280
PBANKA_011060	PBANKA_020290
PBANKA_011070	PBANKA_020300
PBANKA_011080	PBANKA_020310
PBANKA_011090	PBANKA_020320
PBANKA_011100	PBANKA_020330
PBANKA_011110	PBANKA_020340
PBANKA_011120	PBANKA_020350
PBANKA_011130	PBANKA_020360
PBANKA_011140	PBANKA_020370
PBANKA_011150	PBANKA_020380
PBANKA_011160	PBANKA_020390
PBANKA_011170	PBANKA_020400
PBANKA_011180	PBANKA_020410
PBANKA_011190	PBANKA_020420
PBANKA_011200	PBANKA_020430
PBANKA_011210	PBANKA_020440
PBANKA_011220	PBANKA_020450
PBANKA_011230	PBANKA_020460
PBANKA_011240	PBANKA_020470
PBANKA_011250	PBANKA_020480
PBANKA_011260	PBANKA_020490
PBANKA_020010	PBANKA_020500
PBANKA_020020	PBANKA_020510
PBANKA_020030	PBANKA_020520
PBANKA_020040	PBANKA_020530
PBANKA_020050	PBANKA_020540
PBANKA_020060	PBANKA_020550
PBANKA_020065	PBANKA_020560
PBANKA_020070	PBANKA_020570
PBANKA_020080	PBANKA_020580
PBANKA_020090	PBANKA_020590
PBANKA_020100	PBANKA_020600
PBANKA_020110	PBANKA_020610
PBANKA_020120	PBANKA_020620
PBANKA_020130	PBANKA_020630
PBANKA_020134	PBANKA_020640
PBANKA_020140	PBANKA_020650
PBANKA_020150	PBANKA_020660
PBANKA_020160	PBANKA_020670
PBANKA_020170	PBANKA_020680
PBANKA_020180	PBANKA_020690
PBANKA_020190	PBANKA_020700
PBANKA_020200	PBANKA_020710
PBANKA_020210	PBANKA_020720
PBANKA_020220	PBANKA_020730
PBANKA_020230	PBANKA_020740
PBANKA_020240	PBANKA_020750
PBANKA_020250	PBANKA_020760
PBANKA_020260	PBANKA_020770
PBANKA_020270	PBANKA_020780
PBANKA_020280	PBANKA_020790
PBANKA_020290	PBANKA_020800
PBANKA_020300	PBANKA_020810
PBANKA_020310	PBANKA_020820
PBANKA_020320	PBANKA_020830
PBANKA_020330	PBANKA_020840
PBANKA_020340	PBANKA_020850
PBANKA_020350	PBANKA_020860
PBANKA_020360	PBANKA_020870
PBANKA_020370	PBANKA_020880
PBANKA_020380	PBANKA_020890
PBANKA_020390	PBANKA_020900
PBANKA_020400	PBANKA_020910
PBANKA_020410	PBANKA_020920
PBANKA_020420	PBANKA_020930
PBANKA_020430	PBANKA_020940
PBANKA_020440	PBANKA_020950
PBANKA_020450	PBANKA_020960
PBANKA_020460	PBANKA_020970
PBANKA_020470	PBANKA_020980
PBANKA_020480	PBANKA_020990
PBANKA_020490	PBANKA_021000
PBANKA_020500	PBANKA_021010
PBANKA_020510	PBANKA_021020
PBANKA_020520	PBANKA_021030
PBANKA_020530	PBANKA_021040
PBANKA_020540	PBANKA_021050
PBANKA_020550	PBANKA_021060
PBANKA_020560	PBANKA_021070
PBANKA_020570	PBANKA_021080
PBANKA_020580	PBANKA_021090
PBANKA_020590	PBANKA_021100
PBANKA_020600	PBANKA_021110
PBANKA_020610	PBANKA_021120
PBANKA_020620	PBANKA_021130
PBANKA_020630	PBANKA_021140
PBANKA_020640	PBANKA_021150
PBANKA_020650	PBANKA_021160
PBANKA_020660	PBANKA_021170
PBANKA_020670	PBANKA_021180
PBANKA_020680	PBANKA_021190
PBANKA_020690	PBANKA_021200
PBANKA_020700	PBANKA_021210
PBANKA_020710	PBANKA_021220
PBANKA_020720	PBANKA_021230
PBANKA_020730	PBANKA_021240
PBANKA_020740	PBANKA_021250
PBANKA_020750	PBANKA_021260
PBANKA_020760	PBANKA_021270
PBANKA_020770	PBANKA_021280
PBANKA_020780	PBANKA_021290
PBANKA_020790	PBANKA_021300
PBANKA_020800	PBANKA_021310
PBANKA_020810	PBANKA_021320
PBANKA_020820	PBANKA_021330
PBANKA_020830	PBANKA_021340
PBANKA_020840	PBANKA_021350
PBANKA_020850	PBANKA_021360
PBANKA_020860	PBANKA_021370
PBANKA_020870	PBANKA_021380
PBANKA_020880	PBANKA_021390
PBANKA_020890	PBANKA_021400
PBANKA_020900	PBANKA_021410
PBANKA_020910	PBANKA_021420
PBANKA_020920	PBANKA_021430
PBANKA_020930	PBANKA_021440
PBANKA_020940	PBANKA_021450
PBANKA_020950	PBANKA_021460
PBANKA_020960	PBANKA_021470
PBANKA_020970	PBANKA_021480
PBANKA_020980	PBANKA_021490
PBANKA_020990	PBANKA_021555
PBANKA_021000	PBANKA_021560
PBANKA_021010	PBANKA_021570
PBANKA_021020	PBANKA_021580
PBANKA_021030	PBANKA_021590
PBANKA_021040	PBANKA_021600
PBANKA_021050	PBANKA_030020
PBANKA_021060	PBANKA_030030
PBANKA_021070	PBANKA_030040
PBANKA_021080	PBANKA_030050
PBANKA_021090	PBANKA_030060
PBANKA_021100	PBANKA_030070
PBANKA_021110	PBANKA_030080
PBANKA_021120	PBANKA_030090
PBANKA_021130	PBANKA_030100
PBANKA_021140	PBANKA_030110
PBANKA_021150	PBANKA_030120
PBANKA_021160	PBANKA_030130
PBANKA_021170	PBANKA_030140
PBANKA_021180	PBANKA_030150
PBANKA_021190	PBANKA_030160
PBANKA_021200	PBANKA_030170
PBANKA_021210	PBANKA_030180
PBANKA_021220	PBANKA_030190
PBANKA_021230	PBANKA_030200
PBANKA_021240	PBANKA_030210
PBANKA_021250	PBANKA_030220
PBANKA_021260	PBANKA_030230
PBANKA_021270	PBANKA_030240
PBANKA_021280	PBANKA_030250
PBANKA_021290	PBANKA_030260
PBANKA_021300	PBANKA_030270
PBANKA_021310	PBANKA_030280
PBANKA_021320	PBANKA_030290
PBANKA_021330	PBANKA_030300
PBANKA_021340	PBANKA_030310
PBANKA_021350	PBANKA_030320
PBANKA_021360	PBANKA_030330
PBANKA_021370	PBANKA_030340
PBANKA_021380	PBANKA_030350
PBANKA_021390	PBANKA_030360
PBANKA_021400	PBANKA_030370
PBANKA_021410	PBANKA_030380
PBANKA_021420	PBANKA_030390
PBANKA_021430	PBANKA_030400
PBANKA_021440	PBANKA_030410
PBANKA_021450	PBANKA_030420
PBANKA_021460	PBANKA_030430
PBANKA_021470	PBANKA_030440
PBANKA_021480	PBANKA_030450
PBANKA_021490	PBANKA_030460
PBANKA_021500	PBANKA_030470
PBANKA_021510	PBANKA_030480
PBANKA_021520	PBANKA_030490
PBANKA_021530	PBANKA_030500
PBANKA_021540	PBANKA_030510
PBANKA_021550	PBANKA_030520
PBANKA_021555	PBANKA_030530
PBANKA_021560	PBANKA_030540
PBANKA_021570	PBANKA_030550
PBANKA_021580	PBANKA_030560
PBANKA_021590	PBANKA_030570
PBANKA_021600	PBANKA_030580
PBANKA_021610	PBANKA_030590
PBANKA_021620	PBANKA_030600
PBANKA_030010	PBANKA_030610
PBANKA_030020	PBANKA_030620
PBANKA_030030	PBANKA_030630
PBANKA_030040	PBANKA_030640
PBANKA_030050	PBANKA_030650
PBANKA_030060	PBANKA_030660
PBANKA_030070	PBANKA_030670
PBANKA_030080	PBANKA_030680
PBANKA_030090	PBANKA_030690
PBANKA_030100	PBANKA_030700
PBANKA_030110	PBANKA_030710
PBANKA_030120	PBANKA_030720
PBANKA_030130	PBANKA_030730
PBANKA_030140	PBANKA_030740
PBANKA_030150	PBANKA_030750
PBANKA_030160	PBANKA_030760
PBANKA_030170	PBANKA_030770
PBANKA_030180	PBANKA_030780
PBANKA_030190	PBANKA_030790
PBANKA_030200	PBANKA_030800
PBANKA_030210	PBANKA_030810
PBANKA_030220	PBANKA_030820
PBANKA_030230	PBANKA_030830
PBANKA_030240	PBANKA_030840
PBANKA_030250	PBANKA_030850
PBANKA_030260	PBANKA_030860
PBANKA_030270	PBANKA_030870
PBANKA_030280	PBANKA_030880
PBANKA_030290	PBANKA_030890
PBANKA_030300	PBANKA_030900
PBANKA_030310	PBANKA_030910
PBANKA_030320	PBANKA_030920
PBANKA_030330	PBANKA_030930
PBANKA_030340	PBANKA_030940
PBANKA_030350	PBANKA_030950
PBANKA_030360	PBANKA_030960
PBANKA_030370	PBANKA_030970
PBANKA_030380	PBANKA_030980
PBANKA_030390	PBANKA_030990
PBANKA_030400	PBANKA_031000
PBANKA_030410	PBANKA_031010
PBANKA_030420	PBANKA_031020
PBANKA_030430	PBANKA_031030
PBANKA_030440	PBANKA_031040
PBANKA_030450	PBANKA_031050
PBANKA_030460	PBANKA_031060
PBANKA_030470	PBANKA_031070
PBANKA_030480	PBANKA_031080
PBANKA_030490	PBANKA_031090
PBANKA_030500	PBANKA_031100
PBANKA_030510	PBANKA_031110
PBANKA_030520	PBANKA_031120
PBANKA_030530	PBANKA_031130
PBANKA_030540	PBANKA_031140
PBANKA_030550	PBANKA_031150
PBANKA_030560	PBANKA_031160
PBANKA_030570	PBANKA_031170
PBANKA_030580	PBANKA_031180
PBANKA_030590	PBANKA_031190
PBANKA_030600	PBANKA_031200
PBANKA_030610	PBANKA_031210
PBANKA_030620	PBANKA_031220
PBANKA_030630	PBANKA_031230
PBANKA_030640	PBANKA_031240
PBANKA_030650	PBANKA_031250
PBANKA_030660	PBANKA_031260
PBANKA_030670	PBANKA_031270
PBANKA_030680	PBANKA_031280
PBANKA_030690	PBANKA_031290
PBANKA_030700	PBANKA_031300
PBANKA_030710	PBANKA_031310
PBANKA_030720	PBANKA_031320
PBANKA_030730	PBANKA_031330
PBANKA_030740	PBANKA_031340
PBANKA_030750	PBANKA_031350
PBANKA_030760	PBANKA_031360
PBANKA_030770	PBANKA_031370
PBANKA_030780	PBANKA_031380
PBANKA_030790	PBANKA_031390
PBANKA_030800	PBANKA_031400
PBANKA_030810	PBANKA_031410
PBANKA_030820	PBANKA_031420
PBANKA_030830	PBANKA_031430
PBANKA_030840	PBANKA_031440
PBANKA_030850	PBANKA_031450
PBANKA_030860	PBANKA_031460
PBANKA_030870	PBANKA_031470
PBANKA_030880	PBANKA_031480
PBANKA_030890	PBANKA_031490
PBANKA_030900	PBANKA_031500
PBANKA_030910	PBANKA_031510
PBANKA_030920	PBANKA_031520
PBANKA_030930	PBANKA_031530
PBANKA_030940	PBANKA_031540
PBANKA_030950	PBANKA_031550
PBANKA_030960	PBANKA_031560
PBANKA_030970	PBANKA_031570
PBANKA_030980	PBANKA_031580
PBANKA_030990	PBANKA_031590
PBANKA_031000	PBANKA_031600
PBANKA_031010	PBANKA_031610
PBANKA_031020	PBANKA_031620
PBANKA_031030	PBANKA_031630
PBANKA_031040	PBANKA_040010
PBANKA_031050	PBANKA_040020
PBANKA_031060	PBANKA_040030
PBANKA_031070	PBANKA_040040
PBANKA_031080	PBANKA_040050
PBANKA_031090	PBANKA_040060
PBANKA_031100	PBANKA_040070
PBANKA_031110	PBANKA_040080
PBANKA_031120	PBANKA_040090
PBANKA_031130	PBANKA_040100
PBANKA_031140	PBANKA_040110
PBANKA_031150	PBANKA_040120
PBANKA_031160	PBANKA_040130
PBANKA_031170	PBANKA_040140
PBANKA_031180	PBANKA_040150
PBANKA_031190	PBANKA_040160
PBANKA_031200	PBANKA_040170
PBANKA_031210	PBANKA_040180
PBANKA_031220	PBANKA_040190
PBANKA_031230	PBANKA_040200
PBANKA_031240	PBANKA_040210
PBANKA_031250	PBANKA_040220
PBANKA_031260	PBANKA_040230
PBANKA_031270	PBANKA_040240
PBANKA_031280	PBANKA_040250
PBANKA_031290	PBANKA_040260
PBANKA_031300	PBANKA_040270
PBANKA_031310	PBANKA_040280
PBANKA_031320	PBANKA_040290
PBANKA_031330	PBANKA_040300
PBANKA_031340	PBANKA_040310
PBANKA_031350	PBANKA_040320
PBANKA_031360	PBANKA_040330
PBANKA_031370	PBANKA_040340
PBANKA_031380	PBANKA_040350
PBANKA_031390	PBANKA_040360
PBANKA_031400	PBANKA_040370
PBANKA_031410	PBANKA_040380
PBANKA_031420	PBANKA_040390
PBANKA_031430	PBANKA_040400
PBANKA_031440	PBANKA_040410
PBANKA_031450	PBANKA_040420
PBANKA_031460	PBANKA_040430
PBANKA_031470	PBANKA_040440
PBANKA_031480	PBANKA_040450
PBANKA_031490	PBANKA_040460
PBANKA_031500	PBANKA_040470
PBANKA_031510	PBANKA_040480
PBANKA_031520	PBANKA_040490
PBANKA_031530	PBANKA_040500
PBANKA_031540	PBANKA_040510
PBANKA_031550	PBANKA_040520
PBANKA_031560	PBANKA_040530
PBANKA_031570	PBANKA_040540
PBANKA_031580	PBANKA_040550
PBANKA_031590	PBANKA_040560
PBANKA_031600	PBANKA_040570
PBANKA_031610	PBANKA_040580
PBANKA_031620	PBANKA_040590
PBANKA_031630	PBANKA_040600
PBANKA_031640	PBANKA_040610
PBANKA_031650	PBANKA_040620
PBANKA_031660	PBANKA_040630
PBANKA_031670	PBANKA_040640
PBANKA_031680	PBANKA_040650
PBANKA_031690	PBANKA_040660
PBANKA_040010	PBANKA_040670
PBANKA_040020	PBANKA_040680
PBANKA_040030	PBANKA_040690
PBANKA_040040	PBANKA_040700
PBANKA_040050	PBANKA_040710
PBANKA_040060	PBANKA_040720
PBANKA_040070	PBANKA_040730
PBANKA_040080	PBANKA_040740
PBANKA_040090	PBANKA_040750
PBANKA_040100	PBANKA_040760
PBANKA_040110	PBANKA_040770
PBANKA_040120	PBANKA_040780
PBANKA_040130	PBANKA_040790
PBANKA_040140	PBANKA_040800
PBANKA_040150	PBANKA_040810
PBANKA_040160	PBANKA_040820
PBANKA_040170	PBANKA_040830
PBANKA_040180	PBANKA_040840
PBANKA_040190	PBANKA_040850
PBANKA_040200	PBANKA_040860
PBANKA_040210	PBANKA_040870
PBANKA_040220	PBANKA_040880
PBANKA_040230	PBANKA_040890
PBANKA_040240	PBANKA_040900
PBANKA_040250	PBANKA_040910
PBANKA_040260	PBANKA_040920
PBANKA_040270	PBANKA_040930
PBANKA_040280	PBANKA_040940
PBANKA_040290	PBANKA_040950
PBANKA_040300	PBANKA_040960
PBANKA_040310	PBANKA_040970
PBANKA_040320	PBANKA_040980
PBANKA_040330	PBANKA_040990
PBANKA_040340	PBANKA_041000
PBANKA_040350	PBANKA_041010
PBANKA_040360	PBANKA_041020
PBANKA_040370	PBANKA_041030
PBANKA_040380	PBANKA_041040
PBANKA_040390	PBANKA_041050
PBANKA_040400	PBANKA_041060
PBANKA_040410	PBANKA_041065
PBANKA_040420	PBANKA_041070
PBANKA_040430	PBANKA_041080
PBANKA_040440	PBANKA_041090
PBANKA_040450	PBANKA_041100
PBANKA_040460	PBANKA_041110
PBANKA_040470	PBANKA_041120
PBANKA_040480	PBANKA_041130
PBANKA_040490	PBANKA_041140
PBANKA_040500	PBANKA_041150
PBANKA_040510	PBANKA_041160
PBANKA_040520	PBANKA_041170
PBANKA_040530	PBANKA_041180
PBANKA_040540	PBANKA_041190
PBANKA_040550	PBANKA_041195
PBANKA_040560	PBANKA_041200
PBANKA_040570	PBANKA_041210
PBANKA_040580	PBANKA_041220
PBANKA_040590	PBANKA_041230
PBANKA_040600	PBANKA_041240
PBANKA_040610	PBANKA_041250
PBANKA_040620	PBANKA_041260
PBANKA_040630	PBANKA_041270
PBANKA_040640	PBANKA_041280
PBANKA_040650	PBANKA_041290
PBANKA_040660	PBANKA_041300
PBANKA_040670	PBANKA_041320
PBANKA_040680	PBANKA_041330
PBANKA_040690	PBANKA_041340
PBANKA_040700	PBANKA_041350
PBANKA_040710	PBANKA_041360
PBANKA_040720	PBANKA_041370
PBANKA_040730	PBANKA_041380
PBANKA_040740	PBANKA_041390
PBANKA_040750	PBANKA_041400
PBANKA_040760	PBANKA_041410
PBANKA_040770	PBANKA_041420
PBANKA_040780	PBANKA_041430
PBANKA_040790	PBANKA_041440
PBANKA_040800	PBANKA_041450
PBANKA_040810	PBANKA_041460
PBANKA_040820	PBANKA_041470
PBANKA_040830	PBANKA_041480
PBANKA_040840	PBANKA_041490
PBANKA_040850	PBANKA_041500
PBANKA_040860	PBANKA_041510
PBANKA_040870	PBANKA_041520
PBANKA_040880	PBANKA_041530
PBANKA_040890	PBANKA_041540
PBANKA_040900	PBANKA_041550
PBANKA_040910	PBANKA_041560
PBANKA_040920	PBANKA_041570
PBANKA_040930	PBANKA_041580
PBANKA_040940	PBANKA_041590
PBANKA_040950	PBANKA_041600
PBANKA_040960	PBANKA_041610
PBANKA_040970	PBANKA_041620
PBANKA_040980	PBANKA_041630
PBANKA_040990	PBANKA_041640
PBANKA_041000	PBANKA_041650
PBANKA_041010	PBANKA_041660
PBANKA_041020	PBANKA_041670
PBANKA_041030	PBANKA_041680
PBANKA_041040	PBANKA_041690
PBANKA_041050	PBANKA_041700
PBANKA_041060	PBANKA_041710
PBANKA_041065	PBANKA_041720
PBANKA_041070	PBANKA_041730
PBANKA_041080	PBANKA_041740
PBANKA_041090	PBANKA_041750
PBANKA_041100	PBANKA_041760
PBANKA_041110	PBANKA_041770
PBANKA_041120	PBANKA_041780
PBANKA_041130	PBANKA_041790
PBANKA_041140	PBANKA_041800
PBANKA_041150	PBANKA_041810
PBANKA_041160	PBANKA_041820
PBANKA_041170	PBANKA_041830
PBANKA_041180	PBANKA_041840
PBANKA_041190	PBANKA_041850
PBANKA_041195	PBANKA_050010
PBANKA_041200	PBANKA_050020
PBANKA_041210	PBANKA_050025
PBANKA_041220	PBANKA_050070
PBANKA_041230	PBANKA_050080
PBANKA_041240	PBANKA_050110
PBANKA_041250	PBANKA_050120
PBANKA_041260	PBANKA_050130
PBANKA_041270	PBANKA_050140
PBANKA_041280	PBANKA_050150
PBANKA_041290	PBANKA_050160
PBANKA_041300	PBANKA_050170
PBANKA_041320	PBANKA_050180
PBANKA_041330	PBANKA_050190
PBANKA_041340	PBANKA_050200
PBANKA_041350	PBANKA_050210
PBANKA_041360	PBANKA_050220
PBANKA_041370	PBANKA_050230
PBANKA_041380	PBANKA_050240
PBANKA_041390	PBANKA_050250
PBANKA_041400	PBANKA_050260
PBANKA_041410	PBANKA_050265
PBANKA_041420	PBANKA_050270
PBANKA_041430	PBANKA_050280
PBANKA_041440	PBANKA_050290
PBANKA_041450	PBANKA_050300
PBANKA_041460	PBANKA_050310
PBANKA_041470	PBANKA_050320
PBANKA_041480	PBANKA_050330
PBANKA_041490	PBANKA_050340
PBANKA_041500	PBANKA_050350
PBANKA_041510	PBANKA_050360
PBANKA_041520	PBANKA_050370
PBANKA_041530	PBANKA_050380
PBANKA_041540	PBANKA_050390
PBANKA_041550	PBANKA_050400
PBANKA_041560	PBANKA_050410
PBANKA_041570	PBANKA_050420
PBANKA_041580	PBANKA_050430
PBANKA_041590	PBANKA_050440
PBANKA_041600	PBANKA_050450
PBANKA_041610	PBANKA_050460
PBANKA_041620	PBANKA_050470
PBANKA_041630	PBANKA_050480
PBANKA_041640	PBANKA_050490
PBANKA_041650	PBANKA_050500
PBANKA_041660	PBANKA_050510
PBANKA_041670	PBANKA_050520
PBANKA_041680	PBANKA_050530
PBANKA_041690	PBANKA_050540
PBANKA_041700	PBANKA_050550
PBANKA_041710	PBANKA_050560
PBANKA_041720	PBANKA_050570
PBANKA_041730	PBANKA_050580
PBANKA_041740	PBANKA_050590
PBANKA_041750	PBANKA_050600
PBANKA_041760	PBANKA_050610
PBANKA_041770	PBANKA_050620
PBANKA_041780	PBANKA_050630
PBANKA_041790	PBANKA_050640
PBANKA_041800	PBANKA_050650
PBANKA_041810	PBANKA_050660
PBANKA_041820	PBANKA_050670
PBANKA_041830	PBANKA_050680
PBANKA_041840	PBANKA_050690
PBANKA_041850	PBANKA_050700
PBANKA_050010	PBANKA_050710
PBANKA_050020	PBANKA_050720
PBANKA_050025	PBANKA_050730
PBANKA_050030	PBANKA_050740
PBANKA_050040	PBANKA_050750
PBANKA_050050	PBANKA_050760
PBANKA_050060	PBANKA_050770
PBANKA_050070	PBANKA_050780
PBANKA_050080	PBANKA_050790
PBANKA_050090	PBANKA_050800
PBANKA_050095	PBANKA_050810
PBANKA_050100	PBANKA_050820
PBANKA_050110	PBANKA_050830
PBANKA_050120	PBANKA_050840
PBANKA_050130	PBANKA_050850
PBANKA_050140	PBANKA_050860
PBANKA_050150	PBANKA_050870
PBANKA_050160	PBANKA_050880
PBANKA_050170	PBANKA_050890
PBANKA_050180	PBANKA_050900
PBANKA_050190	PBANKA_050910
PBANKA_050200	PBANKA_050920
PBANKA_050210	PBANKA_050930
PBANKA_050220	PBANKA_050940
PBANKA_050230	PBANKA_050950
PBANKA_050240	PBANKA_050960
PBANKA_050250	PBANKA_050970
PBANKA_050260	PBANKA_050980
PBANKA_050265	PBANKA_050990
PBANKA_050270	PBANKA_051000
PBANKA_050280	PBANKA_051010
PBANKA_050290	PBANKA_051020
PBANKA_050300	PBANKA_051030
PBANKA_050310	PBANKA_051040
PBANKA_050320	PBANKA_051050
PBANKA_050330	PBANKA_051060
PBANKA_050340	PBANKA_051070
PBANKA_050350	PBANKA_051080
PBANKA_050360	PBANKA_051090
PBANKA_050370	PBANKA_051100
PBANKA_050380	PBANKA_051110
PBANKA_050390	PBANKA_051120
PBANKA_050400	PBANKA_051130
PBANKA_050410	PBANKA_051140
PBANKA_050420	PBANKA_051150
PBANKA_050430	PBANKA_051160
PBANKA_050440	PBANKA_051170
PBANKA_050450	PBANKA_051180
PBANKA_050460	PBANKA_051190
PBANKA_050470	PBANKA_051200
PBANKA_050480	PBANKA_051210
PBANKA_050490	PBANKA_051220
PBANKA_050500	PBANKA_051230
PBANKA_050510	PBANKA_051240
PBANKA_050520	PBANKA_051250
PBANKA_050530	PBANKA_051260
PBANKA_050540	PBANKA_051270
PBANKA_050550	PBANKA_051280
PBANKA_050560	PBANKA_051290
PBANKA_050570	PBANKA_051300
PBANKA_050580	PBANKA_051310
PBANKA_050590	PBANKA_051320
PBANKA_050600	PBANKA_051330
PBANKA_050610	PBANKA_051340
PBANKA_050620	PBANKA_051350
PBANKA_050630	PBANKA_051360
PBANKA_050640	PBANKA_051370
PBANKA_050650	PBANKA_051380
PBANKA_050660	PBANKA_051390
PBANKA_050670	PBANKA_051400
PBANKA_050680	PBANKA_051410
PBANKA_050690	PBANKA_051420
PBANKA_050700	PBANKA_051430
PBANKA_050710	PBANKA_051440
PBANKA_050720	PBANKA_051450
PBANKA_050730	PBANKA_051460
PBANKA_050740	PBANKA_051470
PBANKA_050750	PBANKA_051480
PBANKA_050760	PBANKA_051490
PBANKA_050770	PBANKA_051500
PBANKA_050780	PBANKA_051510
PBANKA_050790	PBANKA_051520
PBANKA_050800	PBANKA_051530
PBANKA_050810	PBANKA_051535
PBANKA_050820	PBANKA_051540
PBANKA_050830	PBANKA_051550
PBANKA_050840	PBANKA_051560
PBANKA_050850	PBANKA_051570
PBANKA_050860	PBANKA_051580
PBANKA_050870	PBANKA_051590
PBANKA_050880	PBANKA_051600
PBANKA_050890	PBANKA_051610
PBANKA_050900	PBANKA_051620
PBANKA_050910	PBANKA_051630
PBANKA_050920	PBANKA_051640
PBANKA_050930	PBANKA_051650
PBANKA_050940	PBANKA_051660
PBANKA_050950	PBANKA_051670
PBANKA_050960	PBANKA_051680
PBANKA_050970	PBANKA_051690
PBANKA_050980	PBANKA_051700
PBANKA_050990	PBANKA_051710
PBANKA_051000	PBANKA_051720
PBANKA_051010	PBANKA_051730
PBANKA_051020	PBANKA_051740
PBANKA_051030	PBANKA_051750
PBANKA_051040	PBANKA_051760
PBANKA_051050	PBANKA_051770
PBANKA_051060	PBANKA_051780
PBANKA_051070	PBANKA_051790
PBANKA_051080	PBANKA_051800
PBANKA_051090	PBANKA_051810
PBANKA_051100	PBANKA_051820
PBANKA_051110	PBANKA_051830
PBANKA_051120	PBANKA_051840
PBANKA_051130	PBANKA_051850
PBANKA_051140	PBANKA_051860
PBANKA_051150	PBANKA_051870
PBANKA_051160	PBANKA_051880
PBANKA_051170	PBANKA_051890
PBANKA_051180	PBANKA_051900
PBANKA_051190	PBANKA_051910
PBANKA_051200	PBANKA_051920
PBANKA_051210	PBANKA_051930
PBANKA_051220	PBANKA_051940
PBANKA_051230	PBANKA_051950
PBANKA_051240	PBANKA_051960
PBANKA_051250	PBANKA_051970
PBANKA_051260	PBANKA_051980
PBANKA_051270	PBANKA_051990
PBANKA_051280	PBANKA_052000
PBANKA_051290	PBANKA_052010
PBANKA_051300	PBANKA_052020
PBANKA_051310	PBANKA_052030
PBANKA_051320	PBANKA_052040
PBANKA_051330	PBANKA_052050
PBANKA_051340	PBANKA_052060
PBANKA_051350	PBANKA_052070
PBANKA_051360	PBANKA_052080
PBANKA_051370	PBANKA_052090
PBANKA_051380	PBANKA_052100
PBANKA_051390	PBANKA_052110
PBANKA_051400	PBANKA_052120
PBANKA_051410	PBANKA_052130
PBANKA_051420	PBANKA_052140
PBANKA_051430	PBANKA_052150
PBANKA_051440	PBANKA_052160
PBANKA_051450	PBANKA_052170
PBANKA_051460	PBANKA_052180
PBANKA_051470	PBANKA_052190
PBANKA_051480	PBANKA_052200
PBANKA_051490	PBANKA_052210
PBANKA_051500	PBANKA_052220
PBANKA_051510	PBANKA_052230
PBANKA_051520	PBANKA_052240
PBANKA_051530	PBANKA_052250
PBANKA_051535	PBANKA_052260
PBANKA_051540	PBANKA_052270
PBANKA_051550	PBANKA_052280
PBANKA_051560	PBANKA_052290
PBANKA_051570	PBANKA_052300
PBANKA_051580	PBANKA_052310
PBANKA_051590	PBANKA_052320
PBANKA_051600	PBANKA_052330
PBANKA_051610	PBANKA_052340
PBANKA_051620	PBANKA_052350
PBANKA_051630	PBANKA_052360
PBANKA_051640	PBANKA_052370
PBANKA_051650	PBANKA_052380
PBANKA_051660	PBANKA_052390
PBANKA_051670	PBANKA_052400
PBANKA_051680	PBANKA_052410
PBANKA_051690	PBANKA_052420
PBANKA_051700	PBANKA_052430
PBANKA_051710	PBANKA_052440
PBANKA_051720	PBANKA_052450
PBANKA_051730	PBANKA_052460
PBANKA_051740	PBANKA_052470
PBANKA_051750	PBANKA_052480
PBANKA_051760	PBANKA_060010
PBANKA_051770	PBANKA_060020
PBANKA_051780	PBANKA_060030
PBANKA_051790	PBANKA_060040
PBANKA_051800	PBANKA_060050
PBANKA_051810	PBANKA_060060
PBANKA_051820	PBANKA_060070
PBANKA_051830	PBANKA_060080
PBANKA_051840	PBANKA_060090
PBANKA_051850	PBANKA_060100
PBANKA_051860	PBANKA_060110
PBANKA_051870	PBANKA_060120
PBANKA_051880	PBANKA_060130
PBANKA_051890	PBANKA_060140
PBANKA_051900	PBANKA_060150
PBANKA_051910	PBANKA_060160
PBANKA_051920	PBANKA_060170
PBANKA_051930	PBANKA_060180
PBANKA_051940	PBANKA_060190
PBANKA_051950	PBANKA_060200
PBANKA_051960	PBANKA_060210
PBANKA_051970	PBANKA_060220
PBANKA_051980	PBANKA_060230
PBANKA_051990	PBANKA_060240
PBANKA_052000	PBANKA_060250
PBANKA_052010	PBANKA_060260
PBANKA_052020	PBANKA_060270
PBANKA_052030	PBANKA_060280
PBANKA_052040	PBANKA_060290
PBANKA_052050	PBANKA_060300
PBANKA_052060	PBANKA_060310
PBANKA_052070	PBANKA_060320
PBANKA_052080	PBANKA_060330
PBANKA_052090	PBANKA_060340
PBANKA_052100	PBANKA_060350
PBANKA_052110	PBANKA_060360
PBANKA_052120	PBANKA_060365
PBANKA_052130	PBANKA_060370
PBANKA_052140	PBANKA_060380
PBANKA_052150	PBANKA_060390
PBANKA_052160	PBANKA_060400
PBANKA_052170	PBANKA_060410
PBANKA_052180	PBANKA_060420
PBANKA_052190	PBANKA_060430
PBANKA_052200	PBANKA_060440
PBANKA_052210	PBANKA_060450
PBANKA_052220	PBANKA_060460
PBANKA_052230	PBANKA_060470
PBANKA_052240	PBANKA_060480
PBANKA_052250	PBANKA_060490
PBANKA_052260	PBANKA_060500
PBANKA_052270	PBANKA_060510
PBANKA_052280	PBANKA_060520
PBANKA_052290	PBANKA_060530
PBANKA_052300	PBANKA_060540
PBANKA_052310	PBANKA_060550
PBANKA_052320	PBANKA_060560
PBANKA_052330	PBANKA_060570
PBANKA_052340	PBANKA_060580
PBANKA_052350	PBANKA_060590
PBANKA_052360	PBANKA_060600
PBANKA_052370	PBANKA_060610
PBANKA_052380	PBANKA_060620
PBANKA_052390	PBANKA_060630
PBANKA_052400	PBANKA_060640
PBANKA_052410	PBANKA_060650
PBANKA_052420	PBANKA_060660
PBANKA_052430	PBANKA_060670
PBANKA_052440	PBANKA_060680
PBANKA_052450	PBANKA_060690
PBANKA_052460	PBANKA_060700
PBANKA_052470	PBANKA_060710
PBANKA_052480	PBANKA_060720
PBANKA_060010	PBANKA_060730
PBANKA_060020	PBANKA_060740
PBANKA_060030	PBANKA_060750
PBANKA_060040	PBANKA_060760
PBANKA_060050	PBANKA_060770
PBANKA_060060	PBANKA_060780
PBANKA_060070	PBANKA_060790
PBANKA_060080	PBANKA_060800
PBANKA_060090	PBANKA_060810
PBANKA_060100	PBANKA_060820
PBANKA_060110	PBANKA_060830
PBANKA_060120	PBANKA_060840
PBANKA_060130	PBANKA_060850
PBANKA_060140	PBANKA_060860
PBANKA_060150	PBANKA_060870
PBANKA_060160	PBANKA_060880
PBANKA_060170	PBANKA_060890
PBANKA_060180	PBANKA_060900
PBANKA_060190	PBANKA_060910
PBANKA_060200	PBANKA_060920
PBANKA_060210	PBANKA_060930
PBANKA_060220	PBANKA_060940
PBANKA_060230	PBANKA_060950
PBANKA_060240	PBANKA_060960
PBANKA_060250	PBANKA_060970
PBANKA_060260	PBANKA_060980
PBANKA_060270	PBANKA_060990
PBANKA_060280	PBANKA_061000
PBANKA_060290	PBANKA_061010
PBANKA_060300	PBANKA_061020
PBANKA_060310	PBANKA_061030
PBANKA_060320	PBANKA_061040
PBANKA_060330	PBANKA_061050
PBANKA_060340	PBANKA_061060
PBANKA_060350	PBANKA_061070
PBANKA_060360	PBANKA_061080
PBANKA_060365	PBANKA_061090
PBANKA_060370	PBANKA_061100
PBANKA_060380	PBANKA_061110
PBANKA_060390	PBANKA_061120
PBANKA_060400	PBANKA_061130
PBANKA_060410	PBANKA_061140
PBANKA_060420	PBANKA_061150
PBANKA_060430	PBANKA_061160
PBANKA_060440	PBANKA_061170
PBANKA_060450	PBANKA_061180
PBANKA_060460	PBANKA_061190
PBANKA_060470	PBANKA_061200
PBANKA_060480	PBANKA_061210
PBANKA_060490	PBANKA_061220
PBANKA_060500	PBANKA_061230
PBANKA_060510	PBANKA_061240
PBANKA_060520	PBANKA_061250
PBANKA_060530	PBANKA_061260
PBANKA_060540	PBANKA_061270
PBANKA_060550	PBANKA_061280
PBANKA_060560	PBANKA_061290
PBANKA_060570	PBANKA_061300
PBANKA_060580	PBANKA_061310
PBANKA_060590	PBANKA_061320
PBANKA_060600	PBANKA_061330
PBANKA_060610	PBANKA_061340
PBANKA_060620	PBANKA_061350
PBANKA_060630	PBANKA_061360
PBANKA_060640	PBANKA_061370
PBANKA_060650	PBANKA_061380
PBANKA_060660	PBANKA_061390
PBANKA_060670	PBANKA_061400
PBANKA_060680	PBANKA_061410
PBANKA_060690	PBANKA_061420
PBANKA_060700	PBANKA_061430
PBANKA_060710	PBANKA_061440
PBANKA_060720	PBANKA_061450
PBANKA_060730	PBANKA_061460
PBANKA_060740	PBANKA_061470
PBANKA_060750	PBANKA_061480
PBANKA_060760	PBANKA_061490
PBANKA_060770	PBANKA_061500
PBANKA_060780	PBANKA_061510
PBANKA_060790	PBANKA_061520
PBANKA_060800	PBANKA_061530
PBANKA_060810	PBANKA_061540
PBANKA_060820	PBANKA_061550
PBANKA_060830	PBANKA_061560
PBANKA_060840	PBANKA_061570
PBANKA_060850	PBANKA_061580
PBANKA_060860	PBANKA_061590
PBANKA_060870	PBANKA_061600
PBANKA_060880	PBANKA_061610
PBANKA_060890	PBANKA_061620
PBANKA_060900	PBANKA_061630
PBANKA_060910	PBANKA_061640
PBANKA_060920	PBANKA_061650
PBANKA_060930	PBANKA_061660
PBANKA_060940	PBANKA_061670
PBANKA_060950	PBANKA_061680
PBANKA_060960	PBANKA_061690
PBANKA_060970	PBANKA_061700
PBANKA_060980	PBANKA_061710
PBANKA_060990	PBANKA_061720
PBANKA_061000	PBANKA_061730
PBANKA_061010	PBANKA_061740
PBANKA_061020	PBANKA_061750
PBANKA_061030	PBANKA_061760
PBANKA_061040	PBANKA_061770
PBANKA_061050	PBANKA_061780
PBANKA_061060	PBANKA_061790
PBANKA_061070	PBANKA_061800
PBANKA_061080	PBANKA_061810
PBANKA_061090	PBANKA_061820
PBANKA_061100	PBANKA_061830
PBANKA_061110	PBANKA_061840
PBANKA_061120	PBANKA_061850
PBANKA_061130	PBANKA_061860
PBANKA_061140	PBANKA_061870
PBANKA_061150	PBANKA_061880
PBANKA_061160	PBANKA_061890
PBANKA_061170	PBANKA_061900
PBANKA_061180	PBANKA_061910
PBANKA_061190	PBANKA_061920
PBANKA_061200	PBANKA_061930
PBANKA_061210	PBANKA_061940
PBANKA_061220	PBANKA_061950
PBANKA_061230	PBANKA_061960
PBANKA_061240	PBANKA_061970
PBANKA_061250	PBANKA_061980
PBANKA_061260	PBANKA_061990
PBANKA_061270	PBANKA_062000
PBANKA_061280	PBANKA_062010
PBANKA_061290	PBANKA_062020
PBANKA_061300	PBANKA_062030
PBANKA_061310	PBANKA_062040
PBANKA_061320	PBANKA_062050
PBANKA_061330	PBANKA_062060
PBANKA_061340	PBANKA_062070
PBANKA_061350	PBANKA_062080
PBANKA_061360	PBANKA_062090
PBANKA_061370	PBANKA_062100
PBANKA_061380	PBANKA_062110
PBANKA_061390	PBANKA_062120
PBANKA_061400	PBANKA_062130
PBANKA_061410	PBANKA_062140
PBANKA_061420	PBANKA_062150
PBANKA_061430	PBANKA_062160
PBANKA_061440	PBANKA_062170
PBANKA_061450	PBANKA_062180
PBANKA_061460	PBANKA_062190
PBANKA_061470	PBANKA_062200
PBANKA_061480	PBANKA_062210
PBANKA_061490	PBANKA_062220
PBANKA_061500	PBANKA_062230
PBANKA_061510	PBANKA_062240
PBANKA_061520	PBANKA_062250
PBANKA_061530	PBANKA_062260
PBANKA_061540	PBANKA_062270
PBANKA_061550	PBANKA_062280
PBANKA_061560	PBANKA_062290
PBANKA_061570	PBANKA_062300
PBANKA_061580	PBANKA_062310
PBANKA_061590	PBANKA_062320
PBANKA_061600	PBANKA_062330
PBANKA_061610	PBANKA_062340
PBANKA_061620	PBANKA_062345
PBANKA_061630	PBANKA_062350
PBANKA_061640	PBANKA_062390
PBANKA_061650	PBANKA_070010
PBANKA_061660	PBANKA_070020
PBANKA_061670	PBANKA_070030
PBANKA_061680	PBANKA_070040
PBANKA_061690	PBANKA_070050
PBANKA_061700	PBANKA_070060
PBANKA_061710	PBANKA_070070
PBANKA_061720	PBANKA_070080
PBANKA_061730	PBANKA_070090
PBANKA_061740	PBANKA_070100
PBANKA_061750	PBANKA_070110
PBANKA_061760	PBANKA_070120
PBANKA_061770	PBANKA_070130
PBANKA_061780	PBANKA_070140
PBANKA_061790	PBANKA_070150
PBANKA_061800	PBANKA_070160
PBANKA_061810	PBANKA_070170
PBANKA_061820	PBANKA_070180
PBANKA_061830	PBANKA_070190
PBANKA_061840	PBANKA_070200
PBANKA_061850	PBANKA_070210
PBANKA_061860	PBANKA_070220
PBANKA_061870	PBANKA_070230
PBANKA_061880	PBANKA_070240
PBANKA_061890	PBANKA_070250
PBANKA_061900	PBANKA_070260
PBANKA_061910	PBANKA_070270
PBANKA_061920	PBANKA_070280
PBANKA_061930	PBANKA_070290
PBANKA_061940	PBANKA_070300
PBANKA_061950	PBANKA_070310
PBANKA_061960	PBANKA_070320
PBANKA_061970	PBANKA_070330
PBANKA_061980	PBANKA_070340
PBANKA_061990	PBANKA_070350
PBANKA_062000	PBANKA_070360
PBANKA_062010	PBANKA_070370
PBANKA_062020	PBANKA_070380
PBANKA_062030	PBANKA_070390
PBANKA_062040	PBANKA_070400
PBANKA_062050	PBANKA_070410
PBANKA_062060	PBANKA_070420
PBANKA_062070	PBANKA_070430
PBANKA_062080	PBANKA_070440
PBANKA_062090	PBANKA_070450
PBANKA_062100	PBANKA_070460
PBANKA_062110	PBANKA_070470
PBANKA_062120	PBANKA_070480
PBANKA_062130	PBANKA_070490
PBANKA_062140	PBANKA_070500
PBANKA_062150	PBANKA_070510
PBANKA_062160	PBANKA_070520
PBANKA_062170	PBANKA_070530
PBANKA_062180	PBANKA_070540
PBANKA_062190	PBANKA_070550
PBANKA_062200	PBANKA_070560
PBANKA_062210	PBANKA_070570
PBANKA_062220	PBANKA_070580
PBANKA_062230	PBANKA_070590
PBANKA_062240	PBANKA_070600
PBANKA_062250	PBANKA_070610
PBANKA_062260	PBANKA_070620
PBANKA_062270	PBANKA_070630
PBANKA_062280	PBANKA_070640
PBANKA_062290	PBANKA_070650
PBANKA_062300	PBANKA_070660
PBANKA_062310	PBANKA_070670
PBANKA_062320	PBANKA_070680
PBANKA_062330	PBANKA_070690
PBANKA_062340	PBANKA_070700
PBANKA_062345	PBANKA_070710
PBANKA_062350	PBANKA_070720
PBANKA_062360	PBANKA_070730
PBANKA_062370	PBANKA_070740
PBANKA_062380	PBANKA_070750
PBANKA_062390	PBANKA_070760
PBANKA_070010	PBANKA_070770
PBANKA_070020	PBANKA_070780
PBANKA_070030	PBANKA_070790
PBANKA_070040	PBANKA_070800
PBANKA_070050	PBANKA_070810
PBANKA_070060	PBANKA_070820
PBANKA_070070	PBANKA_070830
PBANKA_070080	PBANKA_070840
PBANKA_070090	PBANKA_070850
PBANKA_070100	PBANKA_070860
PBANKA_070110	PBANKA_070870
PBANKA_070120	PBANKA_070880
PBANKA_070130	PBANKA_070890
PBANKA_070140	PBANKA_070900
PBANKA_070150	PBANKA_070910
PBANKA_070160	PBANKA_070920
PBANKA_070170	PBANKA_070930
PBANKA_070180	PBANKA_070940
PBANKA_070190	PBANKA_070950
PBANKA_070200	PBANKA_070960
PBANKA_070210	PBANKA_070970
PBANKA_070220	PBANKA_070980
PBANKA_070230	PBANKA_070990
PBANKA_070240	PBANKA_071000
PBANKA_070250	PBANKA_071010
PBANKA_070260	PBANKA_071020
PBANKA_070270	PBANKA_071030
PBANKA_070280	PBANKA_071040
PBANKA_070290	PBANKA_071050
PBANKA_070300	PBANKA_071060
PBANKA_070310	PBANKA_071070
PBANKA_070320	PBANKA_071080
PBANKA_070330	PBANKA_071090
PBANKA_070340	PBANKA_071100
PBANKA_070350	PBANKA_071110
PBANKA_070360	PBANKA_071120
PBANKA_070370	PBANKA_071130
PBANKA_070380	PBANKA_071140
PBANKA_070390	PBANKA_071150
PBANKA_070400	PBANKA_071160
PBANKA_070410	PBANKA_071170
PBANKA_070420	PBANKA_071180
PBANKA_070430	PBANKA_071190
PBANKA_070440	PBANKA_071200
PBANKA_070450	PBANKA_071210
PBANKA_070460	PBANKA_071220
PBANKA_070470	PBANKA_071230
PBANKA_070480	PBANKA_071240
PBANKA_070490	PBANKA_071250
PBANKA_070500	PBANKA_071260
PBANKA_070510	PBANKA_071270
PBANKA_070520	PBANKA_071280
PBANKA_070530	PBANKA_071290
PBANKA_070540	PBANKA_071300
PBANKA_070550	PBANKA_071310
PBANKA_070560	PBANKA_071320
PBANKA_070570	PBANKA_071330
PBANKA_070580	PBANKA_071340
PBANKA_070590	PBANKA_071350
PBANKA_070600	PBANKA_071360
PBANKA_070610	PBANKA_071370
PBANKA_070620	PBANKA_071380
PBANKA_070630	PBANKA_071390
PBANKA_070640	PBANKA_071400
PBANKA_070650	PBANKA_071410
PBANKA_070660	PBANKA_071420
PBANKA_070670	PBANKA_071430
PBANKA_070680	PBANKA_071440
PBANKA_070690	PBANKA_071450
PBANKA_070700	PBANKA_071460
PBANKA_070710	PBANKA_071470
PBANKA_070720	PBANKA_071480
PBANKA_070730	PBANKA_071490
PBANKA_070740	PBANKA_071500
PBANKA_070750	PBANKA_071510
PBANKA_070760	PBANKA_071520
PBANKA_070770	PBANKA_071530
PBANKA_070780	PBANKA_071540
PBANKA_070790	PBANKA_071550
PBANKA_070800	PBANKA_071560
PBANKA_070810	PBANKA_071570
PBANKA_070820	PBANKA_071580
PBANKA_070830	PBANKA_071590
PBANKA_070840	PBANKA_071600
PBANKA_070850	PBANKA_071610
PBANKA_070860	PBANKA_071620
PBANKA_070870	PBANKA_071630
PBANKA_070880	PBANKA_071640
PBANKA_070890	PBANKA_071650
PBANKA_070900	PBANKA_071660
PBANKA_070910	PBANKA_071670
PBANKA_070920	PBANKA_071680
PBANKA_070930	PBANKA_071690
PBANKA_070940	PBANKA_071700
PBANKA_070950	PBANKA_071710
PBANKA_070960	PBANKA_071720
PBANKA_070970	PBANKA_071730
PBANKA_070980	PBANKA_071740
PBANKA_070990	PBANKA_071750
PBANKA_071000	PBANKA_071760
PBANKA_071010	PBANKA_071770
PBANKA_071020	PBANKA_071780
PBANKA_071030	PBANKA_071790
PBANKA_071040	PBANKA_071800
PBANKA_071050	PBANKA_071810
PBANKA_071060	PBANKA_071820
PBANKA_071070	PBANKA_071830
PBANKA_071080	PBANKA_071840
PBANKA_071090	PBANKA_071850
PBANKA_071100	PBANKA_071860
PBANKA_071110	PBANKA_071870
PBANKA_071120	PBANKA_071880
PBANKA_071130	PBANKA_071890
PBANKA_071140	PBANKA_071900
PBANKA_071150	PBANKA_071910
PBANKA_071160	PBANKA_071920
PBANKA_071170	PBANKA_071930
PBANKA_071180	PBANKA_071940
PBANKA_071190	PBANKA_071950
PBANKA_071200	PBANKA_071960
PBANKA_071210	PBANKA_071970
PBANKA_071220	PBANKA_071980
PBANKA_071230	PBANKA_071990
PBANKA_071240	PBANKA_072000
PBANKA_071250	PBANKA_072010
PBANKA_071260	PBANKA_072020
PBANKA_071270	PBANKA_072030
PBANKA_071280	PBANKA_072040
PBANKA_071290	PBANKA_072050
PBANKA_071300	PBANKA_072060
PBANKA_071310	PBANKA_072070
PBANKA_071320	PBANKA_072080
PBANKA_071330	PBANKA_072090
PBANKA_071340	PBANKA_072100
PBANKA_071350	PBANKA_072110
PBANKA_071360	PBANKA_072120
PBANKA_071370	PBANKA_072130
PBANKA_071380	PBANKA_072140
PBANKA_071390	PBANKA_072150
PBANKA_071400	PBANKA_072160
PBANKA_071410	PBANKA_072170
PBANKA_071420	PBANKA_072180
PBANKA_071430	PBANKA_072190
PBANKA_071440	PBANKA_072200
PBANKA_071450	PBANKA_072210
PBANKA_071460	PBANKA_072220
PBANKA_071470	PBANKA_072240
PBANKA_071480	PBANKA_072250
PBANKA_071490	PBANKA_072260
PBANKA_071500	PBANKA_072270
PBANKA_071510	PBANKA_072280
PBANKA_071520	PBANKA_072290
PBANKA_071530	PBANKA_080010
PBANKA_071540	PBANKA_080020
PBANKA_071550	PBANKA_080030
PBANKA_071560	PBANKA_080040
PBANKA_071570	PBANKA_080050
PBANKA_071580	PBANKA_080060
PBANKA_071590	PBANKA_080070
PBANKA_071600	PBANKA_080080
PBANKA_071610	PBANKA_080090
PBANKA_071620	PBANKA_080100
PBANKA_071630	PBANKA_080110
PBANKA_071640	PBANKA_080120
PBANKA_071650	PBANKA_080130
PBANKA_071660	PBANKA_080140
PBANKA_071670	PBANKA_080150
PBANKA_071680	PBANKA_080160
PBANKA_071690	PBANKA_080170
PBANKA_071700	PBANKA_080180
PBANKA_071710	PBANKA_080190
PBANKA_071720	PBANKA_080200
PBANKA_071730	PBANKA_080210
PBANKA_071740	PBANKA_080220
PBANKA_071750	PBANKA_080230
PBANKA_071760	PBANKA_080240
PBANKA_071770	PBANKA_080250
PBANKA_071780	PBANKA_080260
PBANKA_071790	PBANKA_080270
PBANKA_071800	PBANKA_080280
PBANKA_071810	PBANKA_080290
PBANKA_071820	PBANKA_080300
PBANKA_071830	PBANKA_080310
PBANKA_071840	PBANKA_080320
PBANKA_071850	PBANKA_080330
PBANKA_071860	PBANKA_080340
PBANKA_071870	PBANKA_080350
PBANKA_071880	PBANKA_080360
PBANKA_071890	PBANKA_080370
PBANKA_071900	PBANKA_080380
PBANKA_071910	PBANKA_080390
PBANKA_071920	PBANKA_080400
PBANKA_071930	PBANKA_080410
PBANKA_071940	PBANKA_080420
PBANKA_071950	PBANKA_080430
PBANKA_071960	PBANKA_080440
PBANKA_071970	PBANKA_080450
PBANKA_071980	PBANKA_080460
PBANKA_071990	PBANKA_080470
PBANKA_072000	PBANKA_080480
PBANKA_072010	PBANKA_080490
PBANKA_072020	PBANKA_080500
PBANKA_072030	PBANKA_080510
PBANKA_072040	PBANKA_080520
PBANKA_072050	PBANKA_080530
PBANKA_072060	PBANKA_080540
PBANKA_072070	PBANKA_080550
PBANKA_072080	PBANKA_080560
PBANKA_072090	PBANKA_080570
PBANKA_072100	PBANKA_080580
PBANKA_072110	PBANKA_080590
PBANKA_072120	PBANKA_080600
PBANKA_072130	PBANKA_080610
PBANKA_072140	PBANKA_080620
PBANKA_072150	PBANKA_080630
PBANKA_072160	PBANKA_080640
PBANKA_072170	PBANKA_080650
PBANKA_072180	PBANKA_080660
PBANKA_072190	PBANKA_080670
PBANKA_072200	PBANKA_080680
PBANKA_072210	PBANKA_080690
PBANKA_072220	PBANKA_080700
PBANKA_072230	PBANKA_080710
PBANKA_072240	PBANKA_080720
PBANKA_072250	PBANKA_080730
PBANKA_072260	PBANKA_080740
PBANKA_072270	PBANKA_080750
PBANKA_072280	PBANKA_080760
PBANKA_072290	PBANKA_080770
PBANKA_072300	PBANKA_080780
PBANKA_080010	PBANKA_080790
PBANKA_080020	PBANKA_080800
PBANKA_080030	PBANKA_080810
PBANKA_080040	PBANKA_080820
PBANKA_080050	PBANKA_080830
PBANKA_080060	PBANKA_080840
PBANKA_080070	PBANKA_080850
PBANKA_080080	PBANKA_080860
PBANKA_080090	PBANKA_080870
PBANKA_080100	PBANKA_080880
PBANKA_080110	PBANKA_080890
PBANKA_080120	PBANKA_080900
PBANKA_080130	PBANKA_080910
PBANKA_080140	PBANKA_080920
PBANKA_080150	PBANKA_080930
PBANKA_080160	PBANKA_080940
PBANKA_080170	PBANKA_080950
PBANKA_080180	PBANKA_080960
PBANKA_080190	PBANKA_080970
PBANKA_080200	PBANKA_080980
PBANKA_080210	PBANKA_080990
PBANKA_080220	PBANKA_081000
PBANKA_080230	PBANKA_081010
PBANKA_080240	PBANKA_081020
PBANKA_080250	PBANKA_081030
PBANKA_080260	PBANKA_081040
PBANKA_080270	PBANKA_081050
PBANKA_080280	PBANKA_081060
PBANKA_080290	PBANKA_081070
PBANKA_080300	PBANKA_081080
PBANKA_080310	PBANKA_081090
PBANKA_080320	PBANKA_081100
PBANKA_080330	PBANKA_081110
PBANKA_080340	PBANKA_081120
PBANKA_080350	PBANKA_081130
PBANKA_080360	PBANKA_081140
PBANKA_080370	PBANKA_081150
PBANKA_080380	PBANKA_081160
PBANKA_080390	PBANKA_081170
PBANKA_080400	PBANKA_081180
PBANKA_080410	PBANKA_081190
PBANKA_080420	PBANKA_081200
PBANKA_080430	PBANKA_081210
PBANKA_080440	PBANKA_081220
PBANKA_080450	PBANKA_081230
PBANKA_080460	PBANKA_081240
PBANKA_080470	PBANKA_081250
PBANKA_080480	PBANKA_081260
PBANKA_080490	PBANKA_081270
PBANKA_080500	PBANKA_081280
PBANKA_080510	PBANKA_081290
PBANKA_080520	PBANKA_081300
PBANKA_080530	PBANKA_081310
PBANKA_080540	PBANKA_081320
PBANKA_080550	PBANKA_081330
PBANKA_080560	PBANKA_081340
PBANKA_080570	PBANKA_081350
PBANKA_080580	PBANKA_081360
PBANKA_080590	PBANKA_081370
PBANKA_080600	PBANKA_081380
PBANKA_080610	PBANKA_081390
PBANKA_080620	PBANKA_081400
PBANKA_080630	PBANKA_081410
PBANKA_080640	PBANKA_081420
PBANKA_080650	PBANKA_081430
PBANKA_080660	PBANKA_081440
PBANKA_080670	PBANKA_081450
PBANKA_080680	PBANKA_081460
PBANKA_080690	PBANKA_081470
PBANKA_080700	PBANKA_081480
PBANKA_080710	PBANKA_081490
PBANKA_080720	PBANKA_081500
PBANKA_080730	PBANKA_081510
PBANKA_080740	PBANKA_081520
PBANKA_080750	PBANKA_081530
PBANKA_080760	PBANKA_081540
PBANKA_080770	PBANKA_081550
PBANKA_080780	PBANKA_081560
PBANKA_080790	PBANKA_081570
PBANKA_080800	PBANKA_081580
PBANKA_080810	PBANKA_081590
PBANKA_080820	PBANKA_081600
PBANKA_080830	PBANKA_081610
PBANKA_080840	PBANKA_081620
PBANKA_080850	PBANKA_081630
PBANKA_080860	PBANKA_081640
PBANKA_080870	PBANKA_081650
PBANKA_080880	PBANKA_081660
PBANKA_080890	PBANKA_081670
PBANKA_080900	PBANKA_081680
PBANKA_080910	PBANKA_081690
PBANKA_080920	PBANKA_081700
PBANKA_080930	PBANKA_081710
PBANKA_080940	PBANKA_081720
PBANKA_080950	PBANKA_081730
PBANKA_080960	PBANKA_081740
PBANKA_080970	PBANKA_081750
PBANKA_080980	PBANKA_081760
PBANKA_080990	PBANKA_081770
PBANKA_081000	PBANKA_081780
PBANKA_081010	PBANKA_081790
PBANKA_081020	PBANKA_081800
PBANKA_081030	PBANKA_081810
PBANKA_081040	PBANKA_081820
PBANKA_081050	PBANKA_081830
PBANKA_081060	PBANKA_081840
PBANKA_081070	PBANKA_081850
PBANKA_081080	PBANKA_081860
PBANKA_081090	PBANKA_081870
PBANKA_081100	PBANKA_081880
PBANKA_081110	PBANKA_081890
PBANKA_081120	PBANKA_081900
PBANKA_081130	PBANKA_081910
PBANKA_081140	PBANKA_081920
PBANKA_081150	PBANKA_081930
PBANKA_081160	PBANKA_081940
PBANKA_081170	PBANKA_081950
PBANKA_081180	PBANKA_081960
PBANKA_081190	PBANKA_081970
PBANKA_081200	PBANKA_081980
PBANKA_081210	PBANKA_081990
PBANKA_081220	PBANKA_082000
PBANKA_081230	PBANKA_082010
PBANKA_081240	PBANKA_082020
PBANKA_081250	PBANKA_082030
PBANKA_081260	PBANKA_082040
PBANKA_081270	PBANKA_082050
PBANKA_081280	PBANKA_082060
PBANKA_081290	PBANKA_082070
PBANKA_081300	PBANKA_082080
PBANKA_081310	PBANKA_082090
PBANKA_081320	PBANKA_082100
PBANKA_081330	PBANKA_082110
PBANKA_081340	PBANKA_082120
PBANKA_081350	PBANKA_082130
PBANKA_081360	PBANKA_082140
PBANKA_081370	PBANKA_082150
PBANKA_081380	PBANKA_082160
PBANKA_081390	PBANKA_082170
PBANKA_081400	PBANKA_082180
PBANKA_081410	PBANKA_082190
PBANKA_081420	PBANKA_082200
PBANKA_081430	PBANKA_082210
PBANKA_081440	PBANKA_082220
PBANKA_081450	PBANKA_082230
PBANKA_081460	PBANKA_082240
PBANKA_081470	PBANKA_082250
PBANKA_081480	PBANKA_082260
PBANKA_081490	PBANKA_082270
PBANKA_081500	PBANKA_082280
PBANKA_081510	PBANKA_082290
PBANKA_081520	PBANKA_082300
PBANKA_081530	PBANKA_082310
PBANKA_081540	PBANKA_082320
PBANKA_081550	PBANKA_082330
PBANKA_081560	PBANKA_082340
PBANKA_081570	PBANKA_082350
PBANKA_081580	PBANKA_082360
PBANKA_081590	PBANKA_082370
PBANKA_081600	PBANKA_082380
PBANKA_081610	PBANKA_082390
PBANKA_081620	PBANKA_082400
PBANKA_081630	PBANKA_082410
PBANKA_081640	PBANKA_082420
PBANKA_081650	PBANKA_082430
PBANKA_081660	PBANKA_082440
PBANKA_081670	PBANKA_082450
PBANKA_081680	PBANKA_082460
PBANKA_081690	PBANKA_082470
PBANKA_081700	PBANKA_082480
PBANKA_081710	PBANKA_082490
PBANKA_081720	PBANKA_082500
PBANKA_081730	PBANKA_082510
PBANKA_081740	PBANKA_082520
PBANKA_081750	PBANKA_082530
PBANKA_081760	PBANKA_082540
PBANKA_081770	PBANKA_082550
PBANKA_081780	PBANKA_082560
PBANKA_081790	PBANKA_082570
PBANKA_081800	PBANKA_082580
PBANKA_081810	PBANKA_082590
PBANKA_081820	PBANKA_082600
PBANKA_081830	PBANKA_082610
PBANKA_081840	PBANKA_082620
PBANKA_081850	PBANKA_082630
PBANKA_081860	PBANKA_082640
PBANKA_081870	PBANKA_082650
PBANKA_081880	PBANKA_082660
PBANKA_081890	PBANKA_082670
PBANKA_081900	PBANKA_082680
PBANKA_081910	PBANKA_082690
PBANKA_081920	PBANKA_082700
PBANKA_081930	PBANKA_082710
PBANKA_081940	PBANKA_082720
PBANKA_081950	PBANKA_082730
PBANKA_081960	PBANKA_082740
PBANKA_081970	PBANKA_082750
PBANKA_081980	PBANKA_082760
PBANKA_081990	PBANKA_082770
PBANKA_082000	PBANKA_082780
PBANKA_082010	PBANKA_082790
PBANKA_082020	PBANKA_082800
PBANKA_082030	PBANKA_082810
PBANKA_082040	PBANKA_082820
PBANKA_082050	PBANKA_082830
PBANKA_082060	PBANKA_082840
PBANKA_082070	PBANKA_082850
PBANKA_082080	PBANKA_082860
PBANKA_082090	PBANKA_082870
PBANKA_082100	PBANKA_082880
PBANKA_082110	PBANKA_082890
PBANKA_082120	PBANKA_082900
PBANKA_082130	PBANKA_082910
PBANKA_082140	PBANKA_082920
PBANKA_082150	PBANKA_082930
PBANKA_082160	PBANKA_082940
PBANKA_082170	PBANKA_082950
PBANKA_082180	PBANKA_082960
PBANKA_082190	PBANKA_082970
PBANKA_082200	PBANKA_082980
PBANKA_082210	PBANKA_082990
PBANKA_082220	PBANKA_083000
PBANKA_082230	PBANKA_083010
PBANKA_082240	PBANKA_083020
PBANKA_082250	PBANKA_083030
PBANKA_082260	PBANKA_083040
PBANKA_082270	PBANKA_083045
PBANKA_082280	PBANKA_083050
PBANKA_082290	PBANKA_083060
PBANKA_082300	PBANKA_083070
PBANKA_082310	PBANKA_083080
PBANKA_082320	PBANKA_083090
PBANKA_082330	PBANKA_083100
PBANKA_082340	PBANKA_083110
PBANKA_082350	PBANKA_083120
PBANKA_082360	PBANKA_083130
PBANKA_082370	PBANKA_083140
PBANKA_082380	PBANKA_083150
PBANKA_082390	PBANKA_083160
PBANKA_082400	PBANKA_083170
PBANKA_082410	PBANKA_083180
PBANKA_082420	PBANKA_083190
PBANKA_082430	PBANKA_083200
PBANKA_082440	PBANKA_083210
PBANKA_082450	PBANKA_083220
PBANKA_082460	PBANKA_083230
PBANKA_082470	PBANKA_083240
PBANKA_082480	PBANKA_083250
PBANKA_082490	PBANKA_083260
PBANKA_082500	PBANKA_083270
PBANKA_082510	PBANKA_083280
PBANKA_082520	PBANKA_083290
PBANKA_082530	PBANKA_083300
PBANKA_082540	PBANKA_083310
PBANKA_082550	PBANKA_083320
PBANKA_082560	PBANKA_083330
PBANKA_082570	PBANKA_083340
PBANKA_082580	PBANKA_083350
PBANKA_082590	PBANKA_083360
PBANKA_082600	PBANKA_083370
PBANKA_082610	PBANKA_083380
PBANKA_082620	PBANKA_083390
PBANKA_082630	PBANKA_083400
PBANKA_082640	PBANKA_083410
PBANKA_082650	PBANKA_083420
PBANKA_082660	PBANKA_083430
PBANKA_082670	PBANKA_083440
PBANKA_082680	PBANKA_083450
PBANKA_082690	PBANKA_083460
PBANKA_082700	PBANKA_083470
PBANKA_082710	PBANKA_083480
PBANKA_082720	PBANKA_083490
PBANKA_082730	PBANKA_083500
PBANKA_082740	PBANKA_083510
PBANKA_082750	PBANKA_083520
PBANKA_082760	PBANKA_083530
PBANKA_082770	PBANKA_083540
PBANKA_082780	PBANKA_083550
PBANKA_082790	PBANKA_083560
PBANKA_082800	PBANKA_083570
PBANKA_082810	PBANKA_083580
PBANKA_082820	PBANKA_083590
PBANKA_082830	PBANKA_083600
PBANKA_082840	PBANKA_083610
PBANKA_082850	PBANKA_083620
PBANKA_082860	PBANKA_083630
PBANKA_082870	PBANKA_083640
PBANKA_082880	PBANKA_083650
PBANKA_082890	PBANKA_083660
PBANKA_082900	PBANKA_083670
PBANKA_082910	PBANKA_083680
PBANKA_082920	PBANKA_083690
PBANKA_082930	PBANKA_083700
PBANKA_082940	PBANKA_083710
PBANKA_082950	PBANKA_090030
PBANKA_082960	PBANKA_090040
PBANKA_082970	PBANKA_090050
PBANKA_082980	PBANKA_090060
PBANKA_082990	PBANKA_090070
PBANKA_083000	PBANKA_090080
PBANKA_083010	PBANKA_090100
PBANKA_083020	PBANKA_090110
PBANKA_083030	PBANKA_090120
PBANKA_083040	PBANKA_090140
PBANKA_083045	PBANKA_090150
PBANKA_083050	PBANKA_090160
PBANKA_083060	PBANKA_090170
PBANKA_083070	PBANKA_090180
PBANKA_083080	PBANKA_090190
PBANKA_083090	PBANKA_090200
PBANKA_083100	PBANKA_090210
PBANKA_083110	PBANKA_090220
PBANKA_083120	PBANKA_090230
PBANKA_083130	PBANKA_090240
PBANKA_083140	PBANKA_090250
PBANKA_083150	PBANKA_090260
PBANKA_083160	PBANKA_090270
PBANKA_083170	PBANKA_090280
PBANKA_083180	PBANKA_090290
PBANKA_083190	PBANKA_090300
PBANKA_083200	PBANKA_090310
PBANKA_083210	PBANKA_090315
PBANKA_083220	PBANKA_090320
PBANKA_083230	PBANKA_090330
PBANKA_083240	PBANKA_090340
PBANKA_083250	PBANKA_090350
PBANKA_083260	PBANKA_090360
PBANKA_083270	PBANKA_090370
PBANKA_083280	PBANKA_090380
PBANKA_083290	PBANKA_090390
PBANKA_083300	PBANKA_090400
PBANKA_083310	PBANKA_090410
PBANKA_083320	PBANKA_090420
PBANKA_083330	PBANKA_090430
PBANKA_083340	PBANKA_090440
PBANKA_083350	PBANKA_090450
PBANKA_083360	PBANKA_090460
PBANKA_083370	PBANKA_090480
PBANKA_083380	PBANKA_090490
PBANKA_083390	PBANKA_090500
PBANKA_083400	PBANKA_090510
PBANKA_083410	PBANKA_090520
PBANKA_083420	PBANKA_090530
PBANKA_083430	PBANKA_090540
PBANKA_083440	PBANKA_090550
PBANKA_083450	PBANKA_090560
PBANKA_083460	PBANKA_090570
PBANKA_083470	PBANKA_090580
PBANKA_083480	PBANKA_090590
PBANKA_083490	PBANKA_090600
PBANKA_083500	PBANKA_090610
PBANKA_083510	PBANKA_090620
PBANKA_083520	PBANKA_090630
PBANKA_083530	PBANKA_090640
PBANKA_083540	PBANKA_090650
PBANKA_083550	PBANKA_090660
PBANKA_083560	PBANKA_090670
PBANKA_083570	PBANKA_090680
PBANKA_083580	PBANKA_090690
PBANKA_083590	PBANKA_090700
PBANKA_083600	PBANKA_090710
PBANKA_083610	PBANKA_090720
PBANKA_083620	PBANKA_090730
PBANKA_083630	PBANKA_090740
PBANKA_083640	PBANKA_090750
PBANKA_083650	PBANKA_090760
PBANKA_083660	PBANKA_090770
PBANKA_083670	PBANKA_090780
PBANKA_083680	PBANKA_090790
PBANKA_083690	PBANKA_090800
PBANKA_083700	PBANKA_090810
PBANKA_083710	PBANKA_090820
PBANKA_090010	PBANKA_090830
PBANKA_090020	PBANKA_090840
PBANKA_090030	PBANKA_090850
PBANKA_090040	PBANKA_090860
PBANKA_090050	PBANKA_090870
PBANKA_090060	PBANKA_090880
PBANKA_090070	PBANKA_090890
PBANKA_090080	PBANKA_090900
PBANKA_090090	PBANKA_090910
PBANKA_090100	PBANKA_090920
PBANKA_090110	PBANKA_090930
PBANKA_090120	PBANKA_090940
PBANKA_090130:mRNA	PBANKA_090950
PBANKA_090130.1	PBANKA_090960
PBANKA_090130.2	PBANKA_090970
PBANKA_090140	PBANKA_090980
PBANKA_090150	PBANKA_090990
PBANKA_090160	PBANKA_091000
PBANKA_090170	PBANKA_091010
PBANKA_090180	PBANKA_091020
PBANKA_090190	PBANKA_091030
PBANKA_090200	PBANKA_091040
PBANKA_090210	PBANKA_091050
PBANKA_090220	PBANKA_091060
PBANKA_090230	PBANKA_091070
PBANKA_090240	PBANKA_091080
PBANKA_090250	PBANKA_091090
PBANKA_090260	PBANKA_091100
PBANKA_090270	PBANKA_091110
PBANKA_090280	PBANKA_091120
PBANKA_090290	PBANKA_091130
PBANKA_090300	PBANKA_091140
PBANKA_090310	PBANKA_091150
PBANKA_090315	PBANKA_091160
PBANKA_090320	PBANKA_091170
PBANKA_090330	PBANKA_091180
PBANKA_090340	PBANKA_091190
PBANKA_090350	PBANKA_091200
PBANKA_090360	PBANKA_091210
PBANKA_090370	PBANKA_091220
PBANKA_090380	PBANKA_091230
PBANKA_090390	PBANKA_091240
PBANKA_090400	PBANKA_091250
PBANKA_090410	PBANKA_091260
PBANKA_090420	PBANKA_091270
PBANKA_090430	PBANKA_091280
PBANKA_090440	PBANKA_091300
PBANKA_090450	PBANKA_091310
PBANKA_090460	PBANKA_091320
PBANKA_090480	PBANKA_091330
PBANKA_090490	PBANKA_091340
PBANKA_090500	PBANKA_091350
PBANKA_090510	PBANKA_091360
PBANKA_090520	PBANKA_091370
PBANKA_090530	PBANKA_091380
PBANKA_090540	PBANKA_091390
PBANKA_090550	PBANKA_091400
PBANKA_090560	PBANKA_091410
PBANKA_090570	PBANKA_091420
PBANKA_090580	PBANKA_091430
PBANKA_090590	PBANKA_091440
PBANKA_090600	PBANKA_091450
PBANKA_090610	PBANKA_091460
PBANKA_090620	PBANKA_091470
PBANKA_090630	PBANKA_091480
PBANKA_090640	PBANKA_091490
PBANKA_090650	PBANKA_091500
PBANKA_090660	PBANKA_091510
PBANKA_090670	PBANKA_091520
PBANKA_090680	PBANKA_091530
PBANKA_090690	PBANKA_091540
PBANKA_090700	PBANKA_091550
PBANKA_090710	PBANKA_091560
PBANKA_090720	PBANKA_091570
PBANKA_090730	PBANKA_091580
PBANKA_090740	PBANKA_091590
PBANKA_090750	PBANKA_091600
PBANKA_090760	PBANKA_091610
PBANKA_090770	PBANKA_091620
PBANKA_090780	PBANKA_091630
PBANKA_090790	PBANKA_091640
PBANKA_090800	PBANKA_091650
PBANKA_090810	PBANKA_091660
PBANKA_090820	PBANKA_091665
PBANKA_090830	PBANKA_091670
PBANKA_090840	PBANKA_091680
PBANKA_090850	PBANKA_091690
PBANKA_090860	PBANKA_091700
PBANKA_090870	PBANKA_091710
PBANKA_090880	PBANKA_091720
PBANKA_090890	PBANKA_091730
PBANKA_090900	PBANKA_091740
PBANKA_090910	PBANKA_091750
PBANKA_090920	PBANKA_091760
PBANKA_090930	PBANKA_091770
PBANKA_090940	PBANKA_091780
PBANKA_090950	PBANKA_091790
PBANKA_090960	PBANKA_091800
PBANKA_090970	PBANKA_091810
PBANKA_090980	PBANKA_091820
PBANKA_090990	PBANKA_091830
PBANKA_091000	PBANKA_091840
PBANKA_091010	PBANKA_091850
PBANKA_091020	PBANKA_091860
PBANKA_091030	PBANKA_091870
PBANKA_091040	PBANKA_091880
PBANKA_091050	PBANKA_091890
PBANKA_091060	PBANKA_091900
PBANKA_091070	PBANKA_091910
PBANKA_091080	PBANKA_091920
PBANKA_091090	PBANKA_091930
PBANKA_091100	PBANKA_091940
PBANKA_091110	PBANKA_091950
PBANKA_091120	PBANKA_091960
PBANKA_091130	PBANKA_091970
PBANKA_091140	PBANKA_091980
PBANKA_091150	PBANKA_091990
PBANKA_091160	PBANKA_092000
PBANKA_091170	PBANKA_092010
PBANKA_091180	PBANKA_092020
PBANKA_091190	PBANKA_092030
PBANKA_091200	PBANKA_092040
PBANKA_091210	PBANKA_092050
PBANKA_091220	PBANKA_092060
PBANKA_091230	PBANKA_092070
[truncated: 3,035 more rows]

## Sheet: Probes for Exogenous Genes
OligoID	GeneID	Uniqueness	Sequence
3XHA_MAR2011_P1/1	3xHA	unique hit	GTTCCAGATTATGCATATCCATATGATGTTCCAGATTATGCATATCCATATGATGTTCCA
CRE_MAR2011_P1/2	cre	unique hit	TCTGGCAGTAAAAACTATCCAGCAACATTTGGGCCAGCTAAACATGCTTCATCGTCGGTC
CRE_MAR2011_P2/2	cre	unique hit	AATGTAAATATTGTCATGAACTATATCCGTAACCTGGATAGTGAAACAGGGGCAATGGTG
DSRED_MCHERRY_MAR2011_P1/1	dsRED/mCherry	unique hit	cgagggcttcaagtgggagcgcgtgatgaacttcgaggacggcggcgtggtgaccgtgac
FIREFLY_MAR2011_P1/2	firefly	unique hit	AAAAGATCCTCAACGTGCAAAAGAAGCTACCGATCATACAAAAGATCATCATCATGGATA
FIREFLY_MAR2011_P2/2	firefly	unique hit	TATAAGATTCAATCTGCCCTGCTGGTGCCCACACTATTTAGCTTCTTCGCTAAGAGCACT
FLP_MAR2011_P1/2	flp	unique hit	CTTCGAGATTTACAAAAACAAAAACTTTATACCAATTCCTCTTCCTAGCTACTTTCATCA
FLP_MAR2011_P2/2	flp	unique hit	ATAGGACCGGCAATTCTTCAAGCAATAAACAGGAATACCAATTATTAAAAGATAACTTAG
GFP_MAR2011_P1/1	gfp	unique hit	ttaaagaagatggaaacattcttggacacaaattggaatacaactataactcacacaatg
HDHFR_MAR2011_P1/1	hdhfr	unique hit	tgatgtccaggaggagaaaggcattaagtacaaatttgaagtatatgagaagaatgatta
MYC_MAR2011_P1/1	myc	unique hit	ACCTGGAATTCtagATGGGATCCGAGGAACAGAAGCTGATCAGTGAGGAAGACCTGGAAT
RENILLA_MAR2011_P1/2	Renilla	unique hit	ACTCCTTCATCAACTACTATGATTCCGAGAAGCACGCCGAGAACGCCGTGATTTTTCTGC
RENILLA_MAR2011_P2/2	Renilla	unique hit	ATATCGCCCTGATCAAGAGCGAAGAGGGCGAGAAAATGGTGCTTGAGAATAACTTCTTCG
TET_MAR2011_P1/2	tet	unique hit	TAAAGTGCATCTCGGCACCCGCCCAACAGAGAAACAGTACGAAACCCTGGAAAATCAGCT
TET_MAR2011_P2/2	tet	unique hit	ACATGAATAACAATATCACGAACTACGCGAACATGACGGGCATCCAGAACCTCAACAATA
TGDHFR_MAR2011_P1/3	Tgdhfr	unique hit	tttccgtgcgacgttttcttccctgcgttccccggagatgacattctttcaaacaaatca
TGDHFR_MAR2011_P2/3	Tgdhfr	unique hit	cactttagaggccatgaagagttccagtaccttgatctcattgccgacattattaacaat
TGDHFR_MAR2011_P3/3	Tgdhfr	unique hit	aacctaaaacctaaggagttcattcacttcatggggaacacgcatgtctacacgaaccat
YFCU_MAR2011_P1/2	yFCU	unique hit	AGGTTGTTGTTGTTGACGATGAGAGGTGTAAAAAGATCATGAAACAATTTATCGATGAAA
YFCU_MAR2011_P2/2	yFCU	unique hit	TTAAGCCAGAGAGAATTTACTTCTTAAACCTAATCTGTAGTAAGGAAGGGATTGAAAAAT
YGLUCANSYNTHASE_MAR2011_P1/6	yGlucanSynthase	unique hit	TCTATCTCGTAGATTCTGGTTTTTATGCATCATCTTTGGTATTAATTTGGGTCCTATTAT
