# Supplementary material for: New Agilent platform DNA microarrays for transcriptome analysis of Plasmodium falciparum and Plasmodium berghei for the malaria research community
Source: Malar J. 2012 Jun 8;11:187. doi: 10.1186/1475-2875-11-187 (PMC3411454; doi:10.1186/1475-2875-11-187)
Supplement: Additional file 7 — List of highly expressed periodic genes used in Figure 3. [file 1475-2875-11-187-S7.xlsx]

## Sheet: Sheet1
Peak	GeneID	Description
1-3h	MAL13P1.268	Hypothetical, conserved
2-4h	PFE0070w	FIRA
3-5h	PF14_0076	Plasmepsin 1
4-6h	PF07_0006	sporozoite threonine and asparagine-rich protein (STARP)
5-7h	PF11_0039	early transcribed membrane protein Pf11.1
6-8h	PF14_0541	V-type H(+)-translocating pyrophosphatase
7-9h	PFE0120c	merozoite surface protein 8
8-10h	PFI1755c	ring exported protein 3
9-11h	MAL7P1.27	chloroquine resistance transporter
10-12h	PF07_0088	40s ribosomal protein S5
11-13h	PF10_0019	early transcribed membrane protein
12-14h	PF14_0341	glucose-6-phosphate isomerase
13-15h	PF10_0160	serine/threonine protein kinase / FIKK
14-16h	PFE1245w	Zinc-Finger Protein
15-17h	PFA0620c	glutamic acid-rich protein (garp)
16-18h	PFC0085c	hypothetical protein
17-19h	PFL0050c	PHISTb
18-20h	PF11_0351	heat shock protein hsp70
19-21h	PF13_0252	nucleoside transporter 1
20-22h	PF10_0155	Enolase
21-23h	PFE0660c	uridine phosphorylase
22-24h	PFE0040c	Mature parasite-infected erythrocyte surface antigen (MESA) or PfEMP2
23-25h	PF10_0016	acyl CoA binding protein, putative
24-26h	PF13_0021	small heat shock protein
25-27h	PFE0675c	deoxyribodipyrimidine photolyase
26-28h	PF08_0131	Peroxiredoxin
27-29h	PF11_0282	deoxyuridine 5'-triphosphate nuleotidohydrolase
28-30h	PF13_0328	proliferating cell nuclear antigen
29-31h	PF14_0053	ribonucleotide reductase small subunit
30-32h	PFI0235w	replication factor A-related protein
31-33h	PFC0912w	hypothetical protein
32-34h	PFI0950w	Protein Disulphide Isomerase
33-35h	PFB0335c	SERA3
34-36h	PFB0310c	merozoite surface protein 4
35-37h	PFI0880c	acid phosphatase, putative
36-38h	PFI0730w	cytoadherence linked asexual protein (CLAG)
37-39h	PFI0265c	rhoptry protein 3
38-40h	PF14_0102	Rhoptry Associated Protein 2 (RAP2)
39-41h	PFL2215w	actin 1
40-42h	PFI1475w	merozoite surface protein1
41-43h	MAL7P1.176	EBA175
42-44h	PFL2225w	myosin A tail domain interacting protein (MTIP)
43-45h	PF13_0211	calcium-dependent protein kinase 5
44-46h	PFI0915w	hypothetical protein
45-47h	PFA0110w	ring-infected surface antigen
46-48h	PF14_0013	DNAJ protein
47-49h	PFB0900c	hypothetical protein

## Sheet: Sheet2
PF07_0006
PF10_0019
PFA0620c
PFE0070w
PFI1755c
PFA0345w-a
PFI0265c
PFI0880c
PFI0950w
PF07_0088
PF10_0016
PF10_0155
PF10_0160
PF11_0165
PF13_0252
PF13_0328
PF14_0053
PF14_0341
PFC0085c
PFE0040c
PFE0660c
PFE1245w
PFL0050c
PFE0675c
PFI0730w
PFL2215w
PFL2225w
PF14_0102
PFB0310c
PFI1475w
PF08_0131
PF11_0282
PF13_0021
PFA0345w-b
PFC0912w
PFI0235w
MAL13P1.268
MAL7P1.176
MAL7P1.27
PF11_0039
PF13_0211
PF14_0013
PF14_0076
PF14_0541
PFA0110w
PFB0900c
PFE0120c
PFI0915w
